# Supplementary material for: (Aceto­nitrile-κN)iodidobis(tri­phenylphosphane-κP)copper(I)
Source: Acta Crystallogr Sect E Struct Rep Online. 2014 May 17;70(Pt 6):m219. doi: 10.1107/S1600536814010940 (PMC4051102; doi:10.1107/S1600536814010940)
Supplement: Supplementary file 1 [file e-70-0m219-sup1.cif]

##############################################################################
#                                                                            #
# This CIF contains the data in a paper accepted for publication in          #
# Acta Crystallographica Section E. It conforms to the requirements of       #
# Notes for Authors for Acta Crystallographica Section E, and has been       #
# peer reviewed under the auspices of the IUCr Commission on Journals.       #
#                                                                            #
# Full details of the Crystallographic Information File format               #
# are given in the paper "The Crystallographic Information File (CIF):       #
# a New Standard Archive File for Crystallography" by S. R. Hall, F. H.      #
# Allen and I. D. Brown [Acta Cryst. (1991), A47, 655-685].                  #
#                                                                            #
# The current version of the core CIF dictionary is obtainable from          #
# ftp://ftp.iucr.org/pub/cif_core.dic.                                       #
#                                                                            #
# Software is freely available for graphical display of the structure(s)     #
# in this CIF. For information consult the CIF software page                 #
# http://www.iucr.org/resources/cif/software.                                #
#                                                                            #
# This file may be used for bona fide research purposes within the           #
# scientific community so long as proper attribution is given to the journal # 
# article from which it was obtained.                                        #
#                                                                            #
##############################################################################
data_I
_audit_creation_method     SHELXL-2012
_journal_date_recd_electronic     2014-04-30
_journal_date_accepted     2014-05-13
_journal_name_full     'Acta Crystallographica, Section E'
_journal_year     2014
_journal_volume     70
_journal_issue      6
_journal_page_first     m219
_journal_page_last     m219
_journal_paper_category     QM
_journal_paper_doi     10.1107/S1600536814010940
_journal_coeditor_code     LH5703
_publ_contact_author_name     'Yupa Wattanakanjana'
_publ_contact_author_address
;
Department of Chemistry, Faculty of Science, Prince of Songkla University,
Hat Yai,
Songkhla 90112,
Thailand
;
_publ_contact_author_email     'yupa.t@psu.ac.th'
_publ_contact_author_fax     '+66 (0) 74 558841'
_publ_contact_author_phone     '+66 (0) 74 212918'
_publ_section_title
;
(Acetonitrile-\k<i>N</i>)iodidobis(triphenylphosphane-\k<i>P</i>)copper(I)
;
loop_
    _publ_author_name
    _publ_author_footnote
    _publ_author_address
    'Wattanakanjana, Yupa' .
;
Department of Chemistry, Faculty of Science, Prince of Songkla University,
Hat Yai,
Songkhla 90112,
Thailand
;
    'Nimthong, Arunpatcha' .
;
Department of Chemistry, Faculty of Science, Prince of Songkla University,
Hat Yai,
Songkhla 90112,
Thailand
;
    'Mokakul, Jedsada' .
;
Department of Chemistry, Faculty of Science, Prince of Songkla University,
Hat Yai,
Songkhla 90112,
Thailand
;
    'Sukpornsawan, Phattarin' .
;
Department of Chemistry, Faculty of Science, Prince of Songkla University,
Hat Yai,
Songkhla 90112,
Thailand
;
_database_code_depnum_ccdc_archive     'CCDC 1002549'
_chemical_name_systematic
;
(Acetonitrile-\k<i>N</i>)iodidobis(triphenylphosphane-\k<i>P</i>)copper(I)
;
_chemical_name_common     ?
_chemical_formula_moiety     'C38 H33 Cu I N P2'
_chemical_formula_sum     'C38 H33 Cu I N P2'
_chemical_formula_iupac     '[Cu I (C2 H3 N) (C18 H15 P)2]'
_chemical_formula_weight     756.03
_chemical_melting_point     ?
_shelx_space_group_comment
;
The symmetry employed for this shelxl refinement is uniquely defined
by the following loop, which should always be used as a source of
symmetry information in preference to the above space-group names.
They are only intended as comments.
;
_space_group_crystal_system     monoclinic
_space_group_name_H-M_alt     'P 21/n'
_space_group_name_Hall     '-P 2yn'
loop_
    _space_group_symop_operation_xyz
    'x, y, z'
    '-x+1/2, y+1/2, -z+1/2'
    '-x, -y, -z'
    'x-1/2, -y-1/2, z-1/2'
_cell_length_a     9.2547(3)
_cell_length_b     19.3814(6)
_cell_length_c     19.4249(6)
_cell_angle_alpha     90
_cell_angle_beta     93.0430(10)
_cell_angle_gamma     90
_cell_volume     3479.31(19)
_cell_formula_units_Z     4
_cell_measurement_reflns_used     7884
_cell_measurement_theta_min     2.3786
_cell_measurement_theta_max     31.2322
_cell_measurement_temperature     100(2)
_exptl_crystal_description     plate
_exptl_crystal_colour     colourless
_exptl_crystal_size_max     0.330
_exptl_crystal_size_mid     0.220
_exptl_crystal_size_min     0.090
_exptl_crystal_density_diffrn     1.443
_exptl_crystal_density_meas     ?
_exptl_crystal_density_method     ?
_exptl_crystal_F_000     1520
_exptl_absorpt_coefficient_mu     1.633
_exptl_absorpt_correction_type     multi-scan
_exptl_absorpt_process_details     '(SADABS; Bruker, 2012)'
_shelx_estimated_absorpt_T_min     ?
_shelx_estimated_absorpt_T_max     ?
_exptl_absorpt_correction_T_min     0.6004
_exptl_absorpt_correction_T_max     0.7462
_exptl_special_details     ?
_diffrn_ambient_temperature     100(2)
_diffrn_radiation_type     MoK\a
_diffrn_radiation_wavelength     0.71073
_diffrn_measurement_device_type     'Bruker AXS SMART APEX CCD diffractometer'
_diffrn_measurement_method     '\w and \f scans'
_diffrn_detector_area_resol_mean     ?
_diffrn_reflns_number     20389
_diffrn_reflns_av_R_equivalents     0.0252
_diffrn_reflns_theta_min     2.390
_diffrn_reflns_theta_max     31.113
_diffrn_reflns_theta_full     25.242
_diffrn_measured_fraction_theta_max     0.899
_diffrn_measured_fraction_theta_full     0.992
_diffrn_reflns_limit_h_min     -12
_diffrn_reflns_limit_h_max     13
_diffrn_reflns_limit_k_min     -27
_diffrn_reflns_limit_k_max     28
_diffrn_reflns_limit_l_min     -26
_diffrn_reflns_limit_l_max     21
_refine_special_details     ?
_reflns_number_total     10066
_reflns_number_gt     8394
_reflns_threshold_expression     'I > 2\s(I)'
_refine_ls_structure_factor_coef     Fsqd
_refine_ls_matrix_type     full
_refine_ls_R_factor_all     0.0458
_refine_ls_R_factor_gt     0.0358
_refine_ls_wR_factor_gt     0.0813
_refine_ls_wR_factor_ref     0.0857
_refine_ls_goodness_of_fit_ref     1.091
_refine_ls_restrained_S_all     1.091
_refine_ls_number_reflns     10066
_refine_ls_number_parameters     400
_refine_ls_number_restraints     3
_refine_ls_hydrogen_treatment     constr
_refine_ls_weighting_scheme     calc
_refine_ls_weighting_details
;
 w=1/[\s^2^(Fo^2^)+(0.0383P)^2^+1.2024P]
 where P=(Fo^2^+2Fc^2^)/3
;
_atom_sites_solution_hydrogens     geom
_atom_sites_solution_primary     direct
_atom_sites_solution_secondary     difmap
_refine_ls_shift/su_max     0.002
_refine_ls_shift/su_mean     0.000
_refine_diff_density_max     1.592
_refine_diff_density_min     -0.519
_refine_ls_extinction_method     none
_refine_ls_extinction_coef     .
loop_
    _atom_type_symbol
    _atom_type_description
    _atom_type_scat_dispersion_real
    _atom_type_scat_dispersion_imag
    _atom_type_scat_source
    'C' 'C' 0.0033 0.0016
                         'International Tables Vol C Tables 4.2.6.8 and 6.1.1.4'
    'H' 'H' 0.0000 0.0000
                         'International Tables Vol C Tables 4.2.6.8 and 6.1.1.4'
    'N' 'N' 0.0061 0.0033
                         'International Tables Vol C Tables 4.2.6.8 and 6.1.1.4'
    'P' 'P' 0.1023 0.0942
                         'International Tables Vol C Tables 4.2.6.8 and 6.1.1.4'
    'Cu' 'Cu' 0.3201 1.2651
                         'International Tables Vol C Tables 4.2.6.8 and 6.1.1.4'
    'I' 'I' -0.4742 1.8119
                         'International Tables Vol C Tables 4.2.6.8 and 6.1.1.4'
_computing_data_collection     'APEX2 (Bruker, 2012)'
_computing_cell_refinement     'SAINT (Bruker, 2012)'
_computing_data_reduction     'SAINT (Bruker, 2012)'
_computing_structure_solution     'SHELXS-97 (Sheldrick, 2008)'
_computing_structure_refinement
;
SHELXL-2012 (Sheldrick, 2008) and
<i>SHELXLE</i> (H\"ubschle <i>et al.</i>, 2011)
;
_computing_molecular_graphics     'Mercury (Macrae et al., 2008)'
_computing_publication_material
;
SHELXL97 (Sheldrick, 2008) and publCIF (Westrip, 2010)
;
loop_
    _atom_site_type_symbol
    _atom_site_label
    _atom_site_fract_x
    _atom_site_fract_y
    _atom_site_fract_z
    _atom_site_U_iso_or_equiv
    _atom_site_adp_type
    _atom_site_calc_flag
    _atom_site_occupancy
    _atom_site_disorder_assembly
    _atom_site_disorder_group
    I I1 0.96840(2) 0.74638(2) 0.25147(2) 0.01967(5) Uani d 1 . .
    Cu Cu1 1.12630(3) 0.86273(2) 0.25454(2) 0.01449(6) Uani d 1 . .
    P P1 1.08578(6) 0.91578(3) 0.35789(3) 0.01380(11) Uani d 1 . .
    P P2 1.07803(6) 0.91388(3) 0.14896(3) 0.01330(11) Uani d 1 . .
    N N1 1.3267(11) 0.8180(8) 0.2489(11) 0.0200(17) Uani d 0.629(15) A 1
    C C1 1.4315(9) 0.7867(5) 0.2453(5) 0.0213(15) Uani d 0.629(15) A 1
    C C2 1.5653(8) 0.7464(5) 0.2371(5) 0.051(2) Uani d 0.629(15) A 1
    H H2A 1.6412 0.7629 0.2701 0.076 Uiso calc 0.629(15) A 1
    H H2B 1.5969 0.7522 0.1901 0.076 Uiso calc 0.629(15) A 1
    H H2C 1.5463 0.6975 0.2457 0.076 Uiso calc 0.629(15) A 1
    N N1B 1.336(2) 0.8304(15) 0.254(2) 0.0200(17) Uani d 0.371(15) A 2
    C C1B 1.4352(17) 0.8042(8) 0.2331(10) 0.0213(15) Uani d 0.371(15) A 2
    C C2B 1.5702(15) 0.7720(9) 0.2124(8) 0.051(2) Uani d 0.371(15) A 2
    H H2D 1.6506 0.7868 0.2439 0.076 Uiso calc 0.371(15) A 2
    H H2E 1.5892 0.7861 0.1653 0.076 Uiso calc 0.371(15) A 2
    H H2F 1.5609 0.7217 0.2143 0.076 Uiso calc 0.371(15) A 2
    C C11 1.1283(2) 0.86224(11) 0.43498(11) 0.0162(4) Uani d 1 . .
    C C12 1.0491(3) 0.86457(12) 0.49505(12) 0.0221(5) Uani d 1 . .
    H H12 0.9630 0.8912 0.4956 0.027 Uiso calc 1 . .
    C C13 1.0978(3) 0.82739(14) 0.55452(12) 0.0281(6) Uani d 1 . .
    H H13 1.0438 0.8287 0.5948 0.034 Uiso calc 1 . .
    C C14 1.2247(3) 0.78884(14) 0.55407(13) 0.0295(6) Uani d 1 . .
    H H14 1.2581 0.7643 0.5941 0.035 Uiso calc 1 . .
    C C15 1.3029(3) 0.78641(14) 0.49446(13) 0.0270(5) Uani d 1 . .
    H H15 1.3898 0.7603 0.4943 0.032 Uiso calc 1 . .
    C C16 1.2542(3) 0.82223(12) 0.43488(12) 0.0210(5) Uani d 1 . .
    H H16 1.3069 0.8193 0.3943 0.025 Uiso calc 1 . .
    C C21 1.1866(2) 0.99578(11) 0.37978(11) 0.0151(4) Uani d 1 . .
    C C22 1.2632(2) 1.00580(12) 0.44391(11) 0.0174(4) Uani d 1 . .
    H H22 1.2554 0.9729 0.4798 0.021 Uiso calc 1 . .
    C C23 1.3505(3) 1.06426(12) 0.45463(12) 0.0209(5) Uani d 1 . .
    H H23 1.4025 1.0705 0.4977 0.025 Uiso calc 1 . .
    C C24 1.3619(3) 1.11372(12) 0.40247(13) 0.0224(5) Uani d 1 . .
    H H24 1.4226 1.1528 0.4101 0.027 Uiso calc 1 . .
    C C25 1.2838(3) 1.10554(12) 0.33921(13) 0.0236(5) Uani d 1 . .
    H H25 1.2888 1.1397 0.3043 0.028 Uiso calc 1 . .
    C C26 1.1982(3) 1.04656(12) 0.32783(12) 0.0205(5) Uani d 1 . .
    H H26 1.1471 1.0405 0.2845 0.025 Uiso calc 1 . .
    C C31 0.8948(2) 0.93943(12) 0.36381(11) 0.0174(4) Uani d 1 . .
    C C32 0.7922(3) 0.88569(13) 0.36523(12) 0.0219(5) Uani d 1 . .
    H H32 0.8233 0.8391 0.3699 0.026 Uiso calc 1 . .
    C C33 0.6451(3) 0.90124(15) 0.35968(13) 0.0270(5) Uani d 1 . .
    H H33 0.5760 0.8651 0.3614 0.032 Uiso calc 1 . .
    C C34 0.5982(3) 0.96955(16) 0.35156(13) 0.0322(6) Uani d 1 . .
    H H34 0.4977 0.9795 0.3464 0.039 Uiso calc 1 . .
    C C35 0.6980(3) 1.02267(16) 0.35101(15) 0.0347(6) Uani d 1 . .
    H H35 0.6659 1.0691 0.3464 0.042 Uiso calc 1 . .
    C C36 0.8460(3) 1.00806(13) 0.35728(13) 0.0266(5) Uani d 1 . .
    H H36 0.9142 1.0447 0.3571 0.032 Uiso calc 1 . .
    C C41 0.8856(2) 0.91370(11) 0.12315(11) 0.0164(4) Uani d 1 . .
    C C42 0.8312(2) 0.89980(12) 0.05587(12) 0.0198(5) Uani d 1 . .
    H H42 0.8960 0.8906 0.0207 0.024 Uiso calc 1 . .
    C C43 0.6829(3) 0.89942(14) 0.04044(13) 0.0254(5) Uani d 1 . .
    H H43 0.6463 0.8898 -0.0052 0.031 Uiso calc 1 . .
    C C44 0.5882(3) 0.91312(18) 0.09190(14) 0.0394(8) Uani d 1 . .
    H H44 0.4867 0.9129 0.0814 0.047 Uiso calc 1 . .
    C C45 0.6415(3) 0.9272(2) 0.15896(15) 0.0615(12) Uani d 1 . .
    H H45 0.5762 0.9367 0.1939 0.074 Uiso calc 1 . .
    C C46 0.7893(3) 0.9275(2) 0.17500(14) 0.0446(9) Uani d 1 . .
    H H46 0.8252 0.9369 0.2208 0.054 Uiso calc 1 . .
    C C51 1.1667(2) 0.87560(11) 0.07426(11) 0.0145(4) Uani d 1 . .
    C C52 1.2127(2) 0.91528(12) 0.01858(11) 0.0177(4) Uani d 1 . .
    H H52 1.1952 0.9636 0.0176 0.021 Uiso calc 1 . .
    C C53 1.2845(3) 0.88405(13) -0.03579(12) 0.0218(5) Uani d 1 . .
    H H53 1.3162 0.9114 -0.0727 0.026 Uiso calc 1 . .
    C C54 1.3089(3) 0.81271(13) -0.03523(13) 0.0256(5) Uani d 1 . .
    H H54 1.3578 0.7915 -0.0715 0.031 Uiso calc 1 . .
    C C55 1.2604(3) 0.77261(13) 0.01957(15) 0.0290(6) Uani d 1 . .
    H H55 1.2746 0.7241 0.0195 0.035 Uiso calc 1 . .
    C C56 1.1915(3) 0.80371(12) 0.07425(12) 0.0205(5) Uani d 1 . .
    H H56 1.1613 0.7763 0.1114 0.025 Uiso calc 1 . .
    C C61 1.1305(3) 1.00548(11) 0.14349(11) 0.0174(4) Uani d 1 . .
    C C62 1.2766(3) 1.02147(13) 0.15747(13) 0.0253(5) Uani d 1 . .
    H H62 1.3441 0.9853 0.1669 0.030 Uiso calc 1 . .
    C C63 1.3247(3) 1.09004(14) 0.15778(13) 0.0320(6) Uani d 1 . .
    H H63 1.4244 1.1000 0.1668 0.038 Uiso calc 1 . .
    C C64 1.2260(4) 1.14374(14) 0.14489(14) 0.0426(8) Uani d 1 . .
    H H64 1.2581 1.1903 0.1456 0.051 Uiso calc 1 . .
    C C65 1.0822(4) 1.12864(14) 0.13109(15) 0.0451(9) Uani d 1 . .
    H H65 1.0150 1.1650 0.1218 0.054 Uiso calc 1 . .
    C C66 1.0337(3) 1.05963(13) 0.13057(13) 0.0295(6) Uani d 1 . .
    H H66 0.9339 1.0500 0.1213 0.035 Uiso calc 1 . .
loop_
    _atom_site_aniso_label
    _atom_site_aniso_U_11
    _atom_site_aniso_U_22
    _atom_site_aniso_U_33
    _atom_site_aniso_U_12
    _atom_site_aniso_U_13
    _atom_site_aniso_U_23
    I1 0.01685(8) 0.01524(7) 0.02709(9) 0.00172(5) 0.00276(6) -0.00058(5)
    Cu1 0.01291(12) 0.01785(13) 0.01256(13) 0.00217(10) -0.00077(9) -0.00019(10)
    P1 0.0128(3) 0.0166(3) 0.0120(3) -0.0004(2) 0.00034(19) -0.0007(2)
    P2 0.0130(2) 0.0149(2) 0.0119(3) 0.0020(2) -0.00034(19) -0.00071(19)
    N1 0.0145(15) 0.029(6) 0.016(3) -0.002(2) -0.0040(17) -0.009(3)
    C1 0.0144(12) 0.033(5) 0.016(4) 0.000(3) -0.0013(17) -0.004(3)
    C2 0.0310(19) 0.076(6) 0.046(5) 0.024(3) 0.009(3) -0.023(3)
    N1B 0.0145(15) 0.029(6) 0.016(3) -0.002(2) -0.0040(17) -0.009(3)
    C1B 0.0144(12) 0.033(5) 0.016(4) 0.000(3) -0.0013(17) -0.004(3)
    C2B 0.0310(19) 0.076(6) 0.046(5) 0.024(3) 0.009(3) -0.023(3)
    C11 0.0180(10) 0.0168(10) 0.0137(10) -0.0029(8) -0.0018(8) -0.0006(8)
    C12 0.0242(12) 0.0250(12) 0.0174(11) 0.0007(10) 0.0033(9) 0.0010(9)
    C13 0.0363(15) 0.0340(14) 0.0143(11) 0.0026(12) 0.0042(10) 0.0033(10)
    C14 0.0411(16) 0.0304(13) 0.0164(12) 0.0020(12) -0.0036(10) 0.0042(10)
    C15 0.0280(13) 0.0280(13) 0.0247(13) 0.0074(10) -0.0022(10) 0.0004(10)
    C16 0.0225(12) 0.0225(11) 0.0179(11) 0.0017(9) 0.0017(9) -0.0012(9)
    C21 0.0137(10) 0.0170(10) 0.0148(10) 0.0006(8) 0.0018(8) -0.0024(8)
    C22 0.0178(10) 0.0217(11) 0.0126(10) 0.0007(9) 0.0014(8) -0.0013(8)
    C23 0.0222(12) 0.0239(11) 0.0163(11) -0.0006(9) -0.0006(9) -0.0072(9)
    C24 0.0240(12) 0.0189(11) 0.0246(12) -0.0030(9) 0.0024(9) -0.0071(9)
    C25 0.0298(13) 0.0193(11) 0.0218(12) -0.0028(10) 0.0022(10) 0.0018(9)
    C26 0.0233(12) 0.0220(11) 0.0158(11) -0.0038(9) -0.0014(9) 0.0001(9)
    C31 0.0151(10) 0.0249(11) 0.0120(10) 0.0018(9) 0.0009(8) -0.0032(8)
    C32 0.0181(11) 0.0299(12) 0.0181(11) -0.0025(9) 0.0038(9) -0.0061(9)
    C33 0.0168(11) 0.0445(15) 0.0200(12) -0.0054(11) 0.0045(9) -0.0104(11)
    C34 0.0160(12) 0.0541(18) 0.0266(13) 0.0082(12) 0.0019(10) -0.0108(12)
    C35 0.0232(13) 0.0393(15) 0.0417(16) 0.0143(12) 0.0044(11) -0.0047(13)
    C36 0.0206(12) 0.0276(13) 0.0317(14) 0.0030(10) 0.0031(10) -0.0031(10)
    C41 0.0131(10) 0.0199(10) 0.0161(10) 0.0038(8) -0.0011(8) 0.0012(8)
    C42 0.0156(10) 0.0253(11) 0.0188(11) -0.0002(9) 0.0031(8) -0.0033(9)
    C43 0.0178(11) 0.0385(14) 0.0196(12) -0.0001(10) -0.0034(9) 0.0001(10)
    C44 0.0123(11) 0.080(2) 0.0255(14) 0.0078(13) -0.0026(10) 0.0041(14)
    C45 0.0212(14) 0.144(4) 0.0197(14) 0.0259(19) 0.0038(11) -0.0005(19)
    C46 0.0199(13) 0.101(3) 0.0130(12) 0.0221(15) -0.0012(10) -0.0020(14)
    C51 0.0111(9) 0.0192(10) 0.0129(10) 0.0010(8) -0.0021(7) -0.0027(8)
    C52 0.0170(11) 0.0203(11) 0.0156(10) 0.0037(8) -0.0016(8) 0.0001(8)
    C53 0.0207(11) 0.0290(12) 0.0157(11) 0.0017(10) 0.0023(9) 0.0012(9)
    C54 0.0235(12) 0.0322(13) 0.0218(12) 0.0058(10) 0.0078(9) -0.0065(10)
    C55 0.0318(14) 0.0198(11) 0.0364(15) 0.0071(11) 0.0110(11) -0.0055(11)
    C56 0.0218(11) 0.0185(11) 0.0219(12) 0.0014(9) 0.0067(9) -0.0009(9)
    C61 0.0259(12) 0.0163(10) 0.0101(10) -0.0019(9) 0.0007(8) -0.0019(8)
    C62 0.0296(13) 0.0216(12) 0.0255(13) -0.0034(10) 0.0068(10) -0.0059(10)
    C63 0.0448(17) 0.0303(14) 0.0213(13) -0.0183(12) 0.0069(11) -0.0067(10)
    C64 0.081(2) 0.0220(13) 0.0235(14) -0.0137(14) -0.0138(14) 0.0016(11)
    C65 0.076(2) 0.0176(12) 0.0382(17) 0.0061(14) -0.0297(16) 0.0008(11)
    C66 0.0391(15) 0.0213(12) 0.0261(13) 0.0076(11) -0.0159(11) -0.0030(10)
_geom_special_details
;
All e.s.d.'s (except the e.s.d. in the dihedral angle between two l.s. planes)
are estimated using the full covariance matrix. The cell e.s.d.'s are taken
into account individually in the estimation of e.s.d.'s in distances, angles
and torsion angles; correlations between e.s.d.'s in cell parameters are only
used when they are defined by crystal symmetry. An approximate (isotropic)
treatment of cell e.s.d.'s is used for estimating e.s.d.'s involving l.s.
planes.
;
loop_
    _geom_bond_atom_site_label_1
    _geom_bond_atom_site_label_2
    _geom_bond_site_symmetry_2
    _geom_bond_distance
    _geom_bond_publ_flag
    I1 Cu1 . 2.6861(3) ?
    Cu1 N1B . 2.037(18) ?
    Cu1 N1 . 2.055(10) ?
    Cu1 P2 . 2.3003(6) ?
    Cu1 P1 . 2.3038(6) ?
    P1 C31 . 1.836(2) ?
    P1 C11 . 1.847(2) ?
    P1 C21 . 1.847(2) ?
    P2 C41 . 1.824(2) ?
    P2 C61 . 1.845(2) ?
    P2 C51 . 1.859(2) ?
    N1 C1 . 1.149(9) ?
    C1 C2 . 1.479(7) ?
    C2 H2A . 0.9800 ?
    C2 H2B . 0.9800 ?
    C2 H2C . 0.9800 ?
    N1B C1B . 1.148(13) ?
    C1B C2B . 1.471(12) ?
    C2B H2D . 0.9800 ?
    C2B H2E . 0.9800 ?
    C2B H2F . 0.9800 ?
    C11 C16 . 1.400(3) ?
    C11 C12 . 1.411(3) ?
    C12 C13 . 1.414(3) ?
    C12 H12 . 0.9500 ?
    C13 C14 . 1.393(4) ?
    C13 H13 . 0.9500 ?
    C14 C15 . 1.399(4) ?
    C14 H14 . 0.9500 ?
    C15 C16 . 1.403(3) ?
    C15 H15 . 0.9500 ?
    C16 H16 . 0.9500 ?
    C21 C22 . 1.414(3) ?
    C21 C26 . 1.418(3) ?
    C22 C23 . 1.401(3) ?
    C22 H22 . 0.9500 ?
    C23 C24 . 1.403(3) ?
    C23 H23 . 0.9500 ?
    C24 C25 . 1.401(3) ?
    C24 H24 . 0.9500 ?
    C25 C26 . 1.402(3) ?
    C25 H25 . 0.9500 ?
    C26 H26 . 0.9500 ?
    C31 C36 . 1.408(3) ?
    C31 C32 . 1.410(3) ?
    C32 C33 . 1.393(3) ?
    C32 H32 . 0.9500 ?
    C33 C34 . 1.400(4) ?
    C33 H33 . 0.9500 ?
    C34 C35 . 1.384(4) ?
    C34 H34 . 0.9500 ?
    C35 C36 . 1.397(3) ?
    C35 H35 . 0.9500 ?
    C36 H36 . 0.9500 ?
    C41 C42 . 1.402(3) ?
    C41 C46 . 1.406(3) ?
    C42 C43 . 1.389(3) ?
    C42 H42 . 0.9500 ?
    C43 C44 . 1.390(4) ?
    C43 H43 . 0.9500 ?
    C44 C45 . 1.395(4) ?
    C44 H44 . 0.9500 ?
    C45 C46 . 1.386(4) ?
    C45 H45 . 0.9500 ?
    C46 H46 . 0.9500 ?
    C51 C52 . 1.411(3) ?
    C51 C56 . 1.412(3) ?
    C52 C53 . 1.413(3) ?
    C52 H52 . 0.9500 ?
    C53 C54 . 1.401(3) ?
    C53 H53 . 0.9500 ?
    C54 C55 . 1.410(4) ?
    C54 H54 . 0.9500 ?
    C55 C56 . 1.404(3) ?
    C55 H55 . 0.9500 ?
    C56 H56 . 0.9500 ?
    C61 C66 . 1.394(3) ?
    C61 C62 . 1.399(3) ?
    C62 C63 . 1.401(3) ?
    C62 H62 . 0.9500 ?
    C63 C64 . 1.398(4) ?
    C63 H63 . 0.9500 ?
    C64 C65 . 1.375(5) ?
    C64 H64 . 0.9500 ?
    C65 C66 . 1.411(4) ?
    C65 H65 . 0.9500 ?
    C66 H66 . 0.9500 ?
loop_
    _geom_angle_atom_site_label_1
    _geom_angle_atom_site_label_2
    _geom_angle_atom_site_label_3
    _geom_angle_site_symmetry_1
    _geom_angle_site_symmetry_3
    _geom_angle
    _geom_angle_publ_flag
    N1B Cu1 P2 . . 105.7(12) ?
    N1 Cu1 P2 . . 105.5(7) ?
    N1B Cu1 P1 . . 109.7(9) ?
    N1 Cu1 P1 . . 115.1(5) ?
    P2 Cu1 P1 . . 123.48(2) ?
    N1B Cu1 I1 . . 105.0(8) ?
    N1 Cu1 I1 . . 97.8(4) ?
    P2 Cu1 I1 . . 105.208(17) ?
    P1 Cu1 I1 . . 106.291(17) ?
    C31 P1 C11 . . 104.69(10) ?
    C31 P1 C21 . . 104.61(10) ?
    C11 P1 C21 . . 101.64(10) ?
    C31 P1 Cu1 . . 111.59(7) ?
    C11 P1 Cu1 . . 114.73(7) ?
    C21 P1 Cu1 . . 118.14(7) ?
    C41 P2 C61 . . 104.01(10) ?
    C41 P2 C51 . . 104.46(10) ?
    C61 P2 C51 . . 102.15(10) ?
    C41 P2 Cu1 . . 112.63(7) ?
    C61 P2 Cu1 . . 115.26(7) ?
    C51 P2 Cu1 . . 116.81(7) ?
    C1 N1 Cu1 . . 173.0(12) ?
    N1 C1 C2 . . 177.4(14) ?
    C1 C2 H2A . . 109.5 ?
    C1 C2 H2B . . 109.5 ?
    H2A C2 H2B . . 109.5 ?
    C1 C2 H2C . . 109.5 ?
    H2A C2 H2C . . 109.5 ?
    H2B C2 H2C . . 109.5 ?
    C1B N1B Cu1 . . 157(3) ?
    N1B C1B C2B . . 174(3) ?
    C1B C2B H2D . . 109.5 ?
    C1B C2B H2E . . 109.5 ?
    H2D C2B H2E . . 109.5 ?
    C1B C2B H2F . . 109.5 ?
    H2D C2B H2F . . 109.5 ?
    H2E C2B H2F . . 109.5 ?
    C16 C11 C12 . . 119.2(2) ?
    C16 C11 P1 . . 116.83(17) ?
    C12 C11 P1 . . 123.72(17) ?
    C11 C12 C13 . . 120.2(2) ?
    C11 C12 H12 . . 119.9 ?
    C13 C12 H12 . . 119.9 ?
    C14 C13 C12 . . 120.0(2) ?
    C14 C13 H13 . . 120.0 ?
    C12 C13 H13 . . 120.0 ?
    C13 C14 C15 . . 119.8(2) ?
    C13 C14 H14 . . 120.1 ?
    C15 C14 H14 . . 120.1 ?
    C14 C15 C16 . . 120.6(2) ?
    C14 C15 H15 . . 119.7 ?
    C16 C15 H15 . . 119.7 ?
    C11 C16 C15 . . 120.3(2) ?
    C11 C16 H16 . . 119.9 ?
    C15 C16 H16 . . 119.9 ?
    C22 C21 C26 . . 118.6(2) ?
    C22 C21 P1 . . 122.79(17) ?
    C26 C21 P1 . . 118.38(16) ?
    C23 C22 C21 . . 120.0(2) ?
    C23 C22 H22 . . 120.0 ?
    C21 C22 H22 . . 120.0 ?
    C22 C23 C24 . . 120.7(2) ?
    C22 C23 H23 . . 119.7 ?
    C24 C23 H23 . . 119.7 ?
    C25 C24 C23 . . 120.1(2) ?
    C25 C24 H24 . . 120.0 ?
    C23 C24 H24 . . 120.0 ?
    C26 C25 C24 . . 119.4(2) ?
    C26 C25 H25 . . 120.3 ?
    C24 C25 H25 . . 120.3 ?
    C25 C26 C21 . . 121.2(2) ?
    C25 C26 H26 . . 119.4 ?
    C21 C26 H26 . . 119.4 ?
    C36 C31 C32 . . 119.1(2) ?
    C36 C31 P1 . . 122.36(18) ?
    C32 C31 P1 . . 117.91(17) ?
    C33 C32 C31 . . 119.6(2) ?
    C33 C32 H32 . . 120.2 ?
    C31 C32 H32 . . 120.2 ?
    C32 C33 C34 . . 120.6(2) ?
    C32 C33 H33 . . 119.7 ?
    C34 C33 H33 . . 119.7 ?
    C35 C34 C33 . . 120.1(2) ?
    C35 C34 H34 . . 120.0 ?
    C33 C34 H34 . . 120.0 ?
    C34 C35 C36 . . 120.0(3) ?
    C34 C35 H35 . . 120.0 ?
    C36 C35 H35 . . 120.0 ?
    C35 C36 C31 . . 120.5(2) ?
    C35 C36 H36 . . 119.8 ?
    C31 C36 H36 . . 119.8 ?
    C42 C41 C46 . . 119.6(2) ?
    C42 C41 P2 . . 123.63(17) ?
    C46 C41 P2 . . 116.72(17) ?
    C43 C42 C41 . . 120.3(2) ?
    C43 C42 H42 . . 119.9 ?
    C41 C42 H42 . . 119.9 ?
    C42 C43 C44 . . 119.8(2) ?
    C42 C43 H43 . . 120.1 ?
    C44 C43 H43 . . 120.1 ?
    C43 C44 C45 . . 120.2(2) ?
    C43 C44 H44 . . 119.9 ?
    C45 C44 H44 . . 119.9 ?
    C46 C45 C44 . . 120.4(3) ?
    C46 C45 H45 . . 119.8 ?
    C44 C45 H45 . . 119.8 ?
    C45 C46 C41 . . 119.6(2) ?
    C45 C46 H46 . . 120.2 ?
    C41 C46 H46 . . 120.2 ?
    C52 C51 C56 . . 118.8(2) ?
    C52 C51 P2 . . 122.99(16) ?
    C56 C51 P2 . . 118.18(17) ?
    C51 C52 C53 . . 120.8(2) ?
    C51 C52 H52 . . 119.6 ?
    C53 C52 H52 . . 119.6 ?
    C54 C53 C52 . . 119.9(2) ?
    C54 C53 H53 . . 120.0 ?
    C52 C53 H53 . . 120.0 ?
    C53 C54 C55 . . 119.5(2) ?
    C53 C54 H54 . . 120.3 ?
    C55 C54 H54 . . 120.3 ?
    C56 C55 C54 . . 120.7(2) ?
    C56 C55 H55 . . 119.7 ?
    C54 C55 H55 . . 119.7 ?
    C55 C56 C51 . . 120.3(2) ?
    C55 C56 H56 . . 119.9 ?
    C51 C56 H56 . . 119.9 ?
    C66 C61 C62 . . 118.3(2) ?
    C66 C61 P2 . . 124.48(19) ?
    C62 C61 P2 . . 117.15(18) ?
    C61 C62 C63 . . 120.9(3) ?
    C61 C62 H62 . . 119.5 ?
    C63 C62 H62 . . 119.5 ?
    C64 C63 C62 . . 120.1(3) ?
    C64 C63 H63 . . 120.0 ?
    C62 C63 H63 . . 120.0 ?
    C65 C64 C63 . . 119.5(3) ?
    C65 C64 H64 . . 120.3 ?
    C63 C64 H64 . . 120.3 ?
    C64 C65 C66 . . 120.5(3) ?
    C64 C65 H65 . . 119.7 ?
    C66 C65 H65 . . 119.7 ?
    C61 C66 C65 . . 120.7(3) ?
    C61 C66 H66 . . 119.6 ?
    C65 C66 H66 . . 119.6 ?
loop_
    _geom_torsion_atom_site_label_1
    _geom_torsion_atom_site_label_2
    _geom_torsion_atom_site_label_3
    _geom_torsion_atom_site_label_4
    _geom_torsion_site_symmetry_1
    _geom_torsion_site_symmetry_2
    _geom_torsion_site_symmetry_3
    _geom_torsion_site_symmetry_4
    _geom_torsion
    _geom_torsion_publ_flag
    C31 P1 C11 C16 . . . . 163.69(17) ?
    C21 P1 C11 C16 . . . . -87.64(18) ?
    Cu1 P1 C11 C16 . . . . 41.04(19) ?
    C31 P1 C11 C12 . . . . -22.3(2) ?
    C21 P1 C11 C12 . . . . 86.4(2) ?
    Cu1 P1 C11 C12 . . . . -144.94(17) ?
    C16 C11 C12 C13 . . . . 0.6(3) ?
    P1 C11 C12 C13 . . . . -173.25(19) ?
    C11 C12 C13 C14 . . . . 0.6(4) ?
    C12 C13 C14 C15 . . . . -0.7(4) ?
    C13 C14 C15 C16 . . . . -0.3(4) ?
    C12 C11 C16 C15 . . . . -1.7(3) ?
    P1 C11 C16 C15 . . . . 172.63(19) ?
    C14 C15 C16 C11 . . . . 1.5(4) ?
    C31 P1 C21 C22 . . . . 105.21(19) ?
    C11 P1 C21 C22 . . . . -3.5(2) ?
    Cu1 P1 C21 C22 . . . . -130.00(17) ?
    C31 P1 C21 C26 . . . . -80.63(19) ?
    C11 P1 C21 C26 . . . . 170.64(18) ?
    Cu1 P1 C21 C26 . . . . 44.2(2) ?
    C26 C21 C22 C23 . . . . -1.2(3) ?
    P1 C21 C22 C23 . . . . 172.94(17) ?
    C21 C22 C23 C24 . . . . 0.7(3) ?
    C22 C23 C24 C25 . . . . 1.0(4) ?
    C23 C24 C25 C26 . . . . -2.0(4) ?
    C24 C25 C26 C21 . . . . 1.5(4) ?
    C22 C21 C26 C25 . . . . 0.1(3) ?
    P1 C21 C26 C25 . . . . -174.27(19) ?
    C11 P1 C31 C36 . . . . 129.7(2) ?
    C21 P1 C31 C36 . . . . 23.2(2) ?
    Cu1 P1 C31 C36 . . . . -105.69(19) ?
    C11 P1 C31 C32 . . . . -59.41(19) ?
    C21 P1 C31 C32 . . . . -165.90(17) ?
    Cu1 P1 C31 C32 . . . . 65.25(18) ?
    C36 C31 C32 C33 . . . . 0.5(3) ?
    P1 C31 C32 C33 . . . . -170.79(18) ?
    C31 C32 C33 C34 . . . . 1.1(4) ?
    C32 C33 C34 C35 . . . . -1.9(4) ?
    C33 C34 C35 C36 . . . . 1.2(4) ?
    C34 C35 C36 C31 . . . . 0.4(4) ?
    C32 C31 C36 C35 . . . . -1.2(4) ?
    P1 C31 C36 C35 . . . . 169.7(2) ?
    C61 P2 C41 C42 . . . . 95.7(2) ?
    C51 P2 C41 C42 . . . . -11.1(2) ?
    Cu1 P2 C41 C42 . . . . -138.85(18) ?
    C61 P2 C41 C46 . . . . -85.3(2) ?
    C51 P2 C41 C46 . . . . 168.0(2) ?
    Cu1 P2 C41 C46 . . . . 40.2(2) ?
    C46 C41 C42 C43 . . . . -0.2(4) ?
    P2 C41 C42 C43 . . . . 178.85(19) ?
    C41 C42 C43 C44 . . . . 0.2(4) ?
    C42 C43 C44 C45 . . . . 0.0(5) ?
    C43 C44 C45 C46 . . . . -0.2(6) ?
    C44 C45 C46 C41 . . . . 0.3(6) ?
    C42 C41 C46 C45 . . . . -0.1(5) ?
    P2 C41 C46 C45 . . . . -179.2(3) ?
    C41 P2 C51 C52 . . . . 88.90(19) ?
    C61 P2 C51 C52 . . . . -19.2(2) ?
    Cu1 P2 C51 C52 . . . . -145.96(15) ?
    C41 P2 C51 C56 . . . . -92.43(18) ?
    C61 P2 C51 C56 . . . . 159.43(17) ?
    Cu1 P2 C51 C56 . . . . 32.71(19) ?
    C56 C51 C52 C53 . . . . -1.0(3) ?
    P2 C51 C52 C53 . . . . 177.62(17) ?
    C51 C52 C53 C54 . . . . 0.9(3) ?
    C52 C53 C54 C55 . . . . 0.4(4) ?
    C53 C54 C55 C56 . . . . -1.6(4) ?
    C54 C55 C56 C51 . . . . 1.5(4) ?
    C52 C51 C56 C55 . . . . -0.1(3) ?
    P2 C51 C56 C55 . . . . -178.85(19) ?
    C41 P2 C61 C66 . . . . 7.0(2) ?
    C51 P2 C61 C66 . . . . 115.5(2) ?
    Cu1 P2 C61 C66 . . . . -116.78(19) ?
    C41 P2 C61 C62 . . . . -177.03(18) ?
    C51 P2 C61 C62 . . . . -68.54(19) ?
    Cu1 P2 C61 C62 . . . . 59.18(19) ?
    C66 C61 C62 C63 . . . . -0.7(4) ?
    P2 C61 C62 C63 . . . . -176.87(19) ?
    C61 C62 C63 C64 . . . . 0.8(4) ?
    C62 C63 C64 C65 . . . . -0.8(4) ?
    C63 C64 C65 C66 . . . . 0.6(5) ?
    C62 C61 C66 C65 . . . . 0.5(4) ?
    P2 C61 C66 C65 . . . . 176.4(2) ?
    C64 C65 C66 C61 . . . . -0.5(5) ?
loop_
    _geom_hbond_atom_site_label_D
    _geom_hbond_atom_site_label_H
    _geom_hbond_atom_site_label_A
    _geom_hbond_site_symmetry_A
    _geom_hbond_distance_DH
    _geom_hbond_distance_HA
    _geom_hbond_distance_DA
    _geom_hbond_angle_DHA
    C2 H2A I1 1_655 0.98 3.09 3.727(8) 124.3
_shelx_hkl_checksum     22127
_shelx_hkl_file
;
  -1   0   0    0.00    0.01
  -2   0   0   12.79    0.37
  -3   0   0    0.07    0.05
  -4   0   0   17.29    0.54
  -5   0   0    0.10    0.07
  -6   0   0    0.03    0.08
  -7   0   0    0.05    0.09
  -8   0   0    0.13    0.12
   9   0   0    0.02    0.12
  10   0   0    0.23    0.15
  11   0   0   -0.05    0.15
  12   0   0    9.40    0.59
   0  -1   0    0.00    0.00
   0   1   0    0.00    0.00
   1   1   0   98.96    2.33
  -2  -1   0   42.12    1.03
  -2   1   0   39.55    1.01
  -3  -1   0    4.76    0.21
  -3   1   0    4.50    0.19
  -4  -1   0    8.69    0.33
  -4   1   0    9.12    0.33
  -5  -1   0   30.34    0.87
  -5   1   0   29.12    0.85
  -6  -1   0  147.21    3.60
  -6   1   0  144.86    3.58
  -7   1   0    0.60    0.13
   8   1   0   38.86    1.18
  -8   1   0   37.43    1.15
  -9   1   0    1.26    0.22
   9   1   0    1.18    0.22
  10  -1   0    9.08    0.50
  10   1   0    9.68    0.53
  11  -1   0    0.23    0.18
  11   1   0    0.78    0.23
  12  -1   0    8.94    0.56
  12   1   0    9.21    0.59
   1  -2   0   11.81    0.29
  -1   2   0    8.77    0.28
   2   2   0  153.63    3.57
  -2   2   0  147.83    3.55
  -3   2   0   36.23    0.94
  -4   2   0  104.23    2.55
  -5   2   0    0.51    0.10
   6   2   0    9.11    0.40
  -6   2   0    8.48    0.38
   7   2   0    8.07    0.39
  -7   2   0    6.69    0.36
   8   2   0    0.08    0.12
  -8   2   0    0.11    0.11
   9   2   0   -0.06    0.12
  -9   2   0    0.03    0.13
  10   2   0    8.23    0.49
  11  -2   0    0.13    0.15
  11   2   0   -0.07    0.17
  12   2   0   10.34    0.63
  13   2   0    0.42    0.25
   0  -3   0   -0.22    0.04
   0   3   0   -0.28    0.04
   1  -3   0   15.98    0.43
  -1   3   0   16.00    0.43
   1   3   0   15.72    0.45
   2  -3   0  329.53    7.61
   2   3   0  320.59    7.51
  -2   3   0  314.39    7.48
   3   3   0    3.45    0.18
  -3   3   0    2.96    0.16
   4   3   0   81.80    2.04
  -4   3   0   80.30    2.01
   5   3   0   18.67    0.62
  -5   3   0   18.15    0.59
  -6   3   0   12.66    0.47
   6   3   0   11.87    0.49
   7   3   0    1.96    0.23
  -7   3   0    2.62    0.25
  -8   3   0   20.45    0.75
   8   3   0   22.82    0.80
  -9   3   0    6.89    0.41
   9   3   0    7.11    0.44
 -10   3   0    7.62    0.45
  10   3   0    7.06    0.48
  11   3   0    1.39    0.28
  12   3   0    1.30    0.31
  13   3   0    0.46    0.24
   0  -4   0    9.95    0.32
   0   4   0    9.84    0.32
  -1  -4   0  255.05    6.30
   1  -4   0  269.54    6.27
   1   4   0  260.76    6.18
  -1   4   0  271.59    6.17
   2  -4   0   79.75    1.90
  -2   4   0   76.07    1.88
   2   4   0   76.62    1.91
   3  -4   0    0.08    0.04
  -3   4   0    0.06    0.05
   3   4   0    0.09    0.06
   4  -4   0  240.47    5.65
  -4   4   0  230.15    5.56
   4   4   0  234.00    5.60
   5   4   0   12.35    0.47
  -5   4   0   11.39    0.43
   6   4   0   10.23    0.45
  -6   4   0   10.33    0.42
   7   4   0    2.11    0.25
  -7   4   0    2.02    0.22
   8   4   0    4.64    0.34
  -8   4   0    4.09    0.31
  -9   4   0    8.21    0.45
   9   4   0    8.05    0.48
  10   4   0    4.26    0.42
 -10   4   0    3.74    0.36
 -11   4   0    3.83    0.39
  11   4   0    2.78    0.37
  12   4   0    2.32    0.37
  13   4   0   -0.26    0.20
   0  -5   0    0.08    0.05
   0   5   0    0.01    0.06
  -1  -5   0   59.49    1.59
   1  -5   0   62.55    1.56
  -1   5   0   64.76    1.56
   1   5   0   64.24    1.57
   2  -5   0   67.53    1.65
  -2   5   0   66.78    1.64
   2   5   0   65.68    1.67
   3  -5   0    1.59    0.12
  -3   5   0    1.66    0.13
   3   5   0    1.25    0.14
   4  -5   0   28.12    0.79
  -4   5   0   27.89    0.79
   5  -5   0    9.19    0.35
  -5   5   0    8.68    0.36
   5   5   0    9.10    0.40
   6  -5   0    8.16    0.36
   6   5   0    9.40    0.43
  -6   5   0    8.41    0.37
   7  -5   0   12.36    0.49
   7   5   0   11.58    0.53
  -7   5   0   13.00    0.51
   8  -5   0   47.97    1.41
   8   5   0   50.60    1.49
  -8   5   0   47.81    1.41
   9  -5   0    0.37    0.16
  -9   5   0    0.77    0.18
   9   5   0    0.38    0.19
 -10   5   0   53.92    1.61
  10   5   0   54.78    1.69
  11   5   0    0.62    0.23
  12   5   0    8.22    0.60
  13   5   0    0.15    0.23
   0  -6   0  287.37    6.87
   0   6   0  287.47    6.76
  -1  -6   0    2.78    0.18
   1  -6   0    3.12    0.16
  -1   6   0    2.91    0.17
   1   6   0    3.17    0.18
   2  -6   0  186.07    4.38
   2   6   0  179.91    4.35
  -2   6   0  180.08    4.32
   3  -6   0   38.45    1.01
   3   6   0   38.68    1.07
  -3   6   0   37.68    1.02
   4  -6   0   24.33    0.70
  -4   6   0   23.58    0.71
   4   6   0   24.04    0.76
   5  -6   0   19.43    0.62
  -5   6   0   19.83    0.63
   5   6   0   19.71    0.68
   6  -6   0    0.86    0.13
   6   6   0    0.70    0.15
  -6   6   0    0.48    0.12
   7  -6   0   14.77    0.55
  -7   6   0   14.95    0.57
   7   6   0   14.30    0.61
   8  -6   0    9.87    0.45
  -8   6   0    8.74    0.45
   8   6   0    8.81    0.50
   9  -6   0    3.58    0.30
  -9   6   0    4.18    0.32
   9   6   0    3.35    0.37
  10   6   0    0.30    0.21
 -10   6   0    0.21    0.16
  11   6   0    1.23    0.29
  12   6   0    0.29    0.23
  13   6   0    0.91    0.30
   0  -7   0   -0.04    0.05
   0   7   0   -0.05    0.06
   1  -7   0   33.27    0.89
  -1  -7   0   32.54    0.93
   1   7   0   32.96    0.92
  -1   7   0   32.43    0.91
   2  -7   0    9.66    0.34
  -2   7   0    9.69    0.36
   2   7   0    9.83    0.38
   3  -7   0   29.80    0.82
   3   7   0   29.84    0.87
  -3   7   0   28.19    0.82
   4  -7   0   40.09    1.07
  -4   7   0   38.47    1.07
   4   7   0   39.56    1.14
   5  -7   0    1.18    0.14
   5   7   0    1.06    0.18
  -5   7   0    1.05    0.14
   6  -7   0   41.16    1.17
   6   7   0   40.89    1.25
  -6   7   0   41.93    1.18
   7  -7   0   38.76    1.15
   7   7   0   40.04    1.25
  -7   7   0   39.62    1.16
   8  -7   0   27.75    0.90
  -8   7   0   28.12    0.93
   8   7   0   26.60    0.98
   9   7   0    0.22    0.18
  -9   7   0    0.11    0.12
 -10   7   0   26.48    0.96
  10   7   0   26.93    1.05
  11   7   0    9.89    0.63
  12   7   0    5.16    0.53
   0  -8   0  197.88    4.87
   0   8   0  203.80    4.82
   1  -8   0    1.64    0.14
  -1  -8   0    1.33    0.16
   1   8   0    1.44    0.16
  -1   8   0    1.15    0.14
   2  -8   0   36.74    0.99
  -2   8   0   35.91    1.00
   2   8   0   37.09    1.04
   3  -8   0    0.21    0.07
  -3   8   0    0.18    0.08
   3   8   0    0.06    0.08
   4  -8   0    8.49    0.33
  -4   8   0    8.84    0.35
   4   8   0    7.70    0.39
   5  -8   0   63.59    1.66
   5   8   0   63.90    1.74
  -5   8   0   61.10    1.65
   6  -8   0   18.08    0.60
   6   8   0   16.53    0.67
  -6   8   0   16.47    0.61
   7  -8   0    0.55    0.13
   7   8   0    0.59    0.17
  -7   8   0    0.44    0.13
   8  -8   0   10.54    0.49
   8   8   0   11.27    0.58
  -8   8   0   11.12    0.51
   9   8   0    9.01    0.55
  -9   8   0    8.33    0.46
  10   8   0   11.04    0.64
  11   8   0    0.76    0.25
  12   8   0   21.41    1.01
   0  -9   0   -0.02    0.07
   0   9   0   -0.13    0.06
  -1  -9   0    5.59    0.29
   1  -9   0    5.43    0.26
  -1   9   0    5.48    0.28
   1   9   0    5.63    0.30
   2  -9   0    1.10    0.13
  -2   9   0    1.10    0.14
   2   9   0    1.08    0.15
   3  -9   0    7.74    0.32
   3   9   0    7.11    0.36
  -3   9   0    8.02    0.34
   4  -9   0   57.17    1.46
  -4   9   0   53.18    1.45
   4   9   0   53.07    1.52
   5  -9   0    2.28    0.18
  -5   9   0    1.95    0.20
   5   9   0    1.91    0.24
   6  -9   0  100.58    2.59
  -6   9   0  101.08    2.58
   6   9   0  101.83    2.69
   7  -9   0    3.38    0.25
  -7   9   0    2.69    0.26
   7   9   0    3.16    0.34
  -8   9   0    4.90    0.33
   8   9   0    4.41    0.43
  -9   9   0    1.41    0.24
   9   9   0    1.39    0.28
  10   9   0    0.08    0.20
  11   9   0    0.82    0.28
  12   9   0    4.25    0.52
   0 -10   0   13.10    0.48
   0  10   0   12.12    0.49
   1 -10   0    3.75    0.22
  -1 -10   0    4.09    0.25
   1  10   0    3.69    0.25
  -1  10   0    3.78    0.25
   2 -10   0  132.50    3.31
  -2  10   0  133.17    3.30
   2  10   0  136.00    3.34
   3 -10   0    1.17    0.14
  -3  10   0    1.16    0.15
   3  10   0    1.27    0.18
   4 -10   0   11.65    0.44
   4  10   0   12.11    0.52
  -4  10   0   11.92    0.46
   5 -10   0    8.89    0.38
   5  10   0    8.68    0.46
  -5  10   0    8.92    0.40
   6 -10   0    7.38    0.36
  -6  10   0    7.83    0.39
   6  10   0    6.64    0.43
   7 -10   0    2.68    0.25
  -7  10   0    2.77    0.27
   7  10   0    2.66    0.32
  -8  10   0   13.16    0.58
   8  10   0   13.01    0.67
   9  10   0   21.97    0.94
  10  10   0    5.27    0.54
  11  10   0    5.67    0.57
  12  10   0   20.09    1.02
   0 -11   0    0.01    0.08
   0  11   0    0.06    0.08
  -1 -11   0    0.18    0.10
   1 -11   0    0.27    0.09
   1  11   0    0.28    0.10
  -1  11   0    0.35    0.11
   2 -11   0    3.55    0.23
   2  11   0    4.11    0.28
  -2  11   0    4.09    0.26
   3 -11   0   27.91    0.85
   3  11   0   28.12    0.92
  -3  11   0   29.12    0.88
   4 -11   0    8.52    0.36
   4  11   0    7.23    0.41
  -4  11   0    7.43    0.36
   5 -11   0    0.06    0.09
   5  11   0    0.28    0.15
  -5  11   0    0.16    0.11
   6 -11   0   31.61    0.94
   6  11   0   29.63    1.05
  -6  11   0   29.47    0.96
  -7  11   0   18.43    0.68
   7  11   0   15.46    0.73
   8  11   0   30.05    1.15
  -8  11   0   33.19    1.06
   9  11   0    2.46    0.37
  10  11   0   19.16    0.93
  11  11   0    4.03    0.50
   0 -12   0   82.32    2.14
   0  12   0   79.15    2.14
  -1 -12   0    6.49    0.36
   1 -12   0    6.55    0.33
   1  12   0    6.81    0.36
  -1  12   0    7.25    0.37
   2 -12   0   71.84    1.88
  -2  12   0   69.87    1.89
   2  12   0   71.77    1.94
   3 -12   0    8.46    0.37
   3  12   0    8.69    0.44
  -3  12   0    7.87    0.39
   4 -12   0   19.50    0.66
  -4  12   0   19.10    0.68
   4  12   0   19.84    0.76
   5 -12   0    0.46    0.13
  -5  12   0    0.47    0.13
   5  12   0    0.35    0.15
   6 -12   0    0.42    0.13
  -6  12   0    0.43    0.14
   6  12   0    0.50    0.17
   7  12   0    0.64    0.21
  -7  12   0    0.59    0.16
  -8  12   0    4.31    0.34
   8  12   0    4.47    0.47
   9  12   0   13.26    0.75
  10  12   0    0.97    0.30
  11  12   0    2.93    0.45
   0 -13   0    0.11    0.10
   0  13   0    0.13    0.10
   1 -13   0    3.14    0.24
  -1 -13   0    2.61    0.27
   1  13   0    3.52    0.28
  -1  13   0    3.41    0.27
   2 -13   0   13.17    0.50
  -2  13   0   13.09    0.54
   2  13   0   13.60    0.58
   3 -13   0   10.58    0.44
  -3  13   0   10.56    0.47
   3  13   0   10.57    0.52
   4 -13   0    4.11    0.27
   4  13   0    4.15    0.34
  -4  13   0    3.72    0.29
   5 -13   0   11.15    0.47
  -5  13   0   10.50    0.49
   5  13   0   11.55    0.57
   6  13   0    0.84    0.21
  -6  13   0    0.78    0.18
   7  13   0    2.45    0.34
  -7  13   0    3.15    0.31
   8  13   0   52.64    1.72
   9  13   0    1.92    0.36
  10  13   0   33.22    1.34
  11  13   0    1.66    0.39
   0 -14   0    3.34    0.26
   0  14   0    2.97    0.29
   1 -14   0   -0.12    0.08
  -1 -14   0    0.20    0.12
  -1  14   0    0.12    0.11
   1  14   0    0.12    0.11
   2 -14   0   22.87    0.76
  -2  14   0   22.39    0.79
   2  14   0   23.63    0.84
   3 -14   0    7.57    0.38
   3  14   0    8.88    0.48
  -3  14   0    7.66    0.41
   4 -14   0   61.67    1.71
  -4  14   0   61.39    1.74
   4  14   0   64.68    1.84
   5 -14   0   24.45    0.83
   5  14   0   24.18    0.93
  -5  14   0   23.38    0.83
   6  14   0   10.02    0.58
  -6  14   0   10.10    0.49
  -7  14   0    1.59    0.24
   7  14   0    1.08    0.27
   8  14   0    7.27    0.57
   9  14   0    1.96    0.38
  10  14   0    0.57    0.31
  11  14   0    0.02    0.26
   0 -15   0    0.11    0.12
   0  15   0   -0.10    0.10
   1 -15   0   34.85    1.06
  -1 -15   0   33.93    1.09
  -1  15   0   33.75    1.09
   1  15   0   33.18    1.11
   2 -15   0   44.16    1.30
  -2  15   0   43.05    1.33
   2  15   0   46.60    1.40
   3 -15   0    4.47    0.30
   3  15   0    4.83    0.37
  -3  15   0    4.55    0.33
   4 -15   0   31.93    0.99
  -4  15   0   30.96    1.02
   4  15   0   31.10    1.11
  -5  15   0   -0.10    0.10
   5  15   0   -0.13    0.14
  -6  15   0   24.68    0.88
   6  15   0   23.88    0.99
   7  15   0    3.76    0.45
   8  15   0    3.16    0.43
   9  15   0    1.12    0.32
  10  15   0    6.17    0.67
   0 -16   0   36.34    1.16
   0  16   0   37.64    1.20
   1 -16   0   13.09    0.56
  -1 -16   0   13.06    0.59
  -1  16   0   13.08    0.59
   1  16   0   12.91    0.61
   2 -16   0   22.30    0.78
   2  16   0   21.22    0.85
  -2  16   0   23.70    0.84
   3 -16   0    9.56    0.44
  -3  16   0    8.42    0.47
   3  16   0    8.79    0.52
   4 -16   0    9.55    0.46
  -4  16   0    9.14    0.48
   4  16   0    8.80    0.53
  -5  16   0   11.62    0.55
   5  16   0   10.82    0.63
   6  16   0   16.17    0.80
  -6  16   0   16.21    0.69
   7  16   0    4.52    0.50
   8  16   0    2.26    0.42
   9  16   0    4.46    0.53
  10  16   0    5.46    0.64
   0 -17   0    0.08    0.13
   0  17   0    0.21    0.15
   1 -17   0   19.04    0.74
  -1 -17   0   19.66    0.78
  -1  17   0   20.18    0.78
   1  17   0   20.32    0.81
   2 -17   0    2.07    0.25
   2  17   0    2.96    0.35
  -2  17   0    2.34    0.29
   3 -17   0    0.34    0.14
   3  17   0    0.31    0.18
  -3  17   0    0.54    0.16
   4  17   0   13.51    0.69
  -4  17   0   12.42    0.59
  -5  17   0    2.61    0.31
   5  17   0    2.52    0.37
   6  17   0   29.26    1.17
   7  17   0    0.31    0.22
   8  17   0   13.49    0.82
   9  17   0    0.78    0.30
   0 -18   0   89.58    2.46
   0  18   0   89.85    2.48
   1 -18   0    3.79    0.35
   1  18   0    4.86    0.40
  -1  18   0    4.30    0.39
   2 -18   0   44.32    1.32
   2  18   0   40.96    1.40
  -2  18   0   43.56    1.37
   3 -18   0    0.03    0.13
  -3  18   0   -0.03    0.11
   3  18   0    0.15    0.18
   4  18   0    0.21    0.19
  -4  18   0    0.13    0.13
  -5  18   0   -0.13    0.10
   5  18   0    0.19    0.18
   6  18   0    0.90    0.27
   7  18   0    7.43    0.67
   8  18   0    0.27    0.26
   9  18   0    2.81    0.49
   0 -19   0    0.53    0.19
   0  19   0    0.33    0.17
   1 -19   0    1.28    0.23
   1  19   0    0.74    0.22
  -1  19   0    1.34    0.26
   2 -19   0    2.70    0.29
  -2  19   0    2.74    0.33
   2  19   0    2.19    0.33
  -3  19   0    6.45    0.43
   3  19   0    6.59    0.50
  -4  19   0    1.52    0.26
   4  19   0    2.25    0.37
   5  19   0   15.77    0.83
   6  19   0   15.02    0.85
   7  19   0    0.50    0.29
   8  19   0   23.47    1.14
   9  19   0    2.28    0.46
   0 -20   0   14.16    0.66
   0  20   0   14.53    0.70
   1 -20   0   14.86    0.66
   1  20   0   16.44    0.76
  -1  20   0   14.52    0.69
   2 -20   0   12.22    0.61
   2  20   0   12.03    0.65
  -2  20   0   11.53    0.60
   3  20   0   22.29    0.97
  -3  20   0   22.84    0.91
   4  20   0    8.16    0.61
  -4  20   0    8.67    0.52
   5  20   0    2.04    0.39
   6  20   0    8.14    0.66
   7  20   0   -0.01    0.24
   8  20   0   -0.03    0.24
   0 -21   0   -0.01    0.15
   0  21   0   -0.12    0.12
   1 -21   0    0.25    0.17
  -1  21   0    0.39    0.18
   1  21   0    0.15    0.18
  -2  21   0   21.34    0.88
   2  21   0   21.55    0.95
   3  21   0   14.77    0.78
  -3  21   0   13.01    0.67
   4  21   0   26.65    1.12
  -4  21   0   24.63    1.06
   5  21   0    2.73    0.44
   6  21   0    3.72    0.53
   7  21   0    0.20    0.28
   0  22   0    0.67    0.22
   1  22   0    3.05    0.39
  -1  22   0    2.41    0.34
  -2  22   0    9.49    0.58
   2  22   0    9.63    0.63
   3  22   0    0.52    0.26
  -3  22   0    0.37    0.19
   4  22   0   27.20    1.18
   5  22   0    0.68    0.30
   6  22   0    5.01    0.61
   7  22   0    3.47    0.55
   0  23   0   -0.17    0.15
  -1  23   0   27.08    1.06
   1  23   0   27.10    1.10
   2  23   0    5.48    0.55
  -2  23   0    5.51    0.46
   3  23   0    0.25    0.20
   4  23   0    2.41    0.40
   5  23   0    0.89    0.33
   6  23   0    3.24    0.52
   0  24   0   20.59    0.93
   1  24   0    1.37    0.30
  -1  24   0    1.85    0.32
  -2  24   0   16.72    0.79
   2  24   0   14.76    0.82
   3  24   0    0.29    0.23
   4  24   0    1.68    0.38
   5  24   0    4.17    0.53
   0  25   0    0.31    0.21
   1  25   0    3.44    0.44
  -1  25   0    2.70    0.39
   2  25   0    0.01    0.20
   3  25   0    3.57    0.46
   4  25   0    2.18    0.43
   5  25   0   -0.12    0.24
   0  26   0   17.25    0.87
   1  26   0    1.06    0.28
  -1  26   0    1.01    0.28
   2  26   0   10.54    0.71
   3  26   0    3.54    0.49
   4  26   0    0.35    0.29
   0  27   0    0.37    0.23
   1  27   0    0.18    0.22
   2  27   0    0.65    0.28
  12   0  -1   -0.07    0.19
  11   0  -1   15.36    0.70
  10   0  -1   -0.15    0.11
   9   0  -1   24.52    0.86
   8   0  -1   -0.15    0.08
  -6   0   1   -0.06    0.07
  -5   0   1   59.74    1.55
  -4   0   1   -0.02    0.05
  -3   0   1    8.29    0.28
  -2   0   1   -0.04    0.03
   1   0  -1   68.57    1.61
   0   0  -1    0.00    0.00
   0   0  -1    0.00    0.00
  -2   0  -1    0.02    0.04
  -3   0  -1    0.02    0.05
  -4   0  -1    0.03    0.06
  -5   0  -1   75.95    1.94
  -6   0  -1   -0.11    0.08
  -7   0  -1   92.72    2.41
  -8   0  -1    0.09    0.12
  10   0   1   -0.23    0.12
  11   0   1    7.43    0.50
  12   0   1    0.09    0.19
  13   0   1    6.37    0.63
  12   1  -1    0.30    0.20
  11  -1  -1    7.31    0.47
  11   1  -1    8.43    0.51
  10  -1  -1    0.22    0.13
  10   1  -1   -0.03    0.13
   9  -1  -1    1.84    0.24
   9   1  -1    1.27    0.22
   8   1  -1    5.02    0.33
  -8   1   1    5.21    0.33
   7   1  -1    2.20    0.23
  -7   1   1    2.21    0.21
  -6   1   1    4.12    0.25
   6   1  -1    4.85    0.27
  -5   1   1   12.35    0.44
  -4   1   1   24.00    0.68
  -3   1   1   45.42    1.14
  -2   1   1   89.57    2.13
   2   1  -1   90.41    2.15
   1   1  -1  275.10    6.50
   0  -1  -1   -0.12    0.01
   0   1   1   -0.13    0.00
   0   1  -1   -0.13    0.01
  -1  -1  -1  191.01    4.10
  -1   1  -1  159.22    4.09
  -2  -1  -1   91.76    2.21
  -2   1  -1   92.22    2.20
  -3  -1  -1    0.45    0.08
  -3   1  -1    0.65    0.09
  -4  -1  -1    9.22    0.35
  -4   1  -1    8.77    0.34
  -5  -1  -1    1.52    0.16
  -5   1  -1    1.53    0.16
  -6  -1  -1   13.74    0.52
  -6   1  -1   13.00    0.50
  -7  -1  -1   13.19    0.53
  -7   1  -1   12.55    0.52
  -8   1  -1    0.20    0.13
  -9   1  -1    0.83    0.19
   9   1   1    1.05    0.20
  10   1   1    0.27    0.17
  11  -1   1    7.92    0.51
  11   1   1    7.96    0.52
  12  -1   1    0.09    0.20
  12   1   1   -0.13    0.17
  13   1   1   14.62    0.80
  12   2  -1    0.31    0.22
  11  -2  -1    2.61    0.32
  11   2  -1    2.24    0.33
  10  -2  -1    3.43    0.34
  10   2  -1    3.55    0.37
  -9   2   1   19.57    0.75
   9   2  -1   20.84    0.78
  -8   2   1    6.08    0.35
   8   2  -1    5.55    0.35
  -7   2   1   43.08    1.23
   7   2  -1   43.66    1.26
  -6   2   1   12.23    0.46
   6   2  -1   11.98    0.47
   5   2  -1   87.45    2.19
  -5   2   1   85.16    2.15
   4   2  -1   71.02    1.79
  -4   2   1   70.32    1.76
   3   2  -1   43.10    1.09
  -3   2   1   41.21    1.06
   2   2  -1   38.89    0.99
  -2   2   1   38.91    0.96
   1  -2  -1   15.75    0.41
  -1   2   1   13.20    0.38
   1   2  -1   15.67    0.41
   1  -2   1   -0.09    0.02
  -1  -2  -1   -0.09    0.04
   1   2   1   -0.10    0.03
  -1   2  -1    0.13    0.05
  -2  -2  -1    8.21    0.28
  -2   2  -1    7.83    0.27
  -3  -2  -1   29.20    0.79
  -3   2  -1   27.90    0.77
  -4  -2  -1  161.78    3.89
  -4   2  -1  161.20    3.87
  -5  -2  -1  106.97    2.64
  -5   2  -1  103.47    2.61
  -6  -2  -1    0.29    0.12
  -6   2  -1    0.27    0.11
  -7   2  -1   43.15    1.25
   8   2   1    3.86    0.30
  -8   2  -1    3.97    0.31
   9   2   1   11.57    0.57
  -9   2  -1   11.39    0.55
 -10   2  -1    0.40    0.17
  10   2   1    0.55    0.19
  11   2   1   12.65    0.67
  12  -2   1    0.00    0.18
  12   2   1   -0.27    0.17
  13   2   1    2.01    0.36
  12   3  -1   -0.02    0.17
  11  -3  -1    5.74    0.43
  11   3  -1    5.91    0.46
  10   3  -1   10.37    0.56
  -9   3   1    4.58    0.33
   9   3  -1    4.61    0.36
   8   3  -1    0.57    0.16
  -8   3   1    0.51    0.14
   7   3  -1   10.93    0.47
  -7   3   1   10.03    0.43
  -6   3   1    5.67    0.29
   6   3  -1    5.61    0.31
   5   3  -1   67.36    1.74
  -5   3   1   65.95    1.70
   4   3  -1    2.16    0.16
  -4   3   1    2.11    0.15
   3  -3  -1  136.48    3.33
   3   3  -1  137.61    3.30
  -3   3   1  137.68    3.26
   2  -3  -1    0.15    0.05
  -2   3   1    0.15    0.04
   1  -3  -1   13.38    0.39
  -1   3   1   14.23    0.38
   1   3  -1   13.82    0.41
   0  -3  -1    5.05    0.18
   0  -3   1    4.73    0.16
   0   3  -1    4.73    0.19
   0   3   1    4.94    0.17
  -1  -3  -1    6.47    0.24
   1  -3   1    6.73    0.20
   1   3   1    6.84    0.23
  -1   3  -1    6.30    0.22
   2  -3   1   54.07    1.31
   2   3   1   53.26    1.34
  -2   3  -1   52.76    1.33
  -3   3  -1  273.96    6.47
   3   3   1  277.50    6.49
  -4   3  -1    0.64    0.10
   4   3   1    0.67    0.11
  -5   3  -1   60.35    1.61
   5   3   1   63.03    1.64
  -6   3  -1   26.57    0.82
   6   3   1   25.37    0.83
  -7   3  -1   11.17    0.49
   7   3   1   12.10    0.52
  -8   3  -1    4.00    0.30
   8   3   1    3.62    0.30
  -9   3  -1    5.53    0.38
   9   3   1    5.10    0.39
  10   3   1    4.45    0.42
 -10   3  -1    4.36    0.40
  11   3   1    5.47    0.50
  12  -3   1    1.53    0.28
  12   3   1    1.53    0.32
  13   3   1    4.20    0.50
  13   4  -1    2.99    0.42
  12   4  -1    1.30    0.30
  11   4  -1    9.20    0.57
  10  -4  -1    1.64    0.27
 -10   4   1    1.39    0.23
  10   4  -1    1.37    0.26
  -9   4   1   26.38    0.89
   9   4  -1   25.67    0.94
   8   4  -1   -0.02    0.12
  -8   4   1   -0.04    0.10
  -7   4   1   17.63    0.62
   7   4  -1   17.94    0.67
  -6   4   1   19.31    0.63
   6   4  -1   19.80    0.68
  -5   4   1   26.84    0.78
   5   4  -1   26.99    0.83
   4  -4  -1    1.70    0.14
   4   4  -1    1.87    0.18
  -4   4   1    1.73    0.14
   3  -4  -1  153.09    3.67
   3   4  -1  151.55    3.64
  -3   4   1  149.18    3.58
   2  -4  -1   14.18    0.43
  -2   4   1   14.72    0.41
   2   4  -1   14.49    0.45
   1  -4  -1   63.66    1.63
   1   4  -1   65.60    1.63
  -1   4   1   68.17    1.59
   0  -4  -1    4.93    0.20
   0  -4   1    4.65    0.19
   0   4   1    5.37    0.20
   0   4  -1    5.18    0.22
  -1  -4  -1   93.36    2.36
   1  -4   1   96.10    2.30
  -1   4  -1   99.04    2.31
   1   4   1   94.43    2.30
   2  -4   1   27.84    0.70
   2   4   1   26.77    0.74
  -2   4  -1   26.75    0.73
   3  -4   1  220.48    5.19
  -3   4  -1  212.51    5.14
   3   4   1  220.01    5.17
  -4   4  -1    0.33    0.09
   4   4   1    0.43    0.11
   5   4   1   15.44    0.56
  -5   4  -1   15.93    0.54
  -6   4  -1    5.72    0.31
   6   4   1    5.76    0.33
  -7   4  -1    7.85    0.39
   7   4   1    8.11    0.42
   8   4   1    2.99    0.31
  -8   4  -1    3.40    0.31
   9   4   1   45.64    1.43
  -9   4  -1   45.69    1.39
 -10   4  -1    0.62    0.18
  10   4   1    0.75    0.24
 -11   4  -1   12.35    0.64
  11   4   1   12.37    0.68
  12   4   1    1.11    0.29
  13   4   1   -0.20    0.21
  13   5  -1    1.81    0.36
  12   5  -1    0.82    0.27
  11   5  -1    0.02    0.20
  10  -5  -1    1.60    0.26
  10   5  -1    1.52    0.28
 -10   5   1    1.95    0.26
   9  -5  -1    9.58    0.49
   9   5  -1    9.51    0.53
  -9   5   1    9.62    0.48
   8  -5  -1    5.40    0.34
  -8   5   1    5.61    0.34
   8   5  -1    6.30    0.40
   7  -5  -1    1.18    0.18
   7   5  -1    0.95    0.19
  -7   5   1    1.28    0.18
   6  -5  -1    8.54    0.37
   6   5  -1    7.96    0.40
  -6   5   1    8.47    0.37
   5  -5  -1   35.98    1.01
   5   5  -1   34.92    1.04
  -5   5   1   35.43    0.98
   4  -5  -1   27.96    0.79
   4   5  -1   26.78    0.82
  -4   5   1   27.61    0.77
   3  -5  -1   96.83    2.36
  -3   5   1   94.44    2.30
   3   5  -1   94.45    2.36
   2  -5  -1    1.54    0.11
   2   5  -1    1.89    0.14
  -2   5   1    1.61    0.11
   1  -5  -1   37.24    0.99
  -1   5   1   38.35    0.98
   1   5  -1   38.42    1.01
   0  -5  -1   57.24    1.47
   0  -5   1   57.62    1.44
   0   5   1   57.52    1.43
   0   5  -1   56.94    1.46
  -1  -5  -1   63.24    1.65
   1  -5   1   65.75    1.60
  -1   5  -1   66.70    1.62
   1   5   1   63.62    1.60
   2  -5   1   72.79    1.74
   2   5   1   70.58    1.78
  -2   5  -1   69.88    1.76
   3  -5   1  173.98    4.09
   3   5   1  170.81    4.09
  -3   5  -1  165.70    4.06
   4  -5   1    7.09    0.27
  -4   5  -1    7.01    0.30
   5  -5   1   60.37    1.55
   5   5   1   59.24    1.61
  -5   5  -1   59.58    1.58
   6  -5   1    4.44    0.24
  -6   5  -1    4.06    0.26
   6   5   1    4.21    0.29
  -7   5  -1   14.33    0.56
   7   5   1   13.19    0.58
  -8   5  -1    0.41    0.15
   8   5   1    0.24    0.15
   9  -5   1    2.59    0.29
   9   5   1    2.13    0.30
  -9   5  -1    2.78    0.31
  10   5   1    3.42    0.38
 -10   5  -1    3.31    0.35
  11   5   1   -0.03    0.19
 -11   5  -1    0.10    0.16
  12   5   1    5.31    0.54
  13   5   1    1.33    0.34
  13   6  -1   -0.04    0.24
  12   6  -1    5.55    0.54
  11   6  -1   24.37    1.01
  10   6  -1    0.04    0.17
   9  -6  -1   68.09    1.93
   9   6  -1   67.97    1.98
  -9   6   1   69.00    1.89
   8  -6  -1    4.45    0.31
   8   6  -1    4.15    0.35
  -8   6   1    4.62    0.32
   7  -6  -1   25.51    0.83
   7   6  -1   26.49    0.89
  -7   6   1   24.18    0.80
   6  -6  -1    3.31    0.23
  -6   6   1    2.91    0.22
   6   6  -1    2.53    0.25
   5  -6  -1   10.18    0.39
  -5   6   1    9.47    0.38
   5   6  -1    9.83    0.43
   4  -6  -1   10.62    0.39
  -4   6   1   10.56    0.38
   4   6  -1   10.84    0.43
   3  -6  -1   27.84    0.80
  -3   6   1   27.91    0.77
   3   6  -1   29.82    0.85
   2  -6  -1    5.95    0.24
   2   6  -1    5.83    0.27
  -2   6   1    5.83    0.23
   1  -6  -1   28.80    0.79
  -1   6   1   28.42    0.78
   1   6  -1   29.37    0.82
   0  -6   1   45.20    1.17
   0  -6  -1   43.89    1.19
   0   6  -1   46.25    1.20
   0   6   1   44.54    1.16
  -1  -6  -1   75.64    1.94
   1  -6   1   75.61    1.87
   1   6   1   75.88    1.88
  -1   6  -1   76.44    1.89
   2  -6   1    4.70    0.19
   2   6   1    5.18    0.24
  -2   6  -1    4.73    0.23
   3  -6   1    4.07    0.18
  -3   6  -1    3.75    0.20
   3   6   1    4.03    0.23
   4  -6   1    7.79    0.29
   4   6   1    7.16    0.34
  -4   6  -1    6.80    0.31
   5  -6   1   13.31    0.45
   5   6   1   12.60    0.51
  -5   6  -1   12.67    0.47
   6  -6   1    2.33    0.18
   6   6   1    2.10    0.24
  -6   6  -1    2.19    0.22
   7  -6   1   39.25    1.12
  -7   6  -1   36.79    1.14
   7   6   1   39.28    1.22
   8  -6   1    8.37    0.42
  -8   6  -1    9.01    0.46
   8   6   1   10.04    0.53
  -9   6  -1   48.52    1.45
   9   6   1   46.66    1.50
  10   6   1    1.62    0.30
 -10   6  -1    1.49    0.26
  11   6   1   15.33    0.79
 -11   6  -1   14.98    0.73
  12   6   1    5.33    0.55
  12   7  -1    0.11    0.23
  11   7  -1    2.20    0.36
  10   7  -1    9.14    0.57
   9  -7  -1    2.85    0.31
   9   7  -1    4.25    0.41
  -9   7   1    3.10    0.31
   8  -7  -1    0.36    0.14
   8   7  -1    0.61    0.18
  -8   7   1    0.43    0.14
   7  -7  -1    1.58    0.20
  -7   7   1    1.54    0.20
   7   7  -1    1.81    0.25
   6  -7  -1   23.08    0.75
   6   7  -1   23.89    0.82
  -6   7   1   22.54    0.73
   5  -7  -1    2.44    0.18
   5   7  -1    2.06    0.22
  -5   7   1    2.43    0.18
   4  -7  -1   14.40    0.49
   4   7  -1   14.97    0.55
  -4   7   1   13.94    0.47
   3  -7  -1   56.17    1.45
  -3   7   1   55.66    1.42
   3   7  -1   55.25    1.49
   2  -7  -1   15.92    0.50
  -2   7   1   16.55    0.50
   2   7  -1   15.81    0.54
   1  -7  -1  184.00    4.46
  -1   7   1  179.62    4.38
   1   7  -1  188.52    4.43
   0  -7  -1   21.30    0.64
   0  -7   1   20.82    0.62
   0   7   1   21.43    0.63
   0   7  -1   21.01    0.66
  -1  -7  -1  284.75    6.81
   1  -7   1  282.00    6.75
  -1   7  -1  285.33    6.69
   1   7   1  279.34    6.67
  -2  -7  -1   14.60    0.52
   2  -7   1   14.51    0.44
   2   7   1   14.48    0.49
  -2   7  -1   13.91    0.48
   3  -7   1    3.36    0.17
   3   7   1    3.58    0.23
  -3   7  -1    3.59    0.21
   4  -7   1    8.37    0.31
   4   7   1    8.28    0.38
  -4   7  -1    7.75    0.34
   5  -7   1   22.22    0.66
  -5   7  -1   20.70    0.69
   5   7   1   21.94    0.75
   6  -7   1   23.62    0.73
   6   7   1   23.08    0.82
  -6   7  -1   23.23    0.77
   7  -7   1   -0.02    0.09
   7   7   1    0.39    0.16
  -7   7  -1    0.19    0.12
   8  -7   1    0.06    0.12
  -8   7  -1    0.33    0.14
   8   7   1    0.35    0.17
  -9   7  -1    0.23    0.14
   9   7   1    0.32    0.19
 -10   7  -1    6.89    0.45
  10   7   1    6.72    0.51
  11   7   1    3.69    0.46
  12   7   1    0.34    0.24
  12   8  -1    3.88    0.49
  11   8  -1    0.02    0.20
  10   8  -1    4.69    0.48
   9   8  -1    3.12    0.38
  -9   8   1    3.01    0.31
   8  -8  -1    8.75    0.43
   8   8  -1    7.15    0.46
  -8   8   1    8.60    0.43
   7  -8  -1   65.77    1.82
   7   8  -1   69.95    1.92
  -7   8   1   65.20    1.79
   6  -8  -1   13.53    0.51
  -6   8   1   13.05    0.51
   6   8  -1   13.77    0.59
   5  -8  -1  134.36    3.35
   5   8  -1  136.13    3.39
  -5   8   1  132.01    3.28
   4  -8  -1    0.35    0.09
   4   8  -1    0.53    0.13
  -4   8   1    0.46    0.10
   3  -8  -1   10.08    0.39
   3   8  -1   11.17    0.45
  -3   8   1   10.50    0.38
   2  -8  -1    4.03    0.22
   2   8  -1    4.19    0.25
  -2   8   1    4.20    0.22
  -1  -8   1    3.28    0.20
   1  -8  -1    2.88    0.18
   1   8  -1    2.83    0.20
  -1   8   1    3.20    0.20
   0  -8  -1    5.67    0.27
   0  -8   1    5.20    0.25
   0   8   1    5.21    0.26
   0   8  -1    5.69    0.29
  -1  -8  -1    3.37    0.22
   1  -8   1    3.69    0.19
   1   8   1    3.56    0.21
  -1   8  -1    3.04    0.20
   2  -8   1    1.40    0.13
  -2  -8  -1    1.30    0.17
   2   8   1    1.15    0.15
  -2   8  -1    1.17    0.14
   3  -8   1    6.45    0.26
   3   8   1    6.07    0.32
  -3   8  -1    6.22    0.29
   4  -8   1    1.94    0.14
  -4   8  -1    1.61    0.17
   4   8   1    1.47    0.19
   5  -8   1   65.19    1.65
   5   8   1   62.84    1.75
  -5   8  -1   61.63    1.68
   6  -8   1    7.39    0.33
  -6   8  -1    6.77    0.36
   6   8   1    7.27    0.42
   7  -8   1   86.73    2.23
  -7   8  -1   85.10    2.27
   7   8   1   85.29    2.35
   8   8   1    8.51    0.51
  -8   8  -1    8.45    0.45
   9   8   1    3.71    0.41
  -9   8  -1    4.11    0.37
 -10   8  -1    0.08    0.15
  10   8   1    0.23    0.19
  11   8   1    2.25    0.38
  12   8   1    7.32    0.61
  12   9  -1    2.06    0.40
  11   9  -1   20.56    0.96
  10   9  -1    0.23    0.19
   9   9  -1    0.26    0.18
   8  -9  -1    2.11    0.25
   8   9  -1    2.13    0.30
  -8   9   1    2.14    0.25
   7  -9  -1   44.63    1.28
   7   9  -1   43.80    1.38
  -7   9   1   42.75    1.26
   6  -9  -1    0.75    0.14
   6   9  -1    0.69    0.17
  -6   9   1    0.91    0.15
   5  -9  -1   17.46    0.60
  -5   9   1   16.81    0.58
   5   9  -1   17.60    0.67
   4  -9  -1    0.20    0.08
  -4   9   1    0.06    0.07
   4   9  -1   -0.01    0.09
   3  -9  -1   15.49    0.52
   3   9  -1   15.76    0.58
  -3   9   1   15.12    0.51
   2  -9  -1    6.75    0.30
  -2   9   1    6.37    0.29
   2   9  -1    7.23    0.35
   1  -9  -1   79.90    2.05
  -1  -9   1   77.21    2.06
  -1   9   1   80.98    2.04
   1   9  -1   81.69    2.07
   0  -9   1    2.05    0.17
   0  -9  -1    2.31    0.18
   0   9  -1    2.23    0.19
   0   9   1    2.49    0.19
   1  -9   1   66.76    1.69
  -1  -9  -1   63.50    1.74
  -1   9  -1   64.54    1.71
   1   9   1   66.79    1.71
   2  -9   1    4.27    0.21
  -2  -9  -1    4.18    0.27
  -2   9  -1    4.60    0.25
   2   9   1    4.44    0.26
   3  -9   1   15.65    0.50
   3   9   1   15.49    0.57
  -3   9  -1   15.59    0.54
   4  -9   1   10.52    0.38
   4   9   1    9.60    0.44
  -4   9  -1   10.22    0.42
   5  -9   1   15.20    0.51
  -5   9  -1   14.43    0.55
   5   9   1   14.98    0.60
   6  -9   1    0.29    0.10
   6   9   1    0.14    0.14
  -6   9  -1    0.18    0.11
   7   9   1   24.95    0.91
  -7   9  -1   23.32    0.83
  -8   9  -1    1.81    0.24
   8   9   1    1.15    0.26
   9   9   1    0.48    0.20
  -9   9  -1    0.07    0.13
  10   9   1    0.02    0.19
  11   9   1   27.24    1.15
  12   9   1    0.00    0.25
  12  10  -1    4.59    0.54
  11  10  -1    0.95    0.29
  10  10  -1    0.14    0.22
   9  10  -1    2.42    0.36
   8  10  -1    4.28    0.42
  -8  10   1    4.95    0.33
   7 -10  -1   45.79    1.32
  -7  10   1   44.56    1.30
   7  10  -1   44.41    1.43
   6 -10  -1    4.21    0.28
  -6  10   1    3.58    0.26
   6  10  -1    3.94    0.38
   5 -10  -1   71.38    1.84
  -5  10   1   67.62    1.81
   5  10  -1   67.39    1.91
   4 -10  -1    7.10    0.33
   4  10  -1    6.38    0.38
  -4  10   1    6.72    0.32
   3 -10  -1   15.91    0.56
   3  10  -1   17.42    0.63
  -3  10   1   16.15    0.56
   2 -10  -1    0.21    0.09
  -2  10   1    0.20    0.08
   2  10  -1    0.11    0.10
   1 -10  -1    1.30    0.16
  -1 -10   1    1.14    0.16
  -1  10   1    1.31    0.17
   1  10  -1    0.94    0.16
   0 -10  -1   14.26    0.53
   0 -10   1   14.46    0.51
   0  10   1   14.73    0.53
   0  10  -1   14.45    0.55
   1 -10   1    0.24    0.08
  -1 -10  -1    0.04    0.09
  -1  10  -1    0.16    0.10
   1  10   1    0.00    0.07
  -2 -10  -1    1.67    0.21
   2 -10   1    2.18    0.16
   2  10   1    1.69    0.19
  -2  10  -1    1.57    0.18
   3 -10   1   27.51    0.80
   3  10   1   27.72    0.88
  -3  10  -1   27.63    0.85
   4 -10   1   16.96    0.55
  -4  10  -1   16.51    0.59
   4  10   1   16.22    0.64
   5 -10   1  101.42    2.47
  -5  10  -1   95.56    2.49
   5  10   1   93.98    2.57
   6 -10   1    4.36    0.26
  -6  10  -1    4.95    0.32
   6  10   1    4.25    0.35
   7  10   1   32.40    1.13
  -7  10  -1   32.61    1.05
  -8  10  -1    8.77    0.47
   8  10   1    8.08    0.53
   9  10   1    1.41    0.29
  -9  10  -1    1.16    0.23
  10  10   1    0.94    0.26
  11  10   1    3.65    0.48
  12  10   1   -0.19    0.23
  12  11  -1    2.63    0.46
  11  11  -1    1.15    0.32
  10  11  -1   11.07    0.69
   9  11  -1    0.65    0.24
   8  11  -1   15.43    0.75
   7 -11  -1    0.52    0.14
   7  11  -1    0.18    0.17
  -7  11   1    0.50    0.15
   6 -11  -1    5.89    0.34
  -6  11   1    6.35    0.35
   6  11  -1    6.49    0.43
   5 -11  -1    0.91    0.16
   5  11  -1    1.21    0.22
  -5  11   1    0.87    0.15
   4 -11  -1    0.10    0.09
  -4  11   1    0.13    0.08
   4  11  -1   -0.09    0.10
   3 -11  -1   50.60    1.39
   3  11  -1   50.17    1.45
  -3  11   1   50.15    1.37
   2 -11  -1   16.71    0.56
  -2  11   1   14.76    0.55
   2  11  -1   16.12    0.61
   1 -11  -1   93.23    2.43
  -1 -11   1   97.59    2.46
   1  11  -1   93.87    2.46
  -1  11   1   93.92    2.42
   0 -11   1    3.82    0.24
   0 -11  -1    3.89    0.26
   0  11  -1    3.84    0.27
   0  11   1    3.55    0.25
  -1 -11  -1   72.16    1.95
   1 -11   1   73.98    1.89
  -1  11  -1   73.05    1.93
   1  11   1   71.09    1.92
   2 -11   1   23.30    0.72
  -2 -11  -1   24.22    0.81
   2  11   1   22.97    0.78
  -2  11  -1   23.94    0.77
   3 -11   1   43.21    1.18
   3  11   1   42.45    1.27
  -3  11  -1   43.64    1.24
   4 -11   1   12.22    0.44
  -4  11  -1   11.69    0.48
   4  11   1   11.41    0.52
   5 -11   1    0.05    0.09
   5  11   1    0.22    0.14
  -5  11  -1    0.04    0.11
  -6  11  -1    0.43    0.14
   6  11   1    0.30    0.16
   7  11   1    2.56    0.32
  -7  11  -1    2.11    0.27
   8  11   1    4.00    0.44
  -8  11  -1    3.66    0.35
   9  11   1    0.85    0.26
  -9  11  -1    0.81    0.20
  10  11   1   24.17    1.07
  11  11   1    2.71    0.41
  11  12  -1   28.10    1.22
  10  12  -1    0.96    0.29
   9  12  -1   32.83    1.26
   8  12  -1    8.33    0.57
   7  12  -1   30.00    1.10
  -7  12   1   29.23    0.96
   6 -12  -1    0.20    0.12
   6  12  -1    0.36    0.18
  -6  12   1    0.09    0.10
   5 -12  -1    3.47    0.25
  -5  12   1    3.11    0.25
   5  12  -1    2.51    0.30
   4 -12  -1   16.34    0.59
  -4  12   1   15.76    0.58
   4  12  -1   15.48    0.66
   3 -12  -1   13.93    0.52
   3  12  -1   13.27    0.58
  -3  12   1   14.18    0.53
   2 -12  -1    6.12    0.32
  -2  12   1    6.69    0.34
   2  12  -1    6.33    0.38
  -1 -12   1    9.06    0.41
   1 -12  -1    8.68    0.39
   1  12  -1    8.54    0.43
  -1  12   1    8.62    0.40
   0 -12  -1    0.47    0.12
   0 -12   1    1.00    0.15
   0  12  -1    0.39    0.14
   0  12   1    0.64    0.14
  -1 -12  -1    3.94    0.28
   1 -12   1    3.89    0.24
   1  12   1    3.65    0.27
  -1  12  -1    4.00    0.28
  -2 -12  -1    6.54    0.37
   2 -12   1    6.83    0.31
  -2  12  -1    6.38    0.35
   2  12   1    6.49    0.37
   3 -12   1   20.86    0.66
  -3  12  -1   20.44    0.72
   3  12   1   20.95    0.75
   4 -12   1   20.56    0.67
  -4  12  -1   20.82    0.73
   4  12   1   21.00    0.78
   5 -12   1    7.21    0.34
   5  12   1    6.98    0.42
  -5  12  -1    6.71    0.38
  -6  12  -1    2.99    0.29
   6  12   1    3.13    0.35
   7  12   1   15.38    0.73
  -7  12  -1   16.14    0.65
  -8  12  -1    6.88    0.44
   8  12   1    7.68    0.55
   9  12   1   60.80    1.95
  10  12   1    0.82    0.31
  11  12   1    4.44    0.54
  11  13  -1    0.24    0.28
  10  13  -1    0.05    0.21
   9  13  -1    5.97    0.57
   8  13  -1    1.28    0.28
  -7  13   1   12.48    0.60
   7  13  -1   13.40    0.68
   6 -13  -1    0.04    0.11
  -6  13   1    0.11    0.11
   6  13  -1    0.10    0.17
   5 -13  -1   15.84    0.61
  -5  13   1   16.63    0.62
   5  13  -1   15.77    0.71
   4 -13  -1   13.21    0.53
  -4  13   1   14.14    0.55
   4  13  -1   12.52    0.60
   3 -13  -1   71.59    1.94
   3  13  -1   73.33    2.03
  -3  13   1   72.88    1.94
   2 -13  -1   15.94    0.58
  -2  13   1   15.29    0.58
   2  13  -1   14.92    0.63
  -1 -13   1   43.24    1.28
   1 -13  -1   42.68    1.26
   1  13  -1   44.58    1.32
  -1  13   1   43.31    1.27
   0 -13  -1    0.21    0.11
   0 -13   1    0.20    0.10
   0  13   1    0.03    0.09
   0  13  -1    0.02    0.11
  -1 -13  -1   24.24    0.85
   1 -13   1   25.49    0.80
   1  13   1   24.69    0.84
  -1  13  -1   25.42    0.85
   2 -13   1    9.55    0.40
  -2 -13  -1   10.09    0.48
  -2  13  -1    9.57    0.45
   2  13   1    9.48    0.46
   3 -13   1   72.31    1.89
  -3  13  -1   68.94    1.94
   3  13   1   74.43    2.00
   4 -13   1    8.82    0.39
  -4  13  -1    9.18    0.45
   4  13   1    8.37    0.47
   5  13   1   45.45    1.45
  -5  13  -1   46.86    1.37
   6  13   1    3.50    0.37
  -6  13  -1    4.03    0.31
  -7  13  -1   10.97    0.54
   7  13   1   11.38    0.62
  -8  13  -1    0.42    0.18
   8  13   1    1.09    0.29
   9  13   1    2.56    0.41
  10  13   1    0.45    0.24
  11  13   1    0.06    0.26
  11  14  -1   11.04    0.80
  10  14  -1    0.40    0.28
   9  14  -1   20.24    0.97
   8  14  -1    2.33    0.38
   7  14  -1    4.08    0.46
  -6  14   1   15.76    0.64
   6  14  -1   15.98    0.75
   5 -14  -1   20.68    0.74
   5  14  -1   20.42    0.85
  -5  14   1   20.01    0.73
   4 -14  -1    2.25    0.24
  -4  14   1    1.98    0.23
   4  14  -1    2.07    0.29
   3 -14  -1   51.09    1.45
  -3  14   1   50.85    1.45
   3  14  -1   49.92    1.53
   2 -14  -1    0.13    0.10
  -2  14   1    0.13    0.11
   2  14  -1    0.46    0.16
   1 -14  -1   15.46    0.60
  -1  14   1   15.25    0.61
   1  14  -1   14.75    0.63
   0 -14  -1    1.94    0.23
   0 -14   1    2.38    0.24
   0  14  -1    2.45    0.28
   0  14   1    2.00    0.24
  -1 -14  -1   20.00    0.74
   1 -14   1   19.46    0.68
  -1  14  -1   19.52    0.73
   1  14   1   20.59    0.75
   2 -14   1    0.03    0.09
  -2 -14  -1    0.04    0.11
   2  14   1   -0.06    0.11
  -2  14  -1   -0.11    0.08
   3 -14   1   49.81    1.39
  -3  14  -1   50.13    1.46
   3  14   1   49.79    1.50
   4 -14   1    0.31    0.11
  -4  14  -1    0.29    0.13
   4  14   1    0.09    0.14
   5  14   1    5.93    0.43
  -5  14  -1    5.54    0.37
  -6  14  -1    3.04    0.31
   6  14   1    3.10    0.36
   7  14   1   12.38    0.68
  -7  14  -1   12.91    0.60
   8  14   1    2.39    0.37
   9  14   1   17.02    0.89
  10  14   1    1.84    0.40
  11  14   1    7.47    0.79
  10  15  -1    2.02    0.42
   9  15  -1    0.02    0.25
   8  15  -1    0.72    0.28
   7  15  -1    2.22    0.35
   6  15  -1   14.50    0.75
  -6  15   1   16.51    0.66
   5 -15  -1   39.32    1.21
   5  15  -1   39.07    1.33
  -5  15   1   39.09    1.21
   4 -15  -1    6.44    0.37
  -4  15   1    6.65    0.38
   4  15  -1    5.53    0.43
   3 -15  -1   30.98    0.99
  -3  15   1   31.24    1.01
   3  15  -1   30.53    1.08
   2 -15  -1    7.83    0.41
   2  15  -1    8.18    0.47
  -2  15   1    8.28    0.43
   1 -15  -1    0.35    0.13
  -1  15   1    0.13    0.12
   1  15  -1    0.65    0.17
   0 -15   1    1.06    0.18
   0 -15  -1    0.99    0.19
   0  15   1    1.19    0.20
   0  15  -1    1.00    0.20
  -1 -15  -1   30.16    1.00
   1 -15   1   29.32    0.93
  -1  15  -1   28.85    0.99
   1  15   1   28.64    0.99
  -2 -15  -1    3.33    0.33
   2 -15   1    4.03    0.28
   2  15   1    4.17    0.33
  -2  15  -1    3.18    0.31
   3 -15   1   30.88    0.92
   3  15   1   29.49    1.03
  -3  15  -1   27.57    0.98
  -4  15  -1    7.16    0.41
   4  15   1    7.06    0.46
   5  15   1   13.21    0.67
  -5  15  -1   14.06    0.61
   6  15   1   12.16    0.67
  -6  15  -1   14.20    0.62
   7  15   1    6.89    0.55
  -7  15  -1    8.47    0.49
   8  15   1    0.43    0.26
   9  15   1    2.75    0.46
  10  15   1    0.21    0.27
  10  16  -1    0.19    0.27
   9  16  -1    2.69    0.45
   8  16  -1    1.30    0.32
   7  16  -1   11.14    0.69
   6  16  -1    2.43    0.35
   5  16  -1   40.00    1.40
  -5  16   1   41.42    1.27
   4 -16  -1    2.94    0.30
   4  16  -1    3.10    0.36
  -4  16   1    3.79    0.31
   3 -16  -1    9.15    0.46
   3  16  -1   10.22    0.56
  -3  16   1    9.13    0.47
   2 -16  -1   15.28    0.62
   2  16  -1   17.05    0.73
  -2  16   1   15.37    0.64
   1 -16  -1    0.17    0.13
   1  16  -1   -0.01    0.13
  -1  16   1    0.27    0.15
   0 -16   1   46.08    1.36
   0 -16  -1   44.07    1.37
   0  16  -1   46.38    1.42
   0  16   1   44.85    1.38
   1 -16   1    0.12    0.11
  -1 -16  -1    0.21    0.14
   1  16   1    0.17    0.13
  -1  16  -1    0.22    0.14
   2 -16   1   10.59    0.48
   2  16   1   11.04    0.56
  -2  16  -1   10.54    0.53
   3 -16   1   12.62    0.51
  -3  16  -1   11.52    0.56
   3  16   1   11.38    0.59
  -4  16  -1    8.65    0.48
   4  16   1    8.32    0.51
  -5  16  -1   33.73    1.14
   5  16   1   34.50    1.23
  -6  16  -1    0.22    0.15
   6  16   1    0.41    0.23
   7  16   1   21.08    0.97
  -7  16  -1   21.14    0.90
   8  16   1    0.72    0.28
   9  16   1    1.54    0.36
  10  16   1    0.00    0.27
  10  17  -1    2.13    0.50
   9  17  -1    1.48    0.39
   8  17  -1   11.78    0.75
   7  17  -1    0.66    0.29
   6  17  -1   11.56    0.70
  -5  17   1    2.70    0.30
   5  17  -1    2.74    0.39
   4 -17  -1    0.39    0.16
  -4  17   1    0.09    0.11
   4  17  -1    0.05    0.16
   3 -17  -1    8.66    0.44
   3  17  -1    8.71    0.53
  -3  17   1    7.33    0.44
   2 -17  -1    2.62    0.28
  -2  17   1    3.10    0.32
   2  17  -1    2.43    0.32
   1 -17  -1   62.43    1.78
   1  17  -1   60.86    1.83
  -1  17   1   62.04    1.79
   0 -17   1    1.67    0.24
   0 -17  -1    1.56    0.23
   0  17  -1    1.44    0.24
   0  17   1    1.78    0.27
  -1 -17  -1   58.43    1.70
   1 -17   1   54.90    1.61
   1  17   1   57.44    1.69
  -1  17  -1   55.64    1.68
   2 -17   1   13.19    0.55
  -2  17  -1   12.45    0.60
   2  17   1   12.64    0.62
  -3  17  -1    1.53    0.25
   3  17   1    1.59    0.27
  -4  17  -1    0.00    0.12
   4  17   1    0.22    0.18
   5  17   1   -0.15    0.16
  -5  17  -1    0.47    0.17
  -6  17  -1    7.38    0.47
   6  17   1    7.21    0.56
   7  17   1    5.07    0.53
   8  17   1   10.05    0.72
   9  17   1    0.71    0.31
   9  18  -1    7.63    0.74
   8  18  -1    0.14    0.23
   7  18  -1   48.02    1.71
   6  18  -1    0.22    0.23
   5  18  -1   13.16    0.74
   4  18  -1    0.66    0.22
  -4  18   1    0.79    0.19
   3 -18  -1    0.19    0.14
   3  18  -1    0.29    0.18
  -3  18   1    0.18    0.13
   2 -18  -1    3.94    0.33
  -2  18   1    4.67    0.36
   2  18  -1    4.41    0.44
   1 -18  -1    2.10    0.27
  -1  18   1    2.14    0.27
   1  18  -1    2.19    0.31
   0 -18   1    5.55    0.39
   0 -18  -1    5.57    0.39
   0  18  -1    5.40    0.42
   0  18   1    4.97    0.39
   1 -18   1    4.69    0.35
  -1 -18  -1    4.99    0.39
   1  18   1    5.46    0.41
  -1  18  -1    4.98    0.39
   2 -18   1   15.56    0.62
   2  18   1   15.08    0.71
  -2  18  -1   14.75    0.68
   3  18   1    1.60    0.28
  -3  18  -1    1.28    0.25
  -4  18  -1    1.14    0.23
   4  18   1    1.25    0.27
   5  18   1   21.98    0.97
  -5  18  -1   22.19    0.88
   6  18   1   -0.12    0.19
  -6  18  -1    0.08    0.15
   7  18   1   21.04    1.02
   8  18   1   -0.11    0.22
   9  18   1   12.48    0.85
   9  19  -1    0.23    0.29
   8  19  -1    0.31    0.24
   7  19  -1    0.55    0.30
   6  19  -1    0.08    0.24
   5  19  -1    0.28    0.24
  -4  19   1   10.26    0.55
   4  19  -1   11.53    0.67
   3 -19  -1    9.25    0.49
  -3  19   1    8.41    0.49
   3  19  -1    7.95    0.56
   2 -19  -1    7.83    0.46
  -2  19   1    7.41    0.45
   2  19  -1    7.85    0.53
   1 -19  -1   58.31    1.76
   1  19  -1   58.29    1.82
  -1  19   1   62.92    1.79
   0 -19   1    1.04    0.23
   0 -19  -1    0.67    0.20
   0  19   1    0.92    0.21
   0  19  -1    1.14    0.25
   1 -19   1   41.22    1.27
  -1 -19  -1   39.59    1.33
   1  19   1   41.51    1.35
  -1  19  -1   39.43    1.33
  -2  19  -1   30.28    1.09
   2  19   1   30.44    1.12
   3  19   1    8.57    0.54
  -3  19  -1    8.53    0.51
   4  19   1    6.12    0.50
  -4  19  -1    5.22    0.41
   5  19   1    0.44    0.22
  -5  19  -1    0.33    0.18
   6  19   1    0.06    0.23
   7  19   1    3.54    0.50
   8  19   1    0.15    0.24
   9  19   1    0.56    0.37
   8  20  -1    1.81    0.42
   7  20  -1    9.83    0.75
   6  20  -1    5.53    0.61
   5  20  -1   10.87    0.72
   4  20  -1   14.91    0.80
  -3  20   1    8.90    0.52
   3  20  -1    9.05    0.61
   2 -20  -1    1.29    0.25
  -2  20   1    1.33    0.24
   2  20  -1    1.44    0.28
   1 -20  -1    0.73    0.20
   1  20  -1    0.86    0.24
  -1  20   1    0.68    0.20
   0 -20  -1    7.90    0.48
   0  20  -1    6.90    0.49
   0  20   1    6.53    0.46
   1 -20   1    1.08    0.23
  -1 -20  -1    0.99    0.24
   1  20   1    1.04    0.24
  -1  20  -1    1.01    0.23
  -2  20  -1    1.38    0.26
   2  20   1    0.81    0.23
  -3  20  -1    9.41    0.55
   3  20   1   10.60    0.62
  -4  20  -1   25.17    0.99
   4  20   1   25.35    1.08
  -5  20  -1    7.44    0.51
   5  20   1    7.83    0.61
   6  20   1    1.79    0.40
   7  20   1    8.24    0.69
   8  20   1    3.89    0.56
   8  21  -1    0.46    0.37
   7  21  -1    2.07    0.44
   6  21  -1    0.55    0.30
   5  21  -1   15.90    0.89
   4  21  -1    1.18    0.32
  -3  21   1   10.22    0.57
   3  21  -1    9.96    0.66
   2 -21  -1    8.49    0.52
   2  21  -1    9.34    0.61
  -2  21   1    9.57    0.54
   1 -21  -1    1.37    0.26
   1  21  -1    1.54    0.31
  -1  21   1    2.21    0.32
   0 -21  -1    0.56    0.21
   0  21   1    1.05    0.25
   0  21  -1    1.10    0.26
  -1  21  -1    4.00    0.41
   1  21   1    3.87    0.41
   2  21   1   14.01    0.73
  -2  21  -1   12.56    0.67
  -3  21  -1   21.91    0.89
   3  21   1   18.39    0.90
  -4  21  -1    2.54    0.35
   4  21   1    2.80    0.42
   5  21   1   16.34    0.88
   6  21   1    0.16    0.26
   7  21   1    0.18    0.26
   7  22  -1    1.66    0.42
   6  22  -1    0.04    0.27
   5  22  -1    3.27    0.47
   4  22  -1    4.09    0.51
   3  22  -1   22.90    1.05
  -2  22   1    2.85    0.36
   2  22  -1    2.84    0.41
   1 -22  -1    7.53    0.51
  -1  22   1    9.54    0.56
   1  22  -1    8.06    0.57
   0 -22  -1   13.50    0.69
   0  22  -1   12.25    0.67
   0  22   1   13.11    0.68
   1  22   1   15.73    0.76
  -1  22  -1   14.24    0.72
   2  22   1    5.73    0.54
  -2  22  -1    6.06    0.47
   3  22   1   11.48    0.69
  -3  22  -1   10.57    0.63
  -4  22  -1   -0.10    0.15
   4  22   1   -0.04    0.22
   5  22   1    4.24    0.54
   6  22   1    0.40    0.28
   7  22   1    4.44    0.59
   6  23  -1    5.12    0.61
   5  23  -1    9.55    0.72
   4  23  -1    1.58    0.37
   3  23  -1   10.04    0.69
   2  23  -1    4.68    0.50
  -2  23   1    4.87    0.46
  -1  23   1    5.33    0.44
   1  23  -1    5.13    0.50
   0  23   1    0.24    0.17
   0  23  -1    0.14    0.19
  -1  23  -1   11.51    0.65
   1  23   1   11.09    0.66
   2  23   1    1.58    0.31
  -2  23  -1    1.07    0.25
   3  23   1   14.32    0.81
  -3  23  -1   16.01    0.78
   4  23   1    0.09    0.23
   5  23   1    4.38    0.56
   6  23   1    4.62    0.57
   5  24  -1    4.60    0.60
   4  24  -1    1.12    0.34
   3  24  -1    0.18    0.23
   2  24  -1    6.73    0.56
  -1  24   1    0.25    0.18
   1  24  -1    0.00    0.17
   0  24   1   14.70    0.75
   0  24  -1   12.73    0.73
  -1  24  -1    0.20    0.19
   1  24   1    0.34    0.21
   2  24   1    2.96    0.42
  -2  24  -1    1.91    0.33
  -3  24  -1   -0.09    0.16
   3  24   1    0.06    0.21
   4  24   1    0.15    0.24
   5  24   1    3.19    0.50
   6  24   1    0.07    0.27
   4  25  -1    0.49    0.28
   3  25  -1    6.59    0.65
   2  25  -1    0.16    0.21
   1  25  -1   23.89    1.06
  -1  25   1   25.91    1.12
   0  25  -1    0.43    0.22
   0  25   1    0.70    0.25
   1  25   1    7.91    0.58
  -1  25  -1    7.31    0.55
  -2  25  -1    0.16    0.20
   2  25   1    0.17    0.21
   3  25   1    3.20    0.44
   4  25   1    3.73    0.50
   5  25   1    0.41    0.29
   3  26  -1    0.82    0.29
   2  26  -1    3.11    0.46
   1  26  -1    0.20    0.20
   0  26   1    2.28    0.37
   0  26  -1    1.93    0.35
  -1  26  -1    0.37    0.23
   1  26   1    0.41    0.21
   2  26   1    0.99    0.30
   3  26   1    1.62    0.37
   4  26   1    1.05    0.33
   2  27  -1    1.88    0.39
   1  27  -1   15.93    0.87
   0  27  -1    0.34    0.23
  -1  27  -1    1.42    0.32
   1  27   1    1.28    0.31
   2  27   1    1.63    0.36
   0  28  -1    0.99    0.31
  11   0  -2    0.02    0.15
  10   0  -2    3.41    0.33
   9   0  -2   -0.15    0.08
   8   0  -2    3.08    0.25
   7   0  -2    0.10    0.08
  -4   0   2    4.93    0.22
   2   0  -2  198.64    4.63
   1   0  -2   -0.25    0.02
  -1   0  -2    0.04    0.02
  -1   0  -2    0.02    0.02
  -2   0  -2  536.16   12.44
  -3   0  -2   -0.03    0.05
  -4   0  -2    0.22    0.08
  -5   0  -2    0.22    0.10
  -6   0  -2   11.76    0.48
  -7   0  -2    0.17    0.12
  -8   0  -2    6.74    0.40
  -9   0  -2    0.27    0.16
  11   0   2   -0.08    0.17
  12   0   2   25.06    1.03
  13   0   2    0.08    0.20
  11  -1  -2    0.20    0.15
  11   1  -2   -0.01    0.15
  10  -1  -2    4.94    0.35
  10   1  -2    5.38    0.38
   9  -1  -2    2.77    0.27
   9   1  -2    2.36    0.27
   8  -1  -2   52.68    1.50
   8   1  -2   54.84    1.52
  -7   1   2    0.21    0.10
   7   1  -2    0.31    0.11
  -6   1   2   88.15    2.26
   6   1  -2   91.52    2.29
  -5   1   2   10.67    0.39
   5   1  -2   10.59    0.39
   4   1  -2   62.25    1.54
  -4   1   2   58.72    1.51
  -3   1   2   30.97    0.81
   3   1  -2   31.64    0.82
  -2   1   2    4.31    0.15
   2   1  -2    4.15    0.16
   1  -1  -2    5.86    0.20
   1   1  -2    5.41    0.18
   0  -1  -2    0.27    0.06
   0   1  -2    0.30    0.08
  -1  -1  -2   11.00    0.33
  -1  -1  -2   11.86    0.33
  -1   1  -2   11.52    0.33
  -2  -1  -2    0.58    0.07
  -2   1  -2    0.51    0.08
  -3  -1  -2    2.28    0.15
  -3   1  -2    2.53    0.15
  -4  -1  -2   32.89    0.93
  -4   1  -2   34.19    0.94
  -5  -1  -2    3.16    0.21
  -5   1  -2    2.93    0.22
  -6  -1  -2  102.25    2.61
  -6   1  -2  102.68    2.61
  -7  -1  -2    2.77    0.28
  -7   1  -2    3.20    0.29
  -8  -1  -2   29.88    1.01
  -8   1  -2   30.79    1.01
  -9   1  -2    2.64    0.31
  10   1   2    4.08    0.40
 -10   1  -2    3.81    0.38
  11  -1   2    0.70    0.22
  11   1   2    0.84    0.25
  12  -1   2    6.72    0.52
  12   1   2    6.61    0.52
  13  -1   2    0.25    0.22
  13   1   2    0.66    0.27
  12   2  -2   12.57    0.68
  11   2  -2    0.24    0.17
  10  -2  -2    4.89    0.35
  10   2  -2    5.29    0.39
   9  -2  -2    0.64    0.15
   9   2  -2    0.96    0.19
   8   2  -2    2.59    0.26
  -8   2   2    2.53    0.26
  -7   2   2    5.24    0.29
   7   2  -2    5.86    0.32
  -6   2   2    0.42    0.11
   6   2  -2    0.68    0.13
  -5   2   2    9.26    0.35
   5   2  -2    9.93    0.38
  -4   2   2   66.10    1.62
   4   2  -2   64.14    1.65
   3   2  -2   59.58    1.48
  -3   2   2   58.93    1.45
   2  -2  -2  184.92    4.38
   2   2  -2  180.71    4.29
  -2   2   2  181.59    4.25
   1  -2  -2   11.57    0.35
   1   2  -2   11.63    0.35
  -1   2   2   11.98    0.29
   0   2   2   75.90    2.07
   0   2  -2  101.42    2.12
  -1  -2  -2    2.67    0.12
  -1   2  -2    2.67    0.13
  -2  -2  -2  295.13    6.85
  -2   2  -2  290.62    6.85
  -3  -2  -2  102.95    2.51
  -3   2  -2  102.95    2.50
  -4  -2  -2    4.13    0.23
  -4   2  -2    4.15    0.22
  -5  -2  -2   44.64    1.23
  -5   2  -2   44.05    1.22
  -6  -2  -2   29.34    0.92
  -6   2  -2   29.62    0.91
  -7  -2  -2    2.90    0.28
  -7   2  -2    2.96    0.28
  -8   2  -2    1.18    0.21
  -9   2  -2    8.29    0.47
   9   2   2    8.90    0.50
  10   2   2   10.14    0.58
 -10   2  -2   11.34    0.58
  11   2   2   -0.02    0.18
  12  -2   2    1.90    0.32
  12   2   2    1.64    0.33
  13   2   2    0.50    0.27
  12   3  -2    3.89    0.43
  11   3  -2    0.54    0.20
  10  -3  -2   16.76    0.66
  10   3  -2   14.83    0.68
   9   3  -2   12.27    0.57
  -9   3   2   11.72    0.53
  -8   3   2   23.57    0.79
   8   3  -2   25.00    0.85
  -7   3   2    0.60    0.13
   7   3  -2    0.45    0.14
   6   3  -2   30.00    0.90
  -6   3   2   28.21    0.84
  -5   3   2   10.78    0.38
   5   3  -2   10.69    0.42
   4   3  -2   61.46    1.56
  -4   3   2   59.46    1.51
   3  -3  -2    1.04    0.11
  -3   3   2    1.13    0.09
   3   3  -2    1.14    0.12
   2  -3  -2   15.44    0.46
  -2   3   2   15.42    0.40
   2   3  -2   14.53    0.45
   1  -3  -2    0.05    0.04
  -1   3   2    0.04    0.03
   1   3  -2    0.04    0.05
   0  -3  -2    0.07    0.04
   0   3   2    0.07    0.03
   0   3  -2    0.27    0.06
   1  -3   2    1.27    0.06
   1   3   2    1.36    0.09
  -1   3  -2    1.54    0.10
   2  -3   2   60.38    1.41
  -2   3  -2   55.69    1.45
   2   3   2   58.07    1.46
  -3  -3  -2   28.22    0.79
  -3   3  -2   27.39    0.77
  -4  -3  -2   90.37    2.27
  -4   3  -2   90.52    2.26
  -5  -3  -2    0.73    0.14
  -5   3  -2    0.82    0.14
  -6   3  -2    6.46    0.33
   7   3   2    8.80    0.43
  -7   3  -2    8.34    0.42
  -8   3  -2   35.84    1.13
   8   3   2   35.70    1.15
  -9   3  -2    1.86    0.26
   9   3   2    2.11    0.30
 -10   3  -2   23.78    0.92
  10   3   2   24.73    0.96
 -11   3  -2    1.46    0.29
  11   3   2    1.42    0.29
  12   3   2    2.60    0.40
  13   3   2    0.74    0.29
  12   4  -2    0.17    0.21
  11  -4  -2    2.52    0.33
  11   4  -2    2.12    0.34
  10  -4  -2    6.72    0.45
  10   4  -2    7.10    0.47
   9   4  -2    2.87    0.31
  -9   4   2    3.57    0.28
  -8   4   2   29.73    0.92
   8   4  -2   28.59    0.97
  -7   4   2    0.34    0.11
   7   4  -2    0.51    0.14
   6   4  -2   44.88    1.28
  -6   4   2   44.86    1.22
   5  -4  -2    1.00    0.14
  -5   4   2    0.88    0.11
   5   4  -2    0.77    0.13
   4  -4  -2   54.52    1.43
  -4   4   2   54.59    1.37
   4   4  -2   53.58    1.43
  -3   4   2    1.26    0.09
   3   4  -2    0.85    0.11
   2  -4  -2  212.32    5.11
  -2   4   2  217.43    4.97
   2   4  -2  209.29    5.04
   1  -4  -2    0.43    0.08
  -1   4   2    0.62    0.07
   1   4  -2    0.56    0.09
   0  -4  -2  106.65    2.61
   0   4   2  107.69    2.53
   0   4  -2  104.84    2.57
   1  -4   2   13.63    0.36
  -1  -4  -2   12.56    0.43
  -1   4  -2   12.68    0.41
   1   4   2   13.50    0.40
  -2  -4  -2  130.75    3.41
   2  -4   2  146.22    3.32
   2   4   2  139.79    3.34
  -2   4  -2  140.58    3.33
   3  -4   2    1.60    0.10
   3   4   2    1.58    0.15
  -3   4  -2    1.37    0.14
   4   4   2  121.36    2.94
  -4   4  -2  116.03    2.91
  -5   4  -2    0.09    0.08
   5   4   2    0.18    0.09
  -6   4  -2    0.05    0.09
   6   4   2    0.34    0.12
  -7   4  -2    0.43    0.14
   7   4   2    0.19    0.13
  -8   4  -2    4.75    0.34
   8   4   2    4.30    0.35
   9   4   2    0.81    0.21
  -9   4  -2    1.06    0.21
 -10   4  -2    1.09    0.24
  10   4   2    0.77    0.24
  11   4   2    0.16    0.22
 -11   4  -2    0.49    0.20
  12   4   2    2.56    0.41
  13   4   2    0.28    0.26
  12   5  -2    7.49    0.56
  11   5  -2    0.71    0.25
  10  -5  -2   47.86    1.50
  10   5  -2   47.61    1.51
   9  -5  -2    0.04    0.13
  -9   5   2    0.21    0.12
   9   5  -2    0.00    0.13
   8  -5  -2   29.90    0.99
   8   5  -2   30.34    1.01
  -8   5   2   30.32    0.94
   7  -5  -2    1.88    0.22
   7   5  -2    2.64    0.27
  -7   5   2    2.32    0.21
   6  -5  -2   11.82    0.47
  -6   5   2   12.14    0.45
   6   5  -2   12.09    0.50
   5  -5  -2   16.93    0.57
  -5   5   2   16.19    0.52
   5   5  -2   17.29    0.60
   4  -5  -2   10.79    0.40
  -4   5   2   10.88    0.36
   4   5  -2   10.59    0.42
   3  -5  -2    1.84    0.14
   3   5  -2    1.68    0.17
  -3   5   2    1.76    0.12
   2  -5  -2  141.43    3.38
  -2   5   2  139.65    3.28
   2   5  -2  135.61    3.35
   1  -5  -2   86.26    2.16
  -1   5   2   86.30    2.09
   1   5  -2   88.51    2.15
   0  -5  -2   18.80    0.57
   0   5   2   19.12    0.54
   0   5  -2   19.29    0.58
   1  -5   2    0.60    0.07
  -1  -5  -2    0.39    0.09
  -1   5  -2    0.44    0.09
   1   5   2    0.51    0.08
   2  -5   2    7.86    0.23
  -2  -5  -2    6.47    0.30
  -2   5  -2    7.24    0.28
   2   5   2    7.28    0.28
   3  -5   2    4.85    0.18
  -3   5  -2    4.55    0.23
   4  -5   2   21.71    0.60
   4   5   2   20.66    0.67
  -4   5  -2   20.71    0.65
   5  -5   2    0.35    0.08
  -5   5  -2    0.29    0.10
   5   5   2    0.17    0.09
   6   5   2   11.66    0.50
  -6   5  -2   10.72    0.46
  -7   5  -2    2.00    0.23
   7   5   2    2.37    0.28
  -8   5  -2   26.16    0.90
   8   5   2   25.57    0.93
   9   5   2    0.01    0.16
  -9   5  -2    0.12    0.15
 -10   5  -2   37.71    1.27
  10   5   2   39.72    1.35
  11   5   2    1.13    0.31
 -11   5  -2    1.36    0.26
  12   5   2    1.97    0.38
  13   6  -2    0.09    0.23
  12   6  -2    2.51    0.38
  11   6  -2    1.58    0.30
  10  -6  -2    2.25    0.30
  10   6  -2    1.71    0.29
   9  -6  -2    0.63    0.18
  -9   6   2    0.48    0.15
   9   6  -2    0.73    0.21
   8  -6  -2    2.12    0.25
   8   6  -2    1.98    0.27
  -8   6   2    1.90    0.22
   7  -6  -2    3.20    0.25
  -7   6   2    3.50    0.24
   7   6  -2    3.73    0.30
   6  -6  -2    1.34    0.17
  -6   6   2    1.01    0.14
   6   6  -2    1.09    0.18
   5  -6  -2   26.43    0.80
   5   6  -2   25.28    0.82
  -5   6   2   25.03    0.74
   4  -6  -2   55.24    1.46
  -4   6   2   53.20    1.39
   4   6  -2   55.59    1.48
   3  -6  -2    5.77    0.26
   3   6  -2    5.49    0.28
  -3   6   2    5.72    0.22
   2  -6  -2  161.58    3.91
  -2   6   2  164.18    3.81
   2   6  -2  156.18    3.88
   1  -6  -2   26.29    0.75
   1   6  -2   26.77    0.77
  -1   6   2   26.64    0.72
   0  -6  -2   74.23    1.89
   0  -6   2   73.78    1.85
   0   6   2   76.73    1.84
   0   6  -2   73.24    1.88
   1  -6   2   55.17    1.37
   1   6   2   54.11    1.39
  -1   6  -2   54.79    1.41
  -2  -6  -2  123.44    3.15
   2  -6   2  127.60    3.04
   2   6   2  128.70    3.07
  -2   6  -2  125.43    3.07
   3  -6   2    3.93    0.17
   3   6   2    3.63    0.22
  -3   6  -2    4.05    0.22
   4  -6   2   92.85    2.25
   4   6   2   91.01    2.32
  -4   6  -2   88.97    2.29
   5  -6   2   11.70    0.40
  -5   6  -2   11.86    0.46
   5   6   2   11.55    0.49
   6  -6   2    2.92    0.19
  -6   6  -2    3.23    0.24
   6   6   2    2.78    0.28
   7  -6   2   20.41    0.67
  -7   6  -2   20.27    0.73
   7   6   2   19.63    0.77
   8   6   2    3.23    0.34
  -8   6  -2    3.00    0.30
  -9   6  -2    4.01    0.38
   9   6   2    3.69    0.41
  10   6   2    4.10    0.44
 -10   6  -2    3.49    0.37
  11   6   2    0.77    0.27
 -11   6  -2    0.99    0.24
  12   6   2    2.79    0.42
  13   7  -2    1.46    0.35
  12   7  -2    4.61    0.51
  11   7  -2    7.58    0.55
  10   7  -2   17.37    0.79
   9  -7  -2    4.14    0.38
   9   7  -2    4.79    0.44
   8  -7  -2   25.49    0.89
   8   7  -2   27.24    0.95
  -8   7   2   25.05    0.84
   7  -7  -2   10.00    0.46
  -7   7   2   10.80    0.44
   7   7  -2    9.96    0.50
   6  -7  -2   57.25    1.58
   6   7  -2   57.59    1.63
  -6   7   2   57.83    1.52
   5  -7  -2    0.21    0.09
   5   7  -2    0.30    0.11
  -5   7   2    0.31    0.08
   4  -7  -2   34.32    0.99
   4   7  -2   34.57    1.03
  -4   7   2   34.76    0.94
   3  -7  -2    9.06    0.36
  -3   7   2    9.65    0.33
   3   7  -2    9.13    0.39
   2  -7  -2    0.38    0.09
  -2   7   2    0.45    0.08
   2   7  -2    0.48    0.11
   1  -7  -2    0.61    0.10
   1   7  -2    0.94    0.14
  -1   7   2    0.91    0.11
   0  -7   2    4.49    0.20
   0  -7  -2    4.16    0.22
   0   7   2    4.42    0.21
  -1  -7  -2   29.47    0.88
   1  -7   2   30.13    0.80
  -1   7  -2   29.48    0.85
   1   7   2   29.21    0.82
   2  -7   2    0.09    0.05
  -2  -7  -2    0.22    0.09
   2   7   2    0.04    0.06
  -2   7  -2   -0.12    0.05
   3  -7   2    0.89    0.09
  -3   7  -2    0.45    0.10
   3   7   2    0.71    0.12
   4  -7   2   34.30    0.90
   4   7   2   33.32    1.00
  -4   7  -2   33.20    0.97
   5  -7   2    8.20    0.31
   5   7   2    7.68    0.39
  -5   7  -2    7.80    0.37
   6  -7   2   33.92    0.97
   6   7   2   33.68    1.08
  -6   7  -2   34.15    1.04
   7  -7   2    4.76    0.27
  -7   7  -2    4.50    0.32
   7   7   2    4.43    0.34
  -8   7  -2   36.98    1.20
   8   7   2   39.21    1.27
  -9   7  -2    1.73    0.26
   9   7   2    1.24    0.27
 -10   7  -2   11.11    0.59
  10   7   2   10.67    0.63
  11   7   2    4.39    0.47
 -11   7  -2    5.26    0.48
  12   7   2    9.92    0.69
  12   8  -2   10.80    0.69
  11   8  -2    2.72    0.40
  10   8  -2    2.49    0.36
   9  -8  -2    2.24    0.28
   9   8  -2    2.19    0.31
   8  -8  -2    7.03    0.41
  -8   8   2    7.24    0.38
   8   8  -2    6.85    0.44
   7  -8  -2    7.64    0.40
  -7   8   2    8.97    0.40
   7   8  -2    9.15    0.49
   6  -8  -2    6.46    0.34
  -6   8   2    6.55    0.32
   6   8  -2    6.86    0.39
   5  -8  -2   17.06    0.60
   5   8  -2   17.44    0.65
  -5   8   2   17.05    0.56
   4  -8  -2    9.23    0.37
   4   8  -2    8.30    0.40
  -4   8   2    8.63    0.33
   3  -8  -2    2.99    0.20
   3   8  -2    3.15    0.23
  -3   8   2    2.77    0.17
   2  -8  -2   64.72    1.69
   2   8  -2   65.48    1.72
  -2   8   2   64.64    1.64
   1  -8  -2    4.04    0.22
   1   8  -2    4.04    0.25
  -1   8   2    3.77    0.21
   0  -8  -2  162.41    3.96
   0  -8   2  160.83    3.92
   0   8   2  158.88    3.87
   0   8  -2  161.48    3.92
   1  -8   2   11.34    0.38
  -1  -8  -2   11.10    0.44
  -1   8  -2   10.91    0.43
   1   8   2   11.38    0.41
  -2  -8  -2   66.20    1.79
   2  -8   2   65.80    1.66
  -2   8  -2   66.89    1.73
   2   8   2   66.70    1.72
   3  -8   2   20.44    0.58
   3   8   2   20.57    0.68
  -3   8  -2   20.41    0.66
   4  -8   2    2.27    0.15
  -4   8  -2    2.30    0.21
   4   8   2    1.94    0.21
   5  -8   2    4.59    0.23
  -5   8  -2    4.59    0.28
   5   8   2    4.23    0.30
   6  -8   2    8.27    0.34
   6   8   2    8.44    0.45
  -6   8  -2    8.21    0.41
  -7   8  -2    3.48    0.32
   7   8   2    2.84    0.31
  -8   8  -2    5.51    0.38
   8   8   2    5.43    0.43
   9   8   2    0.24    0.19
  -9   8  -2    0.27    0.16
 -10   8  -2    1.51    0.27
  10   8   2    1.99    0.34
  11   8   2    0.29    0.24
  12   8   2   20.49    1.01
  12   9  -2    3.39    0.47
  11   9  -2    0.97    0.30
  10   9  -2    3.16    0.40
   9   9  -2    0.13    0.18
   8  -9  -2   30.91    1.01
  -8   9   2   30.62    1.03
   8   9  -2   31.93    1.12
   7  -9  -2    0.51    0.14
   7   9  -2    0.09    0.15
  -7   9   2    0.49    0.13
   6  -9  -2   59.25    1.63
  -6   9   2   59.97    1.58
   6   9  -2   57.54    1.70
   5  -9  -2    0.04    0.08
  -5   9   2    0.06    0.07
   5   9  -2    0.09    0.11
   4  -9  -2   32.48    0.95
   4   9  -2   31.17    0.99
  -4   9   2   31.29    0.89
   3  -9  -2    0.90    0.13
  -3   9   2    0.88    0.12
   3   9  -2    0.87    0.15
   2  -9  -2    0.15    0.08
   2   9  -2    0.07    0.08
  -2   9   2    0.05    0.06
   1  -9  -2    9.65    0.39
   1   9  -2   10.32    0.44
  -1   9   2   10.11    0.39
   0  -9  -2   13.90    0.52
   0  -9   2   14.59    0.49
   0   9   2   14.22    0.50
   0   9  -2   14.77    0.54
   1  -9   2    0.20    0.09
  -1   9  -2    0.15    0.09
   1   9   2    0.10    0.07
  -2  -9  -2    1.19    0.18
   2  -9   2    1.24    0.12
  -2   9  -2    1.44    0.17
   2   9   2    1.45    0.18
   3  -9   2    8.23    0.31
   3   9   2    8.66    0.39
  -3   9  -2    8.70    0.38
   4  -9   2   46.79    1.21
   4   9   2   44.61    1.31
  -4   9  -2   45.19    1.28
   5  -9   2    3.07    0.19
  -5   9  -2    3.13    0.24
   5   9   2    2.61    0.27
   6  -9   2  106.60    2.59
   6   9   2  101.65    2.71
  -6   9  -2   98.71    2.64
  -7   9  -2    0.21    0.14
   7   9   2    0.29    0.16
   8   9   2   24.82    0.97
  -8   9  -2   25.51    0.91
   9   9   2    0.98    0.28
  -9   9  -2    1.57    0.26
  10   9   2    0.72    0.26
 -10   9  -2    0.16    0.18
  11   9   2   -0.14    0.22
  12   9   2    9.53    0.71
  12  10  -2   17.32    0.92
  11  10  -2    5.97    0.58
  10  10  -2    0.36    0.23
   9  10  -2    4.62    0.45
   8 -10  -2    0.39    0.16
   8  10  -2    0.25    0.19
   7 -10  -2    0.30    0.13
   7  10  -2    0.50    0.20
  -7  10   2    0.47    0.13
   6 -10  -2   14.68    0.57
   6  10  -2   14.72    0.65
  -6  10   2   15.19    0.55
   5 -10  -2    2.12    0.22
  -5  10   2    2.28    0.21
   5  10  -2    1.68    0.23
   4 -10  -2    7.70    0.36
   4  10  -2    7.72    0.41
  -4  10   2    7.45    0.33
   3 -10  -2   13.01    0.49
  -3  10   2   13.15    0.46
   3  10  -2   13.02    0.54
   2 -10  -2   25.70    0.79
  -2  10   2   24.17    0.75
   2  10  -2   26.03    0.84
   1 -10  -2    0.32    0.09
   1  10  -2    0.40    0.13
  -1  10   2    0.27    0.10
   0 -10  -2  192.07    4.74
   0 -10   2  191.86    4.69
   0  10   2  193.94    4.65
   0  10  -2  192.15    4.70
  -1 -10  -2    1.47    0.20
   1 -10   2    1.40    0.14
   1  10   2    1.30    0.17
  -1  10  -2    1.54    0.20
  -2 -10  -2   14.39    0.57
   2 -10   2   14.36    0.47
  -2  10  -2   13.84    0.53
   2  10   2   15.02    0.54
   3 -10   2    2.41    0.16
  -3  10  -2    2.50    0.21
   3  10   2    2.25    0.23
   4 -10   2   23.20    0.68
  -4  10  -2   22.73    0.76
   4  10   2   22.59    0.79
   5 -10   2    0.09    0.08
   5  10   2   -0.06    0.11
  -5  10  -2    0.09    0.10
  -6  10  -2    7.34    0.40
   6  10   2    7.75    0.45
   7  10   2    0.27    0.18
  -7  10  -2    0.64    0.17
   8  10   2    4.24    0.42
  -8  10  -2    3.59    0.35
  -9  10  -2    7.24    0.46
   9  10   2    7.66    0.55
 -10  10  -2    1.41    0.27
  10  10   2    1.21    0.31
  11  10   2    1.16    0.34
  12  10   2    7.22    0.69
  12  11  -2    5.90    0.61
  11  11  -2    1.45    0.35
  10  11  -2   11.99    0.71
   9  11  -2    8.40    0.57
   8  11  -2   19.18    0.83
   7 -11  -2   12.72    0.55
  -7  11   2   12.34    0.52
   7  11  -2   12.92    0.65
   6 -11  -2   44.70    1.32
   6  11  -2   45.18    1.42
  -6  11   2   44.91    1.27
   5 -11  -2   10.41    0.46
   5  11  -2   10.04    0.51
  -5  11   2   11.18    0.44
   4 -11  -2   15.53    0.56
  -4  11   2   14.31    0.52
   4  11  -2   14.82    0.62
   3 -11  -2   21.68    0.73
   3  11  -2   22.09    0.79
  -3  11   2   22.86    0.71
   2 -11  -2    7.96    0.37
  -2  11   2    8.04    0.35
   2  11  -2    8.08    0.41
   1 -11  -2    1.57    0.19
  -1  11   2    1.30    0.17
   1  11  -2    1.26    0.20
   0 -11   2    0.87    0.13
   0 -11  -2    1.20    0.17
   0  11  -2    0.96    0.16
   0  11   2    1.00    0.15
   1 -11   2    2.59    0.18
  -1 -11  -2    2.83    0.27
  -1  11  -2    2.06    0.22
   1  11   2    2.07    0.21
  -2 -11  -2    9.32    0.46
   2 -11   2    9.56    0.37
   2  11   2   10.49    0.44
  -2  11  -2    9.83    0.44
   3 -11   2   43.03    1.16
   3  11   2   42.44    1.26
  -3  11  -2   42.98    1.25
   4 -11   2   10.92    0.40
   4  11   2   10.89    0.51
  -4  11  -2   11.12    0.48
   5 -11   2    0.15    0.09
  -5  11  -2    0.16    0.11
   5  11   2    0.19    0.13
  -6  11  -2   24.58    0.86
   6  11   2   25.31    0.93
   7  11   2    2.02    0.29
  -7  11  -2    1.80    0.25
  -8  11  -2   21.45    0.83
   8  11   2   22.28    0.92
   9  11   2    2.67    0.38
  -9  11  -2    2.01    0.29
  10  11   2   16.68    0.87
  11  11   2    0.23    0.24
  11  12  -2    5.03    0.56
  10  12  -2    2.44    0.41
   9  12  -2    6.30    0.58
   8  12  -2    4.77    0.48
   7 -12  -2    0.66    0.17
   7  12  -2    0.79    0.23
   6 -12  -2    7.84    0.42
   6  12  -2    7.01    0.48
  -6  12   2    7.94    0.39
   5 -12  -2    0.40    0.13
   5  12  -2    0.33    0.15
  -5  12   2    0.44    0.12
   4 -12  -2   22.79    0.78
  -4  12   2   23.93    0.75
   4  12  -2   23.69    0.86
   3 -12  -2   12.69    0.51
   3  12  -2   12.11    0.55
  -3  12   2   12.45    0.48
   2 -12  -2   55.09    1.52
   2  12  -2   55.74    1.57
  -2  12   2   52.79    1.48
   1 -12  -2    0.28    0.11
   1  12  -2    0.02    0.10
  -1  12   2    0.08    0.09
   0 -12  -2   44.49    1.31
   0 -12   2   45.30    1.27
   0  12  -2   46.12    1.34
   0  12   2   45.62    1.30
  -1 -12  -2   19.12    0.70
   1 -12   2   18.89    0.62
   1  12   2   19.49    0.68
  -1  12  -2   18.72    0.69
   2 -12   2   40.57    1.10
  -2 -12  -2   37.98    1.21
  -2  12  -2   39.29    1.18
   2  12   2   38.76    1.17
   3 -12   2    4.15    0.23
   3  12   2    4.35    0.31
  -3  12  -2    4.52    0.30
   4 -12   2   56.06    1.48
  -4  12  -2   53.88    1.56
   4  12   2   56.64    1.62
  -5  12  -2    1.38    0.21
   5  12   2    1.77    0.26
  -6  12  -2    4.18    0.32
   6  12   2    3.90    0.39
  -7  12  -2    0.04    0.13
   7  12   2    0.10    0.16
  -8  12  -2    4.19    0.40
   8  12   2    4.24    0.45
   9  12   2    4.76    0.49
  -9  12  -2    5.34    0.42
  10  12   2    1.37    0.35
  11  12   2    3.06    0.48
  11  13  -2    0.86    0.34
  10  13  -2   22.84    1.07
   9  13  -2   -0.12    0.21
   8  13  -2   19.28    0.88
   7  13  -2    0.06    0.17
   6 -13  -2    9.41    0.47
  -6  13   2    9.64    0.44
   6  13  -2    8.66    0.53
   5 -13  -2    3.20    0.29
   5  13  -2    3.37    0.37
  -5  13   2    3.25    0.26
   4 -13  -2   16.84    0.64
   4  13  -2   16.11    0.70
  -4  13   2   16.50    0.61
   3 -13  -2    2.70    0.26
   3  13  -2    1.78    0.25
  -3  13   2    1.82    0.21
   2 -13  -2   11.45    0.49
   2  13  -2   11.79    0.55
  -2  13   2   11.60    0.48
   1 -13  -2    0.24    0.12
   1  13  -2    0.23    0.13
  -1  13   2    0.11    0.10
   0 -13  -2    1.79    0.22
   0 -13   2    1.76    0.20
   0  13  -2    1.49    0.21
   0  13   2    1.76    0.21
  -1 -13  -2    0.80    0.16
   1 -13   2    0.90    0.14
   1  13   2    0.85    0.16
  -1  13  -2    0.93    0.18
  -2 -13  -2   40.99    1.26
   2 -13   2   39.66    1.13
  -2  13  -2   39.96    1.22
   2  13   2   40.48    1.22
   3 -13   2    6.67    0.31
   3  13   2    7.16    0.40
  -3  13  -2    7.27    0.40
   4 -13   2    5.82    0.29
  -4  13  -2    5.86    0.37
   4  13   2    5.98    0.40
   5  13   2    6.48    0.44
  -5  13  -2    6.53    0.40
   6  13   2    1.16    0.24
  -6  13  -2    1.06    0.20
  -7  13  -2    0.15    0.14
   7  13   2    0.15    0.18
   8  13   2   18.24    0.86
  -8  13  -2   18.78    0.78
   9  13   2    1.99    0.38
  10  13   2   27.72    1.19
  11  13   2    0.05    0.26
  11  14  -2    0.76    0.33
  10  14  -2    2.08    0.42
   9  14  -2    0.14    0.25
   8  14  -2    1.83    0.34
   7  14  -2   12.01    0.68
   6 -14  -2    3.07    0.31
   6  14  -2    2.55    0.36
   5 -14  -2    2.41    0.27
   5  14  -2    1.93    0.29
  -5  14   2    2.83    0.27
   4 -14  -2   60.37    1.70
  -4  14   2   62.08    1.66
   4  14  -2   57.37    1.77
   3 -14  -2    1.28    0.20
   3  14  -2    0.85    0.19
  -3  14   2    1.16    0.18
   2 -14  -2   30.40    0.95
   2  14  -2   28.16    1.00
  -2  14   2   28.82    0.93
   1 -14  -2    2.09    0.23
  -1  14   2    2.51    0.26
   1  14  -2    2.18    0.28
   0 -14  -2   15.76    0.63
   0 -14   2   16.48    0.60
   0  14   2   14.55    0.61
   0  14  -2   16.97    0.67
   1 -14   2    2.19    0.21
  -1 -14  -2    2.41    0.28
   1  14   2    2.00    0.23
  -1  14  -2    2.28    0.27
   2 -14   2   27.36    0.85
  -2 -14  -2   27.16    0.96
   2  14   2   28.58    0.94
  -2  14  -2   26.63    0.93
   3 -14   2    0.27    0.11
   3  14   2    0.61    0.17
  -3  14  -2    0.35    0.14
   4  14   2   54.31    1.63
  -4  14  -2   54.96    1.60
  -5  14  -2   15.84    0.65
   5  14   2   13.92    0.68
   6  14   2    5.81    0.45
  -6  14  -2    5.91    0.39
   7  14   2    6.02    0.49
  -7  14  -2    6.65    0.43
   8  14   2    5.03    0.52
  -8  14  -2    5.28    0.41
   9  14   2    0.47    0.23
  10  14   2    2.22    0.43
  10  15  -2    7.67    0.71
   9  15  -2    0.38    0.26
   8  15  -2   18.07    0.90
   7  15  -2    2.62    0.38
   6  15  -2    4.18    0.44
   5 -15  -2    0.58    0.17
  -5  15   2    0.73    0.15
   5  15  -2    0.49    0.19
   4 -15  -2   26.45    0.90
   4  15  -2   24.86    0.98
  -4  15   2   27.69    0.89
   3 -15  -2    1.78    0.23
   3  15  -2    1.74    0.26
  -3  15   2    1.70    0.22
   2 -15  -2   25.26    0.85
   2  15  -2   24.14    0.92
  -2  15   2   23.86    0.83
   1 -15  -2   15.62    0.63
  -1  15   2   15.58    0.62
   1  15  -2   15.06    0.66
   0 -15  -2   -0.13    0.10
   0 -15   2    0.23    0.12
   0  15   2    0.26    0.13
   0  15  -2    0.23    0.14
  -1 -15  -2   20.68    0.78
   1 -15   2   20.12    0.70
   1  15   2   19.14    0.75
  -1  15  -2   20.05    0.77
   2 -15   2   15.93    0.58
  -2 -15  -2   15.98    0.69
   2  15   2   16.12    0.66
  -2  15  -2   15.51    0.66
   3 -15   2    1.26    0.17
  -3  15  -2    0.78    0.18
   3  15   2    1.16    0.23
   4  15   2   10.34    0.55
  -4  15  -2    9.67    0.50
   5  15   2    0.34    0.18
  -5  15  -2    0.84    0.18
   6  15   2   13.92    0.71
  -6  15  -2   13.19    0.62
   7  15   2    5.84    0.54
  -7  15  -2    5.64    0.42
   8  15   2   18.09    0.91
  -8  15  -2   18.46    0.81
   9  15   2    1.52    0.37
  10  15   2    8.24    0.76
  10  16  -2    3.11    0.48
   9  16  -2    0.41    0.26
   8  16  -2    0.08    0.22
   7  16  -2   17.84    0.88
   6  16  -2    9.04    0.59
   5 -16  -2    3.13    0.31
   5  16  -2    2.32    0.34
   4 -16  -2   14.22    0.61
  -4  16   2   14.35    0.60
   4  16  -2   15.06    0.71
   3 -16  -2    2.05    0.26
  -3  16   2    1.86    0.24
   3  16  -2    1.47    0.27
   2 -16  -2    7.35    0.42
  -2  16   2    7.29    0.41
   2  16  -2    7.01    0.47
   1 -16  -2    1.12    0.21
   1  16  -2    1.13    0.23
  -1  16   2    1.53    0.23
   0 -16   2   38.33    1.16
   0 -16  -2   37.15    1.20
   0  16   2   36.82    1.18
   0  16  -2   36.93    1.23
  -1 -16  -2    3.71    0.32
   1 -16   2    4.02    0.29
  -1  16  -2    4.40    0.40
   1  16   2    4.00    0.33
   2 -16   2   48.74    1.37
  -2 -16  -2   47.68    1.50
  -2  16  -2   48.30    1.47
   2  16   2   47.64    1.47
   3  16   2    0.74    0.20
  -3  16  -2    0.85    0.20
  -4  16  -2    6.51    0.42
   4  16   2    6.21    0.45
  -5  16  -2   10.82    0.55
   5  16   2    9.69    0.57
  -6  16  -2    3.01    0.34
   6  16   2    2.59    0.37
   7  16   2   15.26    0.80
  -7  16  -2   14.05    0.68
   8  16   2    0.56    0.25
   9  16   2    0.27    0.24
  10  16   2   -0.16    0.25
  10  17  -2    4.27    0.57
   9  17  -2    0.02    0.25
   8  17  -2   15.46    0.88
   7  17  -2    0.09    0.22
   6  17  -2   28.97    1.17
   5  17  -2    2.60    0.38
   4 -17  -2    8.64    0.48
  -4  17   2    9.25    0.47
   4  17  -2    8.52    0.55
   3 -17  -2   10.29    0.51
   3  17  -2   10.97    0.60
  -3  17   2   10.72    0.51
   2 -17  -2    0.09    0.13
   2  17  -2    0.05    0.14
  -2  17   2   -0.05    0.11
   1 -17  -2    4.66    0.36
  -1  17   2    5.40    0.37
   1  17  -2    5.03    0.41
   0 -17  -2    3.03    0.33
   0  17   2    3.00    0.32
   0  17  -2    2.54    0.32
  -1 -17  -2   15.59    0.70
   1 -17   2   16.85    0.64
  -1  17  -2   16.86    0.72
   1  17   2   16.18    0.70
   2 -17   2    0.29    0.12
  -2 -17  -2    0.02    0.13
  -2  17  -2   -0.11    0.11
   2  17   2    0.09    0.13
  -3  17  -2    0.72    0.20
   3  17   2    0.37    0.16
   4  17   2   10.42    0.58
  -4  17  -2    9.94    0.54
   5  17   2   -0.19    0.16
  -5  17  -2   -0.05    0.12
  -6  17  -2   44.95    1.44
   6  17   2   43.32    1.52
   7  17   2    2.37    0.40
  -7  17  -2    2.80    0.36
   8  17   2   10.90    0.75
   9  17   2    0.02    0.28
   9  18  -2    3.60    0.56
   8  18  -2    2.10    0.42
   7  18  -2    2.78    0.43
   6  18  -2    0.25    0.23
   5  18  -2    1.56    0.32
   4 -18  -2    0.83    0.20
   4  18  -2    0.94    0.26
  -4  18   2    0.89    0.19
   3 -18  -2    2.32    0.28
   3  18  -2    2.93    0.39
  -3  18   2    2.46    0.29
   2 -18  -2   37.21    1.20
   2  18  -2   36.84    1.29
  -2  18   2   36.33    1.18
   1 -18  -2    0.04    0.14
   1  18  -2    0.28    0.16
  -1  18   2    0.04    0.13
   0 -18  -2   75.56    2.18
   0  18  -2   77.41    2.21
   0  18   2   78.02    2.17
  -1 -18  -2    3.58    0.37
   1 -18   2    3.39    0.31
   1  18   2    2.97    0.34
  -1  18  -2    3.58    0.37
  -2 -18  -2    6.24    0.44
  -2  18  -2    5.43    0.42
   2  18   2    6.33    0.44
  -3  18  -2    0.19    0.15
   3  18   2    0.04    0.16
   4  18   2    1.15    0.28
  -4  18  -2    0.62    0.19
  -5  18  -2    0.19    0.15
   5  18   2    0.29    0.23
   6  18   2    3.28    0.45
  -6  18  -2    2.83    0.36
   7  18   2    2.82    0.44
   8  18   2    4.75    0.55
   9  18   2    3.23    0.51
   9  19  -2    4.36    0.61
   8  19  -2   11.43    0.81
   7  19  -2   -0.02    0.22
   6  19  -2   37.32    1.43
   5  19  -2    8.49    0.61
   4  19  -2    3.79    0.46
   3 -19  -2    1.56    0.25
   3  19  -2    1.84    0.31
  -3  19   2    1.73    0.25
   2 -19  -2    0.64    0.19
  -2  19   2    0.41    0.16
   2  19  -2    1.08    0.26
   1 -19  -2    2.29    0.30
  -1  19   2    2.35    0.29
   1  19  -2    2.21    0.33
   0 -19  -2    0.51    0.18
   0  19  -2    0.16    0.16
   0  19   2    0.57    0.18
  -1 -19  -2    0.08    0.16
   1 -19   2    0.16    0.14
   1  19   2    0.24    0.17
  -1  19  -2   -0.05    0.14
  -2  19  -2    0.22    0.17
   2  19   2   -0.06    0.16
   3  19   2   10.28    0.60
  -3  19  -2   10.26    0.57
  -4  19  -2    8.44    0.53
   4  19   2    9.10    0.59
   5  19   2    6.57    0.52
  -5  19  -2    5.00    0.42
  -6  19  -2   21.89    0.92
   6  19   2   22.89    1.04
   7  19   2    3.51    0.48
   8  19   2    4.18    0.57
   9  19   2   -0.20    0.28
   8  20  -2    0.70    0.31
   7  20  -2   -0.08    0.23
   6  20  -2    0.36    0.27
   5  20  -2    1.20    0.33
   4  20  -2    9.80    0.65
   3 -20  -2    6.80    0.46
   3  20  -2    6.57    0.59
  -3  20   2    6.69    0.45
   2 -20  -2   15.53    0.70
   2  20  -2   15.19    0.77
  -2  20   2   15.25    0.68
   1 -20  -2    7.18    0.47
   1  20  -2    6.76    0.51
  -1  20   2    7.29    0.46
   0 -20  -2   19.60    0.83
   0  20  -2   19.77    0.86
   0  20   2   20.48    0.83
  -1 -20  -2    0.36    0.18
   1  20   2    0.46    0.19
  -1  20  -2    0.55    0.21
  -2  20  -2   14.19    0.71
   2  20   2   16.51    0.76
   3  20   2   11.97    0.65
  -3  20  -2   11.04    0.61
   4  20   2   12.09    0.70
  -4  20  -2   11.04    0.63
  -5  20  -2    0.00    0.15
   5  20   2    0.02    0.21
   6  20   2    1.65    0.37
   7  20   2    0.33    0.26
   8  20   2    0.23    0.29
   8  21  -2    6.55    0.80
   7  21  -2    0.07    0.28
   6  21  -2    2.14    0.44
   5  21  -2    3.77    0.52
   4  21  -2   11.01    0.73
   3  21  -2    8.36    0.60
   2 -21  -2   14.60    0.69
   2  21  -2   14.80    0.78
  -2  21   2   14.22    0.67
   1 -21  -2    0.23    0.18
  -1  21   2    0.03    0.13
   1  21  -2    0.32    0.20
   0 -21  -2    0.06    0.18
   0  21  -2    0.40    0.19
   0  21   2    0.17    0.15
  -1 -21  -2    2.35    0.35
  -1  21  -2    2.43    0.33
   1  21   2    1.88    0.31
  -2  21  -2    6.97    0.49
   2  21   2    6.63    0.48
  -3  21  -2    4.65    0.46
   3  21   2    4.48    0.48
  -4  21  -2    7.87    0.53
   4  21   2    7.46    0.58
   5  21   2    5.43    0.56
  -5  21  -2    3.53    0.42
   6  21   2    2.37    0.40
   7  21   2    0.31    0.28
   7  22  -2    3.39    0.57
   6  22  -2    0.76    0.34
   5  22  -2    1.92    0.40
   4  22  -2   36.22    1.42
   3  22  -2    1.64    0.34
   2 -22  -2    6.10    0.48
  -2  22   2    5.74    0.45
   2  22  -2    6.28    0.58
   1 -22  -2    0.27    0.20
   1  22  -2    0.40    0.22
  -1  22   2    0.49    0.19
   0 -22  -2    3.08    0.38
   0  22  -2    2.96    0.39
   0  22   2    2.49    0.34
  -1  22  -2    2.39    0.34
   1  22   2    1.44    0.28
  -2  22  -2   17.39    0.80
   2  22   2   15.54    0.79
  -3  22  -2    0.57    0.22
   3  22   2    0.16    0.20
  -4  22  -2   17.51    0.82
   4  22   2   16.66    0.87
   5  22   2    1.66    0.35
   6  22   2    0.11    0.26
   7  22   2    1.96    0.45
   6  23  -2    0.63    0.31
   5  23  -2   -0.01    0.27
   4  23  -2    4.39    0.55
   3  23  -2    0.14    0.24
   2  23  -2    8.67    0.63
   1 -23  -2    8.99    0.59
   1  23  -2    9.03    0.62
  -1  23   2   10.74    0.59
   0 -23  -2    0.34    0.22
   0  23   2    0.68    0.21
   0  23  -2    0.29    0.20
   1  23   2    4.00    0.43
  -1  23  -2    3.67    0.43
  -2  23  -2    5.71    0.47
   2  23   2    4.76    0.51
   3  23   2    2.54    0.38
  -3  23  -2    2.61    0.37
  -4  23  -2    2.65    0.37
   4  23   2    2.06    0.36
   5  23   2   -0.25    0.19
   6  23   2    2.49    0.46
   5  24  -2    6.42    0.68
   4  24  -2    3.39    0.48
   3  24  -2    0.71    0.29
   2  24  -2   13.46    0.78
   1  24  -2    0.51    0.24
   0 -24  -2   10.51    0.64
   0  24   2   10.00    0.60
   0  24  -2    8.91    0.61
   1  24   2    0.10    0.19
  -1  24  -2    0.31    0.21
   2  24   2    9.94    0.65
  -2  24  -2    9.78    0.62
   3  24   2   -0.20    0.19
  -3  24  -2   -0.05    0.18
   4  24   2    3.58    0.48
   5  24   2    6.66    0.66
   4  25  -2    2.93    0.49
   3  25  -2    0.03    0.19
   2  25  -2    0.48    0.26
   1  25  -2    4.03    0.48
   0  25   2   -0.06    0.18
   0  25  -2   -0.01    0.18
  -1  25  -2    5.90    0.54
   1  25   2    5.37    0.53
  -2  25  -2    0.27    0.21
   2  25   2    0.24    0.21
  -3  25  -2    0.30    0.21
   3  25   2    0.33    0.23
   4  25   2    2.58    0.43
   5  25   2    0.88    0.34
   3  26  -2   -0.14    0.21
   2  26  -2    5.30    0.58
   1  26  -2   -0.01    0.19
   0  26  -2   15.94    0.84
   1  26   2    0.21    0.22
  -1  26  -2    0.08    0.22
   2  26   2    3.35    0.46
  -2  26  -2    3.40    0.45
   3  26   2    2.20    0.41
   4  26   2    4.76    0.58
   2  27  -2    0.06    0.20
   1  27  -2    5.77    0.58
   0  27  -2    0.79    0.27
  -1  27  -2    0.51    0.24
   2  27   2   -0.17    0.22
   3  27   2    1.20    0.37
  -1  28  -2    2.30    0.42
  10   0  -3   -0.07    0.11
   9   0  -3   11.26    0.51
   8   0  -3   -0.19    0.08
   7   0  -3   86.26    2.22
   6   0  -3   -0.01    0.07
   5   0  -3  172.87    4.14
   4   0  -3   -0.05    0.04
   3   0  -3    2.68    0.13
   2   0  -3    0.04    0.03
   1   0  -3    7.62    0.22
   0   0  -3   -0.08    0.02
   0   0  -3   -0.06    0.02
  -1   0  -3    3.07    0.13
  -2   0  -3    0.03    0.04
  -3   0  -3   15.78    0.49
  -4   0  -3    0.04    0.07
  -5   0  -3  134.03    3.31
  -6   0  -3    0.04    0.10
  -7   0  -3   49.44    1.43
  -8   0  -3   -0.13    0.10
  -9   0  -3   12.99    0.61
 -10   0  -3    0.04    0.16
  11   0   3    0.45    0.22
  12   0   3    0.13    0.20
  13   0   3    4.79    0.53
  11   1  -3   13.11    0.62
  10  -1  -3    1.57    0.23
  10   1  -3    1.60    0.24
   9  -1  -3    2.14    0.24
   9   1  -3    2.35    0.26
   8  -1  -3    3.75    0.26
   8   1  -3    3.28    0.26
   7  -1  -3    7.20    0.34
   7   1  -3    7.15    0.35
   6   1  -3   27.87    0.83
   5   1  -3    4.24    0.22
   4   1  -3    0.13    0.06
   3   1  -3   82.07    1.99
   2  -1  -3   25.54    0.63
   2   1  -3   25.37    0.66
   1  -1  -3  155.78    3.73
   1  -1  -3  152.28    3.61
   1   1  -3  158.18    3.65
   0  -1  -3    0.93    0.09
   0  -1  -3    0.94    0.07
   0   1  -3    0.93    0.09
   0   1  -3    0.93    0.08
  -1  -1  -3   90.24    2.15
  -1  -1  -3   87.28    2.10
  -1   1  -3   87.37    2.11
  -1   1  -3   88.11    2.10
  -2  -1  -3   13.25    0.40
  -2   1  -3   12.44    0.39
  -3  -1  -3  127.86    3.06
  -3   1  -3  125.30    3.06
  -4  -1  -3    2.17    0.17
  -4   1  -3    2.35    0.17
  -5  -1  -3    3.85    0.24
  -5   1  -3    3.61    0.24
  -6  -1  -3    5.63    0.33
  -6   1  -3    5.29    0.31
  -7  -1  -3   16.27    0.64
  -7   1  -3   16.99    0.65
  -8  -1  -3    0.13    0.12
  -8   1  -3    0.30    0.14
  -9  -1  -3    1.22    0.25
  -9   1  -3    1.59    0.25
  10   1   3   23.18    0.92
 -10   1  -3   22.49    0.90
  11   1   3   15.47    0.76
  12  -1   3    0.00    0.20
  12   1   3    0.16    0.21
  13  -1   3   10.95    0.70
  13   1   3   11.45    0.72
  11   2  -3   10.99    0.58
  10  -2  -3   -0.03    0.11
  10   2  -3    0.08    0.14
   9  -2  -3   21.01    0.75
   9   2  -3   21.53    0.78
   8  -2  -3    9.15    0.42
   8   2  -3    9.13    0.44
   7   2  -3   44.48    1.27
   6   2  -3   -0.06    0.06
  -6   2   3    0.12    0.08
   5   2  -3   32.62    0.93
  -5   2   3   32.71    0.89
   4   2  -3   16.93    0.53
  -4   2   3   17.01    0.49
  -3   2   3   85.40    2.03
   3   2  -3   84.86    2.08
   2  -2  -3    0.10    0.06
   2   2  -3    0.17    0.07
  -2   2   3    0.18    0.04
   1  -2  -3    0.63    0.08
   1   2  -3    0.76    0.09
   0  -2  -3    7.68    0.21
   0   2  -3    7.18    0.24
  -1  -2  -3    0.10    0.07
  -1  -2  -3   -0.09    0.04
  -1   2  -3   -0.13    0.04
  -2  -2  -3    0.09    0.07
  -2  -2  -3   -0.10    0.05
  -2   2  -3   -0.02    0.06
  -3  -2  -3    5.41    0.24
  -3   2  -3    5.50    0.24
  -4  -2  -3   13.64    0.48
  -4   2  -3   13.03    0.47
  -5  -2  -3   59.86    1.59
  -5   2  -3   58.43    1.57
  -6  -2  -3    2.43    0.25
  -6   2  -3    2.80    0.23
  -7  -2  -3   37.95    1.18
  -7   2  -3   39.50    1.18
  -8  -2  -3   14.35    0.63
  -8   2  -3   15.39    0.64
   9   2   3   24.52    0.92
  -9   2  -3   24.33    0.91
  10   2   3    2.53    0.33
 -10   2  -3    2.34    0.32
  11   2   3   10.00    0.61
 -11   2  -3    9.04    0.57
  12  -2   3    8.02    0.57
  12   2   3    8.74    0.61
  13  -2   3    4.29    0.50
  13   2   3    5.39    0.57
  11  -3  -3    5.54    0.46
  11   3  -3    5.85    0.43
  10   3  -3   10.76    0.56
   9  -3  -3    2.26    0.24
   9   3  -3    2.45    0.29
   8   3  -3    1.07    0.19
  -8   3   3    1.11    0.17
  -7   3   3    0.11    0.08
   7   3  -3    0.15    0.09
   6   3  -3   16.55    0.58
  -6   3   3   16.60    0.54
   5   3  -3   40.55    1.13
  -5   3   3   40.91    1.07
   4  -3  -3    1.63    0.16
  -4   3   3    1.61    0.12
   4   3  -3    1.54    0.15
   3  -3  -3   56.39    1.45
   3   3  -3   56.07    1.42
  -3   3   3   55.07    1.35
   2  -3  -3   29.48    0.81
  -2   3   3   30.10    0.72
   2   3  -3   29.17    0.80
   1  -3  -3   66.19    1.67
  -1   3   3   68.27    1.57
   1   3  -3   66.01    1.65
   0  -3  -3    4.76    0.20
   0   3   3    4.74    0.15
   0   3  -3    4.67    0.20
  -1  -3  -3  153.67    3.79
  -1   3  -3  159.53    3.72
  -2  -3  -3    0.99    0.11
  -2  -3  -3    0.94    0.11
  -2   3  -3    0.72    0.10
  -3  -3  -3   45.01    1.17
  -3   3  -3   43.17    1.16
  -4  -3  -3    4.30    0.24
  -4   3  -3    3.91    0.23
  -5  -3  -3   29.69    0.90
  -5   3  -3   28.93    0.88
  -6  -3  -3    7.07    0.38
  -6   3  -3    8.35    0.39
  -7   3  -3    0.25    0.14
  -8   3  -3    0.99    0.21
   8   3   3    0.74    0.18
  -9   3  -3    0.56    0.19
   9   3   3    0.33    0.18
 -10   3  -3    6.01    0.44
  10   3   3    5.54    0.46
 -11   3  -3    0.47    0.21
  11   3   3    0.35    0.23
  12   3   3    0.48    0.24
  13  -3   3    2.54    0.38
  13   3   3    2.67    0.43
  12   4  -3    0.29    0.21
  11  -4  -3   16.95    0.77
  11   4  -3   15.34    0.73
  10  -4  -3    0.61    0.22
  10   4  -3    0.81    0.21
   9  -4  -3   34.04    1.16
   9   4  -3   35.33    1.14
   8  -4  -3    0.45    0.15
   8   4  -3    0.41    0.14
  -8   4   3    0.27    0.11
   7  -4  -3   12.59    0.53
  -7   4   3   12.65    0.47
   7   4  -3   12.56    0.53
   6  -4  -3    4.15    0.27
   6   4  -3    4.06    0.27
  -6   4   3    3.91    0.22
   5  -4  -3   26.55    0.83
   5   4  -3   26.90    0.82
  -5   4   3   27.47    0.76
   4  -4  -3   35.29    1.00
   4   4  -3   36.62    1.00
  -4   4   3   34.48    0.92
   3  -4  -3   41.37    1.13
  -3   4   3   42.04    1.04
   3   4  -3   42.69    1.12
   2  -4  -3    2.37    0.15
  -2   4   3    2.50    0.10
   2   4  -3    2.28    0.15
   1  -4  -3  134.88    3.31
  -1   4   3  137.97    3.19
   1   4  -3  134.90    3.27
   0  -4  -3   50.48    1.30
   0   4  -3   49.77    1.29
   0   4   3   50.32    1.23
  -1  -4  -3   21.07    0.63
  -1   4  -3   21.23    0.61
   1   4   3   21.54    0.58
   2  -4   3    0.46    0.04
  -2  -4  -3    0.50    0.10
  -2   4  -3    0.47    0.09
   2   4   3    0.48    0.08
   3  -4   3   63.58    1.50
   3   4   3   60.54    1.58
  -3   4  -3   60.08    1.57
  -4   4  -3   17.17    0.57
  -5   4  -3    5.53    0.30
  -6   4  -3    2.42    0.24
   6   4   3    3.10    0.25
  -7   4  -3   32.12    1.03
   7   4   3   32.37    1.05
  -8   4  -3    0.59    0.17
   8   4   3    0.56    0.18
   9   4   3   50.92    1.58
  -9   4  -3   49.86    1.54
 -10   4  -3    3.00    0.36
  10   4   3    4.28    0.45
  11   4   3   24.15    1.02
 -11   4  -3   25.92    1.01
 -12   4  -3    1.23    0.28
  12   4   3    1.22    0.33
  12   5  -3    0.53    0.23
  11  -5  -3    1.63    0.29
  11   5  -3    1.99    0.32
  10  -5  -3    0.03    0.15
  10   5  -3    0.06    0.16
   9  -5  -3    5.59    0.39
  -9   5   3    5.20    0.36
   9   5  -3    4.87    0.37
   8  -5  -3    0.23    0.14
   8   5  -3    0.24    0.14
  -8   5   3    0.17    0.10
   7  -5  -3    0.13    0.12
   7   5  -3    0.10    0.09
  -7   5   3    0.03    0.08
   6  -5  -3    3.85    0.26
   6   5  -3    3.60    0.26
  -6   5   3    3.97    0.22
   5  -5  -3   90.68    2.30
  -5   5   3   88.82    2.19
   5   5  -3   87.05    2.28
   4  -5  -3   19.31    0.62
  -4   5   3   19.25    0.55
   4   5  -3   19.42    0.63
   3  -5  -3  108.22    2.68
  -3   5   3  107.88    2.56
   3   5  -3  106.49    2.66
   2  -5  -3   35.58    0.98
   2   5  -3   35.03    0.98
  -2   5   3   37.28    0.90
   1  -5  -3   75.63    1.93
   1   5  -3   77.97    1.93
  -1   5   3   76.66    1.85
   0  -5  -3    3.62    0.20
   0   5  -3    4.66    0.23
   0   5   3    3.73    0.17
  -1  -5  -3   11.09    0.41
   1  -5   3   11.59    0.31
   1   5   3   11.05    0.36
  -1   5  -3   11.28    0.39
   2  -5   3    4.59    0.15
  -2  -5  -3    4.38    0.24
  -2   5  -3    4.63    0.22
   2   5   3    4.38    0.21
   3  -5   3  127.26    2.91
   3   5   3  120.37    2.98
  -3   5  -3  116.58    2.96
   4  -5   3    5.16    0.20
   4   5   3    5.03    0.27
  -4   5  -3    4.52    0.26
   5  -5   3   74.48    1.83
   5   5   3   71.68    1.92
  -5   5  -3   71.32    1.90
   6   5   3    9.90    0.47
  -6   5  -3    9.91    0.45
   7   5   3    0.30    0.14
  -7   5  -3    0.52    0.14
   8   5   3    4.65    0.41
  -8   5  -3    4.09    0.34
  -9   5  -3   12.90    0.61
   9   5   3   11.57    0.62
 -10   5  -3    1.13    0.24
  10   5   3    0.84    0.26
 -11   5  -3    0.79    0.23
  11   5   3    0.60    0.26
  12   5   3   -0.02    0.21
 -12   5  -3    0.00    0.18
  12   6  -3    6.53    0.54
  11   6  -3   12.32    0.66
  10  -6  -3    0.11    0.16
  10   6  -3    0.03    0.16
   9  -6  -3   23.92    0.88
   9   6  -3   23.62    0.90
   8  -6  -3    8.93    0.46
  -8   6   3    9.03    0.41
   8   6  -3    8.69    0.48
   7  -6  -3   34.73    1.07
  -7   6   3   33.74    0.99
   7   6  -3   34.21    1.09
   6  -6  -3    1.12    0.17
   6   6  -3    1.36    0.19
  -6   6   3    1.07    0.14
   5  -6  -3   18.49    0.64
  -5   6   3   18.78    0.57
   5   6  -3   18.87    0.66
   4  -6  -3   20.37    0.67
  -4   6   3   21.74    0.60
   4   6  -3   21.67    0.70
   3  -6  -3   93.08    2.36
   3   6  -3   92.56    2.35
  -3   6   3   94.21    2.24
   2  -6  -3    8.89    0.35
  -2   6   3    9.98    0.31
   2   6  -3   10.14    0.39
   1  -6  -3   21.14    0.64
   1   6  -3   22.37    0.67
  -1   6   3   20.46    0.59
   0  -6  -3    9.38    0.36
   0   6  -3    9.96    0.38
   0   6   3    9.98    0.32
  -1  -6  -3    0.07    0.07
   1  -6   3    0.16    0.05
   1   6   3    0.14    0.06
  -2  -6  -3   -0.03    0.07
   2  -6   3    0.07    0.04
   2   6   3    0.00    0.07
  -2   6  -3   -0.04    0.07
   3  -6   3  115.94    2.69
  -3   6  -3  109.05    2.75
   3   6   3  109.73    2.76
   4  -6   3    1.34    0.11
  -4   6  -3    1.13    0.15
   4   6   3    1.07    0.15
   5  -6   3   44.24    1.13
  -5   6  -3   40.47    1.20
   5   6   3   42.94    1.24
   6  -6   3    0.11    0.08
   6   6   3   -0.11    0.09
  -6   6  -3   -0.09    0.08
   7  -6   3   26.03    0.80
  -7   6  -3   26.39    0.89
   7   6   3   26.33    0.93
   8   6   3   12.43    0.61
  -8   6  -3   12.89    0.59
   9   6   3   18.95    0.80
  -9   6  -3   16.41    0.73
 -10   6  -3    0.06    0.15
  10   6   3    0.22    0.19
  11   6   3    4.09    0.49
 -11   6  -3    5.68    0.47
  12   6   3    4.74    0.55
 -12   6  -3    4.10    0.47
  12   7  -3    0.82    0.27
  11   7  -3    3.27    0.41
  10  -7  -3    0.40    0.19
  10   7  -3    0.47    0.21
   9  -7  -3    2.02    0.28
   9   7  -3    2.52    0.33
   8  -7  -3    0.86    0.20
   8   7  -3    1.22    0.23
  -8   7   3    1.23    0.17
   7  -7  -3    0.11    0.11
   7   7  -3    0.11    0.13
  -7   7   3   -0.08    0.08
   6  -7  -3   27.96    0.88
   6   7  -3   26.88    0.90
  -6   7   3   27.10    0.80
   5  -7  -3   32.77    1.00
   5   7  -3   34.06    1.04
  -5   7   3   34.37    0.93
   4  -7  -3    4.98    0.27
   4   7  -3    4.97    0.30
  -4   7   3    5.47    0.23
   3  -7  -3   63.00    1.64
   3   7  -3   60.28    1.64
  -3   7   3   62.60    1.54
   2  -7  -3   18.73    0.61
   2   7  -3   19.52    0.64
  -2   7   3   20.47    0.56
   1  -7  -3   48.90    1.32
   1   7  -3   49.57    1.34
  -1   7   3   49.17    1.26
   0  -7  -3    1.54    0.16
   0   7  -3    1.66    0.17
   0   7   3    1.40    0.13
  -1  -7  -3   97.77    2.53
   1  -7   3   99.95    2.42
   1   7   3   97.53    2.43
  -1   7  -3  101.45    2.48
  -2  -7  -3   19.55    0.65
   2  -7   3   19.24    0.53
  -2   7  -3   18.73    0.61
   2   7   3   19.44    0.60
   3  -7   3   25.63    0.68
   3   7   3   25.79    0.78
  -3   7  -3   25.31    0.78
   4  -7   3   -0.02    0.04
  -4   7  -3   -0.05    0.07
   4   7   3    0.03    0.08
   5  -7   3   19.27    0.56
  -5   7  -3   18.02    0.64
   5   7   3   18.25    0.67
   6  -7   3    3.36    0.20
   6   7   3    3.33    0.32
  -6   7  -3    3.26    0.26
  -7   7  -3   15.69    0.64
   7   7   3   15.61    0.67
   8   7   3    6.49    0.45
  -8   7  -3    7.07    0.42
  -9   7  -3    1.02    0.21
   9   7   3    0.64    0.21
  10   7   3    0.06    0.19
 -10   7  -3    0.41    0.18
 -11   7  -3    5.06    0.48
  11   7   3    4.96    0.52
  12   7   3    1.21    0.34
  12   8  -3    1.35    0.32
  11   8  -3    2.89    0.40
  10   8  -3    0.25    0.19
   9  -8  -3    8.79    0.48
   9   8  -3    8.07    0.51
   8  -8  -3    1.21    0.21
   8   8  -3    1.52    0.25
   7  -8  -3   46.39    1.43
  -7   8   3   51.46    1.37
   7   8  -3   51.37    1.50
   6  -8  -3    1.31    0.19
  -6   8   3    1.36    0.16
   6   8  -3    2.01    0.25
   5  -8  -3   73.96    2.00
  -5   8   3   75.89    1.90
   5   8  -3   76.25    2.03
   4  -8  -3    1.77    0.19
   4   8  -3    1.45    0.19
  -4   8   3    1.73    0.13
   3  -8  -3   27.08    0.82
   3   8  -3   26.73    0.85
  -3   8   3   27.31    0.75
   2  -8  -3    2.31    0.18
  -2   8   3    2.04    0.14
   2   8  -3    1.98    0.21
   1  -8  -3    0.39    0.09
  -1   8   3    0.43    0.09
   1   8  -3    0.26    0.10
   0  -8  -3   74.68    1.95
   0   8  -3   75.65    1.95
   0   8   3   73.84    1.87
   1  -8   3    5.42    0.22
   1   8   3    5.50    0.26
  -1   8  -3    5.46    0.29
   2  -8   3    5.65    0.21
   2   8   3    5.22    0.27
  -2   8  -3    5.26    0.28
  -3  -8  -3    7.69    0.39
   3  -8   3    7.78    0.26
   3   8   3    7.79    0.35
  -3   8  -3    7.51    0.34
   4  -8   3   20.63    0.58
   4   8   3   20.34    0.70
  -4   8  -3   19.71    0.68
   5  -8   3   44.07    1.15
   5   8   3   44.22    1.30
  -5   8  -3   42.54    1.25
   6  -8   3    0.92    0.14
  -6   8  -3    0.85    0.17
   6   8   3    0.65    0.17
   7   8   3   47.66    1.47
  -7   8  -3   47.99    1.42
  -8   8  -3    0.07    0.13
   8   8   3   -0.08    0.15
   9   8   3   10.22    0.61
  -9   8  -3   11.12    0.57
 -10   8  -3    0.20    0.18
  10   8   3    1.24    0.30
  11   8   3    2.60    0.42
 -11   8  -3    2.48    0.34
  12   8   3    0.16    0.26
  12   9  -3    0.23    0.24
  11   9  -3   12.23    0.71
  10   9  -3    3.48    0.42
   9  -9  -3    0.10    0.14
   9   9  -3    0.34    0.18
   8  -9  -3    2.41    0.28
   8   9  -3    2.53    0.32
   7  -9  -3    4.52    0.33
  -7   9   3    5.82    0.31
   7   9  -3    4.91    0.38
   6  -9  -3    0.25    0.12
   6   9  -3    0.16    0.14
  -6   9   3    0.31    0.10
   5  -9  -3    0.91    0.16
   5   9  -3    0.72    0.16
  -5   9   3    0.87    0.12
   4  -9  -3    0.16    0.10
   4   9  -3    0.20    0.10
  -4   9   3    0.30    0.08
   3  -9  -3    2.27    0.19
  -3   9   3    2.06    0.15
   3   9  -3    1.89    0.21
   2  -9  -3    3.76    0.23
  -2   9   3    3.78    0.21
   2   9  -3    4.73    0.29
   1  -9  -3  197.53    4.86
   1   9  -3  201.77    4.84
  -1   9   3  196.54    4.74
   0  -9  -3    3.99    0.26
   0   9  -3    4.79    0.29
   0   9   3    4.72    0.24
   1  -9   3  181.99    4.36
  -1  -9  -3  183.61    4.48
   1   9   3  180.12    4.34
  -1   9  -3  176.04    4.39
   2  -9   3    4.19    0.19
  -2  -9  -3    3.44    0.26
   2   9   3    3.88    0.24
  -2   9  -3    3.78    0.25
  -3  -9  -3   17.93    0.68
   3  -9   3   19.15    0.54
  -3   9  -3   18.90    0.64
   3   9   3   19.01    0.65
   4  -9   3    0.44    0.08
   4   9   3    0.50    0.13
  -4   9  -3    0.23    0.09
   5  -9   3   -0.02    0.06
   5   9   3    0.10    0.12
  -5   9  -3   -0.05    0.08
  -6   9  -3    6.98    0.39
   6   9   3    6.36    0.40
   7   9   3    5.97    0.41
  -7   9  -3    6.39    0.40
   8   9   3    2.16    0.31
  -8   9  -3    3.00    0.32
  -9   9  -3    0.08    0.13
   9   9   3   -0.01    0.17
 -10   9  -3    0.71    0.22
  10   9   3    1.08    0.29
 -11   9  -3    2.58    0.40
  11   9   3    1.39    0.35
  12   9   3    0.13    0.27
  12  10  -3    0.36    0.26
  11  10  -3    1.61    0.34
  10  10  -3    0.27    0.21
   9  10  -3   15.73    0.76
   8 -10  -3   13.77    0.61
   8  10  -3   14.87    0.70
   7 -10  -3   65.29    1.82
   7  10  -3   64.35    1.90
   6 -10  -3   25.56    0.86
  -6  10   3   26.17    0.79
   6  10  -3   25.34    0.93
   5 -10  -3   36.69    1.11
  -5  10   3   37.03    1.03
   5  10  -3   36.93    1.17
   4 -10  -3    9.86    0.43
   4  10  -3    8.85    0.45
  -4  10   3    9.36    0.36
   3 -10  -3    4.07    0.26
   3  10  -3    3.29    0.27
  -3  10   3    4.13    0.22
   2 -10  -3    0.05    0.08
  -2  10   3    0.04    0.06
   2  10  -3   -0.03    0.09
   1 -10  -3    0.00    0.08
   1  10  -3    0.13    0.10
  -1  10   3    0.22    0.09
   0 -10  -3    9.53    0.42
   0  10   3    9.54    0.39
   0  10  -3    9.38    0.43
  -1 -10  -3    0.21    0.10
   1 -10   3    0.35    0.08
   1  10   3    0.43    0.11
  -1  10  -3    0.32    0.12
   2 -10   3    9.81    0.35
  -2 -10  -3   10.98    0.48
   2  10   3    9.98    0.42
  -2  10  -3   10.21    0.44
  -3 -10  -3    9.81    0.48
   3 -10   3   10.34    0.35
   3  10   3   10.52    0.45
  -3  10  -3    9.59    0.44
   4 -10   3   18.81    0.56
   4  10   3   19.44    0.69
  -4  10  -3   18.46    0.67
   5  10   3   53.58    1.59
  -5  10  -3   57.19    1.57
   6  10   3    0.98    0.20
  -6  10  -3    0.73    0.17
   7  10   3   49.78    1.53
  -7  10  -3   46.50    1.44
   8  10   3    1.98    0.32
  -8  10  -3    1.32    0.23
   9  10   3    9.60    0.62
  -9  10  -3   10.44    0.57
  10  10   3    3.14    0.44
 -10  10  -3    2.92    0.36
  11  10   3    4.25    0.50
  12  11  -3    0.23    0.26
  11  11  -3    4.92    0.54
  10  11  -3    3.04    0.43
   9  11  -3    0.43    0.23
   8 -11  -3    0.45    0.17
   8  11  -3    0.38    0.20
   7 -11  -3    0.89    0.18
   7  11  -3    0.74    0.20
   6 -11  -3    0.22    0.13
  -6  11   3    0.46    0.12
   6  11  -3    0.37    0.17
   5 -11  -3   19.93    0.72
   5  11  -3   19.34    0.78
  -5  11   3   20.72    0.66
   4 -11  -3    3.11    0.25
   4  11  -3    2.84    0.30
  -4  11   3    2.91    0.20
   3 -11  -3   27.41    0.88
  -3  11   3   28.37    0.83
   3  11  -3   28.19    0.94
   2 -11  -3   32.45    0.97
   2  11  -3   31.73    1.01
  -2  11   3   30.29    0.91
   1 -11  -3   87.84    2.34
   1  11  -3   93.49    2.38
  -1  11   3   87.04    2.27
   0 -11  -3    0.60    0.14
   0  11  -3    0.74    0.17
   0  11   3    0.58    0.13
   1 -11   3   50.47    1.32
  -1 -11  -3   48.60    1.42
   1  11   3   49.03    1.36
  -1  11  -3   48.43    1.40
  -2 -11  -3   40.02    1.24
   2 -11   3   41.35    1.10
  -2  11  -3   41.04    1.21
   2  11   3   40.23    1.18
  -3 -11  -3   25.80    0.90
   3 -11   3   25.45    0.73
  -3  11  -3   24.86    0.84
   3  11   3   25.51    0.84
   4 -11   3    0.34    0.08
  -4  11  -3    0.44    0.13
   4  11   3    0.24    0.12
  -5  11  -3   27.41    0.91
   5  11   3   26.66    0.94
  -6  11  -3    5.49    0.36
   6  11   3    5.41    0.39
   7  11   3    0.53    0.20
  -7  11  -3    0.28    0.15
   8  11   3    2.99    0.39
  -8  11  -3    2.65    0.32
   9  11   3    0.76    0.25
  -9  11  -3    0.64    0.21
  10  11   3    2.87    0.42
 -10  11  -3    2.10    0.32
  11  11   3    4.03    0.52
  11  12  -3    7.49    0.62
  10  12  -3   -0.11    0.21
   9  12  -3   17.21    0.85
   8  12  -3    0.75    0.23
   7 -12  -3    8.05    0.45
   7  12  -3    8.63    0.54
   6 -12  -3    2.33    0.27
   6  12  -3    2.05    0.30
   5 -12  -3   45.62    1.33
  -5  12   3   45.39    1.25
   5  12  -3   42.96    1.39
   4 -12  -3   17.41    0.65
  -4  12   3   17.93    0.60
   4  12  -3   16.82    0.71
   3 -12  -3   25.63    0.86
   3  12  -3   26.59    0.93
  -3  12   3   26.64    0.81
   2 -12  -3    7.02    0.36
  -2  12   3    6.05    0.32
   2  12  -3    7.44    0.41
   1 -12  -3   19.34    0.69
  -1  12   3   19.73    0.67
   1  12  -3   20.09    0.75
   0 -12  -3    3.69    0.28
   0  12   3    3.72    0.26
   0  12  -3    4.05    0.30
   1 -12   3   10.29    0.40
  -1 -12  -3    9.32    0.46
  -1  12  -3    9.87    0.46
   1  12   3   10.70    0.45
   2 -12   3    1.22    0.14
  -2 -12  -3    1.01    0.19
  -2  12  -3    1.20    0.20
   2  12   3    1.25    0.19
  -3 -12  -3   20.34    0.79
   3 -12   3   20.44    0.63
   3  12   3   21.58    0.76
  -3  12  -3   20.92    0.75
   4  12   3    9.73    0.49
  -4  12  -3   10.04    0.47
   5  12   3   31.85    1.09
  -5  12  -3   32.77    1.05
   6  12   3    3.63    0.37
  -6  12  -3    2.90    0.30
  -7  12  -3   10.15    0.53
   7  12   3   10.01    0.58
  -8  12  -3    5.09    0.41
   8  12   3    4.95    0.49
  -9  12  -3   15.00    0.72
   9  12   3   16.04    0.82
  10  12   3    0.15    0.25
  11  12   3    7.96    0.73
  11  13  -3   -0.07    0.24
  10  13  -3    4.43    0.53
   9  13  -3    7.79    0.59
   8  13  -3    1.82    0.33
   7 -13  -3    0.20    0.15
   7  13  -3   -0.09    0.15
   6 -13  -3    2.61    0.29
   6  13  -3    2.33    0.31
   5 -13  -3   20.02    0.75
   5  13  -3   19.06    0.82
  -5  13   3   21.26    0.69
   4 -13  -3    0.04    0.12
  -4  13   3    0.02    0.08
   4  13  -3    0.11    0.13
   3 -13  -3   47.94    1.38
   3  13  -3   46.19    1.43
  -3  13   3   45.92    1.31
   2 -13  -3    0.14    0.11
   2  13  -3    0.16    0.12
  -2  13   3    0.15    0.09
   1 -13  -3   20.19    0.74
   1  13  -3   21.16    0.79
  -1  13   3   20.86    0.71
   0 -13  -3    7.09    0.39
   0  13  -3    8.21    0.44
   0  13   3    7.56    0.39
   1 -13   3   13.19    0.47
  -1 -13  -3   11.05    0.53
   1  13   3   11.99    0.51
  -1  13  -3   11.45    0.53
  -2 -13  -3    6.07    0.40
   2 -13   3    6.15    0.29
  -2  13  -3    5.76    0.37
   2  13   3    6.59    0.37
  -3 -13  -3   73.61    2.11
   3 -13   3   73.81    1.90
   3  13   3   75.28    2.03
  -3  13  -3   73.48    2.03
  -4  13  -3    0.47    0.15
   4  13   3    0.33    0.15
  -5  13  -3   20.82    0.79
   5  13   3   22.17    0.85
  -6  13  -3    0.59    0.18
   6  13   3    0.62    0.21
   7  13   3    0.17    0.17
  -7  13  -3    0.07    0.13
   8  13   3    5.37    0.52
  -8  13  -3    4.70    0.44
   9  13   3    1.76    0.37
  -9  13  -3    1.73    0.30
  10  13   3    2.16    0.41
  11  13   3    2.56    0.47
  11  14  -3    6.75    0.68
  10  14  -3    2.03    0.39
   9  14  -3   29.40    1.22
   8  14  -3    1.06    0.29
   7  14  -3    5.14    0.49
   6 -14  -3    0.11    0.13
   6  14  -3    0.35    0.17
   5 -14  -3   14.06    0.61
   5  14  -3   13.48    0.68
  -5  14   3   13.81    0.55
   4 -14  -3    0.02    0.12
  -4  14   3    0.05    0.10
   4  14  -3    0.12    0.15
   3 -14  -3   44.67    1.33
   3  14  -3   44.38    1.40
  -3  14   3   44.33    1.28
   2 -14  -3    4.48    0.32
  -2  14   3    4.02    0.28
   2  14  -3    4.37    0.35
   1 -14  -3    1.31    0.19
  -1  14   3    1.13    0.18
   1  14  -3    1.57    0.24
   0 -14  -3   31.53    1.04
   0  14   3   31.34    1.00
   0  14  -3   32.34    1.06
   1 -14   3    4.18    0.26
  -1 -14  -3    3.61    0.30
   1  14   3    3.78    0.29
  -1  14  -3    4.69    0.34
   2 -14   3   13.57    0.50
  -2 -14  -3   13.23    0.61
   2  14   3   13.33    0.57
  -2  14  -3   13.68    0.60
   3 -14   3   12.95    0.49
   3  14   3   13.95    0.60
  -3  14  -3   12.96    0.58
  -4  14  -3    2.18    0.27
   4  14   3    2.73    0.30
  -5  14  -3    9.54    0.50
   5  14   3    9.34    0.53
  -6  14  -3    1.58    0.25
   6  14   3    1.22    0.25
   7  14   3    4.85    0.47
  -7  14  -3    5.69    0.41
  -8  14  -3   -0.15    0.14
   8  14   3   -0.10    0.20
  -9  14  -3   30.78    1.17
   9  14   3   31.28    1.27
  10  14   3    0.09    0.25
  10  15  -3    0.33    0.28
   9  15  -3    1.01    0.31
   8  15  -3    1.64    0.35
   7  15  -3    0.19    0.19
   6 -15  -3   17.77    0.72
   6  15  -3   16.39    0.80
   5 -15  -3    4.83    0.36
   5  15  -3    5.57    0.51
   4 -15  -3    0.53    0.17
  -4  15   3    0.42    0.14
   4  15  -3    0.65    0.20
   3 -15  -3   57.90    1.66
  -3  15   3   55.38    1.59
   3  15  -3   58.97    1.75
   2 -15  -3    0.18    0.13
  -2  15   3    0.19    0.11
   2  15  -3   -0.03    0.12
   1 -15  -3   13.04    0.58
   1  15  -3   13.93    0.64
  -1  15   3   13.47    0.56
   0 -15  -3    4.06    0.32
   0  15   3    4.05    0.30
   0  15  -3    3.68    0.36
   1 -15   3   67.54    1.80
  -1 -15  -3   65.98    1.92
  -1  15  -3   65.38    1.90
   1  15   3   67.78    1.86
  -2 -15  -3    3.76    0.38
   2 -15   3    4.13    0.26
   2  15   3    3.77    0.30
  -2  15  -3    3.53    0.35
  -3  15  -3   35.42    1.18
   3  15   3   37.90    1.20
   4  15   3    3.43    0.36
  -4  15  -3    3.34    0.34
   5  15   3    2.88    0.36
  -5  15  -3    2.73    0.31
   6  15   3   17.00    0.78
  -6  15  -3   16.21    0.72
   7  15   3    2.28    0.36
  -7  15  -3    1.53    0.26
  -8  15  -3    2.77    0.36
   8  15   3    2.54    0.41
   9  15   3    1.27    0.35
  10  15   3    0.59    0.29
  10  16  -3    1.66    0.39
   9  16  -3   12.36    0.79
   8  16  -3    0.36    0.25
   7  16  -3   23.79    1.04
   6  16  -3    0.25    0.18
   5 -16  -3   14.29    0.64
   5  16  -3   14.02    0.74
   4 -16  -3    0.07    0.13
  -4  16   3    0.22    0.11
   4  16  -3    0.05    0.17
   3 -16  -3    3.87    0.32
   3  16  -3    2.96    0.35
  -3  16   3    3.25    0.31
   2 -16  -3    2.92    0.30
   2  16  -3    2.91    0.33
  -2  16   3    3.44    0.28
   1 -16  -3    4.82    0.36
  -1  16   3    4.41    0.32
   1  16  -3    3.75    0.37
   0 -16  -3   16.96    0.71
   0  16  -3   17.62    0.74
   0  16   3   17.28    0.69
  -1 -16  -3    1.85    0.25
   1 -16   3    1.86    0.21
  -1  16  -3    1.35    0.24
   1  16   3    2.01    0.26
  -2 -16  -3    0.29    0.17
   2 -16   3    0.25    0.11
   2  16   3    0.14    0.14
  -2  16  -3    0.09    0.14
   3  16   3    6.47    0.43
  -3  16  -3    5.37    0.39
  -4  16  -3    0.53    0.17
   4  16   3    0.52    0.20
   5  16   3   20.23    0.87
  -5  16  -3   19.73    0.81
   6  16   3    1.42    0.29
  -6  16  -3    1.14    0.24
  -7  16  -3   21.88    0.90
   7  16   3   21.72    0.98
  -8  16  -3    8.08    0.54
   8  16   3    8.00    0.63
   9  16   3   13.48    0.84
  10  16   3    2.49    0.46
  10  17  -3   -0.30    0.24
   9  17  -3    0.44    0.29
   8  17  -3    1.13    0.31
   7  17  -3    8.78    0.63
   6  17  -3    7.08    0.55
   5 -17  -3    0.20    0.15
   5  17  -3    0.22    0.20
   4 -17  -3    5.19    0.38
   4  17  -3    5.61    0.45
   3 -17  -3    7.60    0.45
  -3  17   3    6.87    0.40
   3  17  -3    6.73    0.50
   2 -17  -3    4.12    0.33
   2  17  -3    3.31    0.37
  -2  17   3    3.61    0.30
   1 -17  -3   79.38    2.24
   1  17  -3   83.70    2.31
  -1  17   3   77.77    2.18
   0 -17  -3    1.19    0.23
   0  17   3    1.29    0.22
   0  17  -3    1.52    0.25
  -1 -17  -3   11.67    0.59
  -1  17  -3   12.41    0.61
   1  17   3   11.87    0.57
  -2 -17  -3   -0.07    0.16
  -2  17  -3    0.14    0.15
   2  17   3    0.19    0.15
  -3  17  -3   13.33    0.64
   3  17   3   13.83    0.66
   4  17   3    9.83    0.57
  -4  17  -3    9.29    0.54
  -5  17  -3    2.71    0.33
   5  17   3    3.04    0.40
  -6  17  -3    6.05    0.45
   6  17   3    5.58    0.53
  -7  17  -3    6.00    0.46
   7  17   3    5.30    0.55
   8  17   3    0.04    0.24
   9  17   3    0.86    0.33
   9  18  -3    1.27    0.37
   8  18  -3    0.59    0.31
   7  18  -3   30.09    1.28
   6  18  -3   -0.05    0.20
   5  18  -3   33.66    1.29
   4 -18  -3    4.13    0.35
   4  18  -3    4.51    0.48
   3 -18  -3    4.05    0.38
   3  18  -3    3.85    0.45
  -3  18   3    2.81    0.30
   2 -18  -3    3.01    0.33
   2  18  -3    2.90    0.36
  -2  18   3    3.22    0.31
   1 -18  -3    0.51    0.17
   1  18  -3    0.23    0.17
  -1  18   3    0.41    0.16
   0 -18  -3    0.52    0.18
   0  18  -3    0.50    0.19
   0  18   3    0.85    0.20
  -1 -18  -3    0.30    0.18
  -1  18  -3    0.07    0.13
   1  18   3   -0.12    0.12
  -2 -18  -3    3.59    0.40
   2  18   3    3.18    0.34
  -2  18  -3    3.27    0.36
  -3  18  -3    2.07    0.31
   3  18   3    2.41    0.32
   4  18   3   10.78    0.62
  -4  18  -3   10.34    0.57
   5  18   3   26.69    1.08
  -5  18  -3   26.43    1.02
  -6  18  -3   -0.01    0.15
   6  18   3    0.04    0.21
  -7  18  -3   16.82    0.81
   7  18   3   17.49    0.91
   8  18   3    0.16    0.27
   9  18   3   -0.35    0.21
   9  19  -3    0.63    0.35
   8  19  -3    2.61    0.48
   7  19  -3    2.25    0.44
   6  19  -3   -0.03    0.24
   5  19  -3    2.56    0.41
   4 -19  -3    2.03    0.30
   4  19  -3    2.63    0.38
   3 -19  -3    3.21    0.35
   3  19  -3    4.08    0.46
   2 -19  -3    1.61    0.27
   2  19  -3    2.00    0.33
  -2  19   3    2.03    0.27
   1 -19  -3   20.41    0.84
   1  19  -3   21.60    0.91
  -1  19   3   21.51    0.83
   0 -19  -3    0.25    0.18
   0  19   3    0.46    0.18
   0  19  -3    0.56    0.21
  -1 -19  -3   26.61    1.03
  -1  19  -3   30.64    1.08
   1  19   3   26.82    1.01
  -2 -19  -3    1.93    0.32
  -2  19  -3    1.93    0.30
   2  19   3    1.99    0.31
   3  19   3    5.24    0.48
  -3  19  -3    6.77    0.47
   4  19   3    2.41    0.35
  -4  19  -3    1.68    0.28
  -5  19  -3    4.79    0.46
   5  19   3    5.11    0.51
  -6  19  -3    0.16    0.17
   6  19   3    0.13    0.22
   7  19   3    8.58    0.65
   8  19   3    5.98    0.64
   8  20  -3    0.10    0.28
   7  20  -3   10.03    0.75
   6  20  -3   -0.01    0.24
   5  20  -3   10.02    0.70
   4  20  -3    8.57    0.64
   3 -20  -3    4.09    0.41
   3  20  -3    3.37    0.43
   2 -20  -3    3.92    0.40
   2  20  -3    5.46    0.52
  -2  20   3    5.77    0.40
   1 -20  -3    1.07    0.25
  -1  20   3    1.36    0.24
   1  20  -3    1.28    0.29
   0 -20  -3    4.51    0.44
   0  20  -3    4.74    0.46
   0  20   3    5.13    0.40
  -1 -20  -3    0.32    0.20
  -1  20  -3    0.34    0.17
   1  20   3    0.09    0.15
  -2 -20  -3    3.98    0.43
  -2  20  -3    4.68    0.45
   2  20   3    4.67    0.46
  -3  20  -3    2.96    0.36
   3  20   3    3.47    0.41
   4  20   3    6.41    0.52
  -4  20  -3    6.34    0.48
  -5  20  -3    7.67    0.53
   5  20   3    8.63    0.62
  -6  20  -3    1.19    0.27
   6  20   3    1.46    0.33
   7  20   3   12.07    0.80
   8  20   3    5.71    0.63
   7  21  -3    0.22    0.30
   6  21  -3    0.36    0.26
   5  21  -3    4.73    0.57
   4  21  -3    3.11    0.45
   3 -21  -3   21.16    0.88
   3  21  -3   20.07    0.95
   2 -21  -3    4.94    0.45
   2  21  -3    5.25    0.54
   1 -21  -3    9.23    0.56
   1  21  -3    8.05    0.58
  -1  21   3    9.77    0.54
   0 -21  -3   -0.01    0.17
   0  21  -3    0.08    0.17
   0  21   3    0.01    0.13
  -1 -21  -3   17.94    0.81
   1  21   3   15.39    0.75
  -1  21  -3   17.50    0.81
  -2  21  -3    0.83    0.22
   2  21   3    0.44    0.21
   3  21   3   13.88    0.73
  -3  21  -3   13.99    0.71
   4  21   3    2.63    0.38
  -4  21  -3    2.75    0.38
  -5  21  -3    3.73    0.44
   5  21   3    4.59    0.51
   6  21   3    0.95    0.33
   7  21   3    0.71    0.31
   7  22  -3    6.50    0.72
   6  22  -3    0.47    0.31
   5  22  -3   -0.04    0.26
   4  22  -3    3.50    0.48
   3  22  -3   14.20    0.82
   2 -22  -3    2.48    0.36
   2  22  -3    2.73    0.42
   1 -22  -3    3.39    0.40
  -1  22   3    3.91    0.40
   1  22  -3    3.88    0.46
   0 -22  -3    1.72    0.31
   0  22  -3    1.15    0.27
   0  22   3    1.84    0.29
  -1 -22  -3    0.44    0.23
   1  22   3    0.83    0.23
  -1  22  -3    0.64    0.22
   2  22   3    2.64    0.38
  -2  22  -3    2.04    0.32
  -3  22  -3    7.84    0.55
   3  22   3    7.75    0.57
  -4  22  -3    1.30    0.30
   4  22   3    1.41    0.32
   5  22   3    1.24    0.33
  -5  22  -3    0.69    0.25
   6  22   3    1.92    0.39
   7  22   3    5.50    0.63
   6  23  -3    6.26    0.69
   5  23  -3    6.82    0.70
   4  23  -3    5.81    0.63
   3  23  -3   18.54    0.96
   2 -23  -3    0.95    0.26
   2  23  -3    0.56    0.27
   1 -23  -3    2.61    0.36
   1  23  -3    1.99    0.35
   0 -23  -3    1.48    0.31
   0  23   3    1.72    0.30
   0  23  -3    0.76    0.24
  -1 -23  -3    6.07    0.52
  -1  23  -3    6.24    0.51
   1  23   3    6.31    0.49
   2  23   3    0.59    0.24
  -2  23  -3    0.99    0.26
   3  23   3   12.16    0.70
  -3  23  -3    9.47    0.62
  -4  23  -3    2.77    0.39
   4  23   3    2.63    0.42
   5  23   3    6.88    0.65
   6  23   3    1.32    0.35
   5  24  -3   10.99    0.82
   4  24  -3    0.03    0.26
   3  24  -3    4.01    0.53
   2  24  -3    2.15    0.37
   1 -24  -3    2.98    0.41
   1  24  -3    1.80    0.34
   0 -24  -3   11.00    0.67
   0  24   3   11.09    0.63
   0  24  -3   11.46    0.69
   1  24   3    1.39    0.28
  -1  24  -3    1.71    0.33
  -2  24  -3    2.47    0.36
   2  24   3    2.64    0.39
  -3  24  -3    8.82    0.61
   3  24   3    9.42    0.65
  -4  24  -3    0.33    0.22
   4  24   3    0.26    0.25
   5  24   3    0.32    0.26
   4  25  -3    0.28    0.27
   3  25  -3    4.31    0.55
   2  25  -3    0.73    0.26
   1  25  -3   12.11    0.75
   0 -25  -3    0.31    0.25
   0  25  -3    0.43    0.24
   1  25   3   10.61    0.66
  -1  25  -3   10.89    0.68
   2  25   3    2.13    0.37
  -2  25  -3    2.69    0.40
  -3  25  -3    2.48    0.38
   3  25   3    2.07    0.39
   4  25   3    3.53    0.49
   5  25   3    4.77    0.58
   3  26  -3   -0.06    0.22
   2  26  -3    1.10    0.31
   1  26  -3    0.90    0.29
   0  26  -3    9.73    0.66
  -1  26  -3    0.16    0.22
  -2  26  -3    5.21    0.55
   2  26   3    4.52    0.51
  -3  26  -3    0.83    0.28
   3  26   3    0.52    0.26
   4  26   3    0.07    0.26
   1  27  -3    7.54    0.62
   0  27  -3    0.86    0.30
  -1  27  -3   23.43    1.07
  -2  27  -3    0.46    0.25
   2  27   3    0.44    0.26
   3  27   3    0.81    0.31
  10   0  -4   14.60    0.61
   9   0  -4    0.04    0.11
   8   0  -4    1.23    0.18
   7   0  -4    0.09    0.08
   6   0  -4   53.91    1.42
   5   0  -4   -0.04    0.05
   4   0  -4    2.48    0.14
   3   0  -4    0.01    0.03
   2   0  -4  244.65    5.69
   1   0  -4   -0.12    0.04
   1   0  -4   -0.23    0.05
   0   0  -4   19.55    0.54
   0   0  -4   19.78    0.53
  -1   0  -4   -0.17    0.04
  -1   0  -4   -0.05    0.04
  -2   0  -4    4.12    0.17
  -2   0  -4    4.49    0.20
  -3   0  -4    0.02    0.05
  -4   0  -4  145.18    3.54
  -5   0  -4    0.14    0.09
  -6   0  -4   14.53    0.57
  -7   0  -4    0.08    0.11
  -8   0  -4   20.23    0.78
  -9   0  -4    0.10    0.15
 -10   0  -4   14.58    0.71
  12   0   4   31.79    1.23
  13   0   4    0.03    0.21
  13  -1  -4    1.89    0.37
  10   1  -4    0.87    0.19
   9  -1  -4    1.10    0.18
   9   1  -4    1.22    0.19
   8  -1  -4   26.08    0.83
   8   1  -4   25.96    0.85
   7  -1  -4   15.63    0.55
   7   1  -4   16.22    0.58
   6  -1  -4  120.96    2.98
   6   1  -4  122.49    3.01
   5  -1  -4    0.12    0.06
   5   1  -4    0.19    0.07
   4  -1  -4   22.11    0.61
   4   1  -4   22.61    0.64
   3  -1  -4    5.35    0.19
   3   1  -4    5.63    0.22
   2  -1  -4    9.13    0.25
   2  -1  -4    8.60    0.32
   2   1  -4    8.93    0.28
   1  -1  -4  100.50    2.42
   1  -1  -4  101.29    2.30
   1   1  -4   94.86    2.35
   0  -1  -4   17.66    0.49
   0  -1  -4   17.38    0.45
   0   1  -4   17.21    0.47
   0   1  -4   17.68    0.47
  -1  -1  -4    4.16    0.18
  -1  -1  -4    4.27    0.17
  -1   1  -4    4.77    0.19
  -1   1  -4    4.66    0.15
  -2  -1  -4   16.82    0.49
  -2  -1  -4   16.19    0.48
  -2   1  -4   16.25    0.49
  -3  -1  -4   -0.02    0.05
  -3   1  -4    0.13    0.06
  -4  -1  -4   49.49    1.32
  -4   1  -4   48.41    1.32
  -5  -1  -4    0.02    0.09
  -5   1  -4    0.08    0.10
  -6  -1  -4   73.56    1.98
  -6   1  -4   75.37    1.99
  -7  -1  -4   10.73    0.51
  -7   1  -4   10.89    0.51
  -8  -1  -4   19.10    0.76
  -8   1  -4   20.73    0.78
  -9  -1  -4    3.00    0.35
  -9   1  -4    2.78    0.32
 -10   1  -4    0.30    0.19
  11   1   4   11.53    0.67
 -11   1  -4   11.93    0.67
  12  -1   4    2.70    0.40
  12   1   4    2.13    0.37
  13  -1   4    0.50    0.27
  13   1   4    0.27    0.25
  12  -2  -4    4.19    0.47
  10   2  -4    2.14    0.28
   9  -2  -4   10.85    0.48
   9   2  -4   11.15    0.51
   8  -2  -4    0.03    0.10
   8   2  -4    0.13    0.11
   7  -2  -4    0.50    0.12
   7   2  -4    0.48    0.12
   6  -2  -4    0.15    0.07
   6   2  -4    0.11    0.08
   5   2  -4   28.22    0.82
   4   2  -4   11.89    0.40
   3  -2  -4   13.54    0.46
   3  -2  -4   14.19    0.38
   3   2  -4   13.87    0.43
   2  -2  -4   91.90    2.36
   2  -2  -4   98.12    2.22
   2   2  -4   95.14    2.30
   1  -2  -4  180.77    4.39
   1   2  -4  184.82    4.31
   0  -2  -4  987.25   23.12
   0   2  -4 1000.00   23.35
  -1  -2  -4  193.87    4.72
  -1  -2  -4  194.92    4.61
  -1   2  -4  196.23    4.63
  -1   2  -4  201.53    4.64
  -2  -2  -4  107.81    2.69
  -2  -2  -4  109.71    2.64
  -2   2  -4  110.72    2.65
  -3  -2  -4   -0.01    0.06
  -3   2  -4    0.06    0.06
  -4  -2  -4    3.71    0.22
  -4   2  -4    3.52    0.22
  -5  -2  -4    4.08    0.27
  -5   2  -4    4.21    0.27
  -6  -2  -4    4.75    0.31
  -6   2  -4    4.93    0.30
  -7  -2  -4    2.92    0.30
  -7   2  -4    2.42    0.26
  -8  -2  -4    2.34    0.30
  -8   2  -4    1.94    0.26
  -9   2  -4   18.32    0.76
  10   2   4   -0.11    0.16
 -10   2  -4    0.38    0.21
 -11   2  -4   10.11    0.60
  11   2   4    8.62    0.59
  12   2   4    3.83    0.47
  13  -2   4    4.81    0.51
  12  -3  -4    4.04    0.46
  11  -3  -4    3.14    0.41
  11   3  -4    3.01    0.35
  10  -3  -4   58.35    1.76
  10   3  -4   53.84    1.65
   9  -3  -4    2.63    0.26
   9   3  -4    2.74    0.29
   8  -3  -4   47.83    1.34
   8   3  -4   49.80    1.42
   7   3  -4    9.37    0.43
   6   3  -4   29.92    0.89
  -6   3   4   28.84    0.83
   5   3  -4   22.40    0.69
  -5   3   4   22.21    0.63
   4  -3  -4   29.80    0.90
   4   3  -4   31.16    0.87
  -4   3   4   31.17    0.80
   3  -3  -4    3.76    0.20
  -3   3   4    3.30    0.13
   3   3  -4    3.62    0.19
   2  -3  -4   10.30    0.37
   2   3  -4    9.96    0.35
  -2   3   4   10.65    0.26
   1  -3  -4   26.09    0.72
  -1   3   4   25.86    0.61
   1   3  -4   24.71    0.71
   0  -3  -4    5.01    0.22
   0   3  -4    4.90    0.21
   0   3   4    4.71    0.16
  -1  -3  -4    1.77    0.11
  -1   3  -4    1.66    0.13
  -2  -3  -4   38.04    1.00
  -2  -3  -4   38.22    1.04
  -2   3  -4   38.30    1.02
  -3  -3  -4    7.66    0.31
  -3   3  -4    8.23    0.33
  -4  -3  -4    0.79    0.13
  -4   3  -4    1.01    0.14
  -5  -3  -4   17.85    0.64
  -5   3  -4   19.12    0.65
  -6  -3  -4   54.11    1.52
  -6   3  -4   54.18    1.52
  -7  -3  -4   17.20    0.70
  -7   3  -4   19.50    0.72
  -8   3  -4   47.81    1.45
   9   3   4    1.65    0.27
  -9   3  -4    1.34    0.24
  10   3   4   44.23    1.46
 -10   3  -4   42.86    1.42
  11   3   4    2.55    0.38
 -11   3  -4    4.33    0.44
  12   3   4   15.84    0.83
 -12   3  -4   14.37    0.78
  13  -3   4    0.76    0.28
  12  -4  -4    0.15    0.24
  11  -4  -4    2.87    0.39
  11   4  -4    3.04    0.37
  10  -4  -4    1.57    0.29
  10   4  -4    1.47    0.25
   9  -4  -4    1.64    0.27
   9   4  -4    1.11    0.21
   8  -4  -4   18.69    0.73
   8   4  -4   17.80    0.69
   7  -4  -4    2.69    0.27
  -7   4   4    3.12    0.21
   7   4  -4    3.50    0.26
   6  -4  -4   -0.03    0.09
  -6   4   4    0.21    0.07
   6   4  -4    0.15    0.10
   5  -4  -4    0.15    0.09
  -5   4   4    0.18    0.06
   5   4  -4    0.10    0.08
   4  -4  -4   94.20    2.45
   4   4  -4   98.32    2.42
  -4   4   4   97.53    2.32
   3  -4  -4   50.16    1.35
   3   4  -4   50.25    1.33
  -3   4   4   51.51    1.22
   2  -4  -4   97.28    2.43
   2   4  -4   96.99    2.40
  -2   4   4   98.24    2.28
   1  -4  -4    0.66    0.09
  -1   4   4    0.83    0.06
   1   4  -4    0.92    0.12
   0  -4  -4   96.53    2.43
   0   4  -4   97.38    2.40
   0   4   4   99.68    2.32
  -1  -4  -4   43.38    1.18
  -1   4  -4   43.40    1.15
   1   4   4   45.33    1.12
  -2  -4  -4  152.68    3.72
  -2   4  -4  149.73    3.63
  -3  -4  -4    0.60    0.11
  -3   4  -4    0.52    0.10
  -4  -4  -4  114.22    2.80
  -4   4  -4  109.59    2.78
  -5  -4  -4    4.62    0.29
  -5   4  -4    5.38    0.30
  -6   4  -4    3.03    0.29
   7   4   4    0.96    0.19
  -7   4  -4    1.72    0.24
   8   4   4    4.90    0.38
  -8   4  -4    4.00    0.37
   9   4   4    1.96    0.30
  -9   4  -4    1.83    0.28
 -10   4  -4    2.50    0.33
  10   4   4    2.86    0.40
  11   4   4    0.81    0.26
 -11   4  -4    1.31    0.27
 -12   4  -4    0.10    0.19
  12   4   4    0.14    0.24
  11  -5  -4    4.28    0.45
  11   5  -4    3.33    0.38
  10  -5  -4   23.66    0.92
  10   5  -4   21.68    0.88
   9  -5  -4    0.15    0.16
   9   5  -4    0.19    0.14
   8  -5  -4   30.89    1.03
   8   5  -4   31.03    1.01
  -8   5   4   28.93    0.90
   7  -5  -4    7.87    0.42
  -7   5   4    8.43    0.36
   7   5  -4    8.96    0.43
   6  -5  -4    5.31    0.31
   6   5  -4    5.82    0.32
  -6   5   4    5.36    0.25
   5  -5  -4   14.96    0.55
  -5   5   4   14.31    0.45
   5   5  -4   14.65    0.54
   4  -5  -4   93.01    2.36
  -4   5   4   90.18    2.21
   4   5  -4   92.82    2.33
   3  -5  -4   50.15    1.32
   3   5  -4   48.58    1.31
  -3   5   4   48.07    1.19
   2  -5  -4   99.87    2.53
  -2   5   4  103.64    2.38
   2   5  -4  100.05    2.51
   1  -5  -4    3.27    0.19
   1   5  -4    3.37    0.20
  -1   5   4    3.28    0.14
   0  -5  -4   -0.07    0.06
   0   5   4   -0.04    0.04
   0   5  -4   -0.07    0.05
  -1  -5  -4    6.10    0.28
   1   5   4    6.28    0.24
  -1   5  -4    6.41    0.28
  -2  -5  -4  109.52    2.78
  -2   5  -4  110.09    2.71
   2   5   4  111.23    2.69
  -3  -5  -4    2.52    0.20
   3  -5   4    3.03    0.11
  -3   5  -4    2.70    0.19
   3   5   4    2.49    0.19
   4  -5   4   46.91    1.15
   4   5   4   45.05    1.27
  -4   5  -4   45.22    1.26
   5   5   4    3.96    0.27
  -5   5  -4    4.54    0.28
  -6   5  -4   12.41    0.52
   6   5   4   12.13    0.53
   7   5   4   21.00    0.79
  -7   5  -4   20.55    0.76
   8   5   4    9.42    0.53
  -8   5  -4    9.01    0.48
   9   5   4    2.37    0.34
  -9   5  -4    2.14    0.30
 -10   5  -4   25.65    0.99
  10   5   4   25.29    1.03
 -11   5  -4    7.71    0.53
  11   5   4    6.23    0.60
  12   5   4    1.28    0.34
 -12   5  -4    1.75    0.34
  12   6  -4    9.60    0.61
  11  -6  -4    1.35    0.30
  11   6  -4    1.43    0.28
  10  -6  -4    6.94    0.48
  10   6  -4    6.11    0.45
   9  -6  -4    1.80    0.27
   9   6  -4    2.56    0.31
   8  -6  -4   -0.17    0.10
   8   6  -4    0.20    0.14
   7  -6  -4    6.70    0.38
  -7   6   4    6.74    0.31
   7   6  -4    6.14    0.38
   6  -6  -4   20.16    0.71
   6   6  -4   19.51    0.71
  -6   6   4   20.21    0.61
   5  -6  -4   27.81    0.86
  -5   6   4   27.00    0.74
   5   6  -4   25.99    0.85
   4  -6  -4   97.89    2.47
  -4   6   4   96.34    2.32
   4   6  -4   94.80    2.45
   3  -6  -4    7.00    0.32
   3   6  -4    7.26    0.34
  -3   6   4    7.67    0.24
   2  -6  -4   21.32    0.67
  -2   6   4   22.52    0.57
   2   6  -4   21.12    0.68
   1  -6  -4   18.06    0.58
   1   6  -4   18.61    0.61
  -1   6   4   18.65    0.52
   0  -6  -4   15.70    0.53
   0   6   4   15.83    0.46
   0   6  -4   16.12    0.54
  -1  -6  -4   10.43    0.41
   1   6   4   10.85    0.36
  -1   6  -4   10.32    0.39
   2  -6   4   22.08    0.54
  -2  -6  -4   20.88    0.70
  -2   6  -4   20.98    0.66
   2   6   4   21.08    0.64
   3  -6   4    1.50    0.08
  -3  -6  -4    1.75    0.20
  -3   6  -4    1.41    0.16
   3   6   4    1.84    0.18
   4  -6   4  173.56    3.97
  -4   6  -4  160.15    4.04
   4   6   4  163.26    4.05
   5  -6   4   11.72    0.38
   5   6   4   11.64    0.49
  -5   6  -4   11.21    0.48
   6  -6   4   41.01    1.08
   6   6   4   40.17    1.23
  -6   6  -4   39.24    1.20
   7   6   4    7.53    0.44
  -7   6  -4    7.99    0.43
   8   6   4    0.83    0.21
  -8   6  -4    1.21    0.22
   9   6   4    3.45    0.39
  -9   6  -4    3.06    0.35
 -10   6  -4    6.11    0.46
  10   6   4    5.50    0.51
  11   6   4    0.66    0.25
 -11   6  -4    0.82    0.24
 -12   6  -4    9.89    0.65
  12   6   4    9.16    0.67
  12   7  -4    4.93    0.51
  11   7  -4    1.56    0.31
  10  -7  -4    6.63    0.46
  10   7  -4    5.82    0.45
   9  -7  -4    1.19    0.23
   9   7  -4    1.79    0.28
   8  -7  -4   14.96    0.65
   8   7  -4   15.50    0.67
   7  -7  -4    0.10    0.12
   7   7  -4    0.29    0.13
  -7   7   4    0.20    0.09
   6  -7  -4   71.67    1.94
   6   7  -4   70.36    1.94
  -6   7   4   71.24    1.80
   5  -7  -4   44.68    1.26
   5   7  -4   43.24    1.27
  -5   7   4   42.51    1.13
   4  -7  -4   47.85    1.36
  -4   7   4   49.62    1.23
   4   7  -4   49.22    1.38
   3  -7  -4    8.56    0.36
  -3   7   4    8.77    0.28
   3   7  -4    8.23    0.38
   2  -7  -4    2.84    0.19
  -2   7   4    2.50    0.14
   2   7  -4    2.74    0.22
   1  -7  -4   36.65    1.06
   1   7  -4   39.37    1.09
  -1   7   4   37.43    0.98
   0  -7  -4    7.50    0.33
   0   7  -4    7.76    0.34
   0   7   4    7.67    0.28
  -1  -7  -4  167.17    4.13
  -1   7  -4  166.49    4.05
   1   7   4  166.73    3.98
  -2  -7  -4   31.78    0.98
   2  -7   4   34.11    0.82
   2   7   4   31.19    0.91
  -2   7  -4   32.00    0.94
  -3  -7  -4   10.17    0.46
   3  -7   4   11.66    0.32
   3   7   4   11.61    0.44
  -3   7  -4   11.12    0.44
   4  -7   4   58.54    1.42
  -4   7  -4   55.21    1.54
   4   7   4   57.26    1.56
   5  -7   4   13.18    0.40
  -5   7  -4   11.69    0.50
   5   7   4   11.71    0.51
   6   7   4   17.60    0.68
  -6   7  -4   16.86    0.65
   7   7   4    1.21    0.22
  -7   7  -4    1.40    0.23
  -8   7  -4   22.26    0.84
   8   7   4   21.00    0.87
   9   7   4    2.18    0.33
  -9   7  -4    2.91    0.35
  10   7   4   10.01    0.62
 -10   7  -4   10.86    0.60
 -11   7  -4   -0.06    0.16
  11   7   4    0.19    0.23
  12   7   4    1.87    0.39
 -12   7  -4    1.38    0.33
  12   8  -4   12.83    0.74
  11   8  -4    1.21    0.29
  10  -8  -4    1.95    0.31
  10   8  -4    1.66    0.30
   9  -8  -4    0.88    0.22
   9   8  -4    1.15    0.24
   8  -8  -4    6.86    0.42
   8   8  -4    6.43    0.43
   7  -8  -4   12.64    0.56
   7   8  -4   14.45    0.61
   6  -8  -4    1.53    0.21
  -6   8   4    1.52    0.16
   6   8  -4    1.49    0.22
   5  -8  -4    0.11    0.09
  -5   8   4    0.02    0.06
   5   8  -4    0.05    0.09
   4  -8  -4   10.57    0.44
   4   8  -4   10.39    0.46
  -4   8   4   10.58    0.35
   3  -8  -4   15.49    0.56
  -3   8   4   16.85    0.48
   3   8  -4   15.73    0.59
   2  -8  -4  101.71    2.58
  -2   8   4  102.11    2.45
   2   8  -4   99.74    2.58
   1  -8  -4    0.45    0.11
  -1   8   4    0.48    0.09
   1   8  -4    0.19    0.10
   0  -8  -4  163.37    4.03
   0   8  -4  161.11    3.98
   0   8   4  162.42    3.88
  -1  -8  -4    1.48    0.19
  -1   8  -4    1.61    0.19
   1   8   4    1.56    0.16
   2  -8   4  212.92    4.82
  -2  -8  -4  201.96    5.01
   2   8   4  196.68    4.84
  -2   8  -4  196.61    4.88
  -3  -8  -4   33.07    1.04
   3  -8   4   33.52    0.85
  -3   8  -4   32.51    0.98
   3   8   4   33.12    0.97
   4  -8   4    1.97    0.12
  -4   8  -4    1.70    0.20
   4   8   4    2.02    0.21
   5  -8   4    5.91    0.24
   5   8   4    5.99    0.36
  -5   8  -4    6.03    0.35
   6   8   4    0.53    0.17
  -6   8  -4    1.11    0.19
  -7   8  -4    8.67    0.46
   7   8   4    7.42    0.47
   8   8   4    4.33    0.42
  -8   8  -4    3.68    0.38
   9   8   4    4.22    0.44
  -9   8  -4    4.86    0.40
 -10   8  -4    1.83    0.30
  10   8   4    2.18    0.37
 -11   8  -4    0.56    0.23
  11   8   4    0.29    0.26
  12   8   4    7.42    0.68
  12   9  -4    5.78    0.56
  11   9  -4    0.04    0.18
  10   9  -4   12.24    0.67
   9  -9  -4    0.70    0.20
   9   9  -4    0.46    0.20
   8  -9  -4   41.67    1.31
   8   9  -4   41.74    1.36
   7  -9  -4    0.79    0.18
   7   9  -4    0.43    0.18
   6  -9  -4   44.96    1.35
  -6   9   4   46.66    1.24
   6   9  -4   46.43    1.41
   5  -9  -4    0.01    0.09
  -5   9   4   -0.09    0.05
   5   9  -4   -0.05    0.10
   4  -9  -4   15.61    0.58
  -4   9   4   15.82    0.49
   4   9  -4   15.10    0.60
   3  -9  -4    1.73    0.20
  -3   9   4    1.75    0.13
   3   9  -4    1.51    0.21
   2  -9  -4   29.56    0.90
   2   9  -4   29.53    0.93
  -2   9   4   28.55    0.81
   1  -9  -4    9.76    0.42
   1   9  -4    9.31    0.44
  -1   9   4    9.34    0.36
   0  -9  -4    0.18    0.11
   0   9   4    0.21    0.08
   0   9  -4    0.07    0.10
  -1  -9  -4    0.39    0.13
  -1   9  -4    0.45    0.12
   1   9   4    0.27    0.09
   2  -9   4   39.45    1.00
  -2  -9  -4   38.37    1.17
  -2   9  -4   37.90    1.12
   2   9   4   37.87    1.08
  -3  -9  -4   -0.07    0.07
   3  -9   4    0.00    0.04
   3   9   4    0.04    0.08
  -3   9  -4    0.02    0.09
   4  -9   4    2.62    0.14
  -4   9  -4    2.50    0.25
   4   9   4    2.07    0.22
   5   9   4    2.52    0.27
  -5   9  -4    3.42    0.27
  -6   9  -4   76.19    2.06
   6   9   4   73.92    2.09
  -7   9  -4    2.10    0.27
   7   9   4    2.26    0.30
   8   9   4   29.43    1.09
  -8   9  -4   29.19    1.04
   9   9   4   -0.20    0.16
  -9   9  -4    0.26    0.16
  10   9   4   19.96    0.93
 -10   9  -4   18.33    0.84
  11   9   4    0.24    0.21
 -11   9  -4    0.07    0.19
  12  10  -4    8.04    0.63
  11  10  -4    0.16    0.21
  10  10  -4    4.48    0.46
   9 -10  -4    2.46    0.31
   9  10  -4    2.94    0.38
   8 -10  -4    4.05    0.34
   8  10  -4    4.20    0.43
   7 -10  -4    1.99    0.25
   7  10  -4    2.10    0.29
   6 -10  -4    0.55    0.16
   6  10  -4    0.42    0.16
   5 -10  -4    3.75    0.27
   5  10  -4    2.58    0.28
  -5  10   4    2.80    0.20
   4 -10  -4    0.33    0.12
   4  10  -4    0.15    0.12
  -4  10   4    0.12    0.07
   3 -10  -4   32.07    0.99
  -3  10   4   33.10    0.90
   3  10  -4   32.00    1.03
   2 -10  -4   52.81    1.47
   2  10  -4   52.66    1.50
  -2  10   4   51.70    1.37
   1 -10  -4   21.83    0.72
  -1  10   4   20.44    0.66
   1  10  -4   21.74    0.76
   0 -10  -4  203.91    5.14
   0  10  -4  211.02    5.09
   0  10   4  209.37    4.99
  -1 -10  -4   21.28    0.73
  -1  10  -4   19.68    0.70
   1  10   4   19.92    0.65
  -2 -10  -4   75.00    2.01
   2 -10   4   74.92    1.82
   2  10   4   70.83    1.89
  -2  10  -4   69.37    1.93
   3 -10   4   19.13    0.54
  -3 -10  -4   18.74    0.72
  -3  10  -4   18.74    0.68
   3  10   4   19.39    0.67
   4 -10   4    0.76    0.09
   4  10   4    0.52    0.15
  -4  10  -4    0.79    0.15
   5  10   4   10.33    0.50
  -5  10  -4   10.36    0.49
   6  10   4    6.73    0.43
  -6  10  -4    6.32    0.40
   7  10   4    3.37    0.36
  -7  10  -4    3.30    0.33
   8  10   4    1.65    0.29
  -8  10  -4    1.54    0.27
  -9  10  -4   -0.01    0.14
   9  10   4    0.02    0.19
  10  10   4    1.77    0.34
 -10  10  -4    1.63    0.30
  11  10   4    0.32    0.28
 -11  10  -4    0.34    0.22
  12  11  -4    3.07    0.48
  11  11  -4   -0.06    0.22
  10  11  -4    6.87    0.55
   9  11  -4    0.69    0.23
   8 -11  -4   20.45    0.79
   8  11  -4   19.04    0.85
   7 -11  -4    2.24    0.27
   7  11  -4    2.21    0.31
   6 -11  -4   22.86    0.81
   6  11  -4   22.27    0.87
   5 -11  -4   30.33    1.00
   5  11  -4   29.83    1.05
  -5  11   4   32.27    0.90
   4 -11  -4   34.83    1.08
   4  11  -4   34.59    1.13
  -4  11   4   35.61    0.98
   3 -11  -4   30.66    0.97
   3  11  -4   30.57    1.01
  -3  11   4   31.25    0.88
   2 -11  -4    7.33    0.37
  -2  11   4    7.41    0.32
   2  11  -4    6.89    0.39
   1 -11  -4   44.11    1.30
  -1  11   4   43.08    1.23
   1  11  -4   47.64    1.35
   0 -11  -4    1.18    0.18
   0  11   4    1.00    0.14
   0  11  -4    1.10    0.18
  -1 -11  -4    0.57    0.14
  -1  11  -4    0.54    0.13
   1  11   4    0.41    0.11
   2 -11   4    0.18    0.07
  -2 -11  -4   -0.20    0.07
  -2  11  -4    0.03    0.10
   2  11   4    0.05    0.09
   3 -11   4   13.47    0.42
  -3 -11  -4   12.67    0.58
  -3  11  -4   12.68    0.54
   3  11   4   13.01    0.53
  -4  11  -4   34.04    1.07
   4  11   4   32.96    1.06
   5  11   4   24.09    0.88
  -5  11  -4   24.95    0.86
  -6  11  -4   27.28    0.96
   6  11   4   28.72    1.01
  -7  11  -4    0.10    0.13
   7  11   4    0.21    0.16
   8  11   4   17.00    0.80
  -8  11  -4   16.26    0.73
   9  11   4    1.10    0.28
  -9  11  -4    0.79    0.22
  10  11   4    3.74    0.48
 -10  11  -4    3.84    0.43
  11  11   4    1.98    0.41
  11  12  -4    1.65    0.36
  10  12  -4    1.70    0.35
   9  12  -4    4.31    0.46
   8 -12  -4    1.49    0.25
   8  12  -4    1.80    0.32
   7 -12  -4   -0.06    0.13
   7  12  -4   -0.18    0.14
   6 -12  -4   12.13    0.55
   6  12  -4   11.89    0.62
   5 -12  -4    5.30    0.35
   5  12  -4    5.03    0.40
  -5  12   4    5.53    0.29
   4 -12  -4   91.53    2.42
  -4  12   4   91.74    2.28
   4  12  -4   88.46    2.47
   3 -12  -4    7.65    0.41
  -3  12   4    8.47    0.36
   3  12  -4    8.69    0.47
   2 -12  -4   18.53    0.68
  -2  12   4   17.90    0.61
   2  12  -4   19.64    0.74
   1 -12  -4    7.10    0.38
   1  12  -4    7.72    0.42
  -1  12   4    7.29    0.34
   0 -12  -4    0.27    0.12
   0  12  -4    0.45    0.15
   0  12   4    0.44    0.11
  -1 -12  -4    5.34    0.35
   1  12   4    5.73    0.31
  -1  12  -4    5.74    0.36
   2 -12   4   36.99    0.99
  -2 -12  -4   35.90    1.16
  -2  12  -4   36.41    1.13
   2  12   4   34.72    1.08
  -3 -12  -4   23.56    0.88
   3 -12   4   24.15    0.69
  -3  12  -4   23.69    0.83
   3  12   4   23.47    0.81
  -4  12  -4   59.14    1.71
   4  12   4   62.18    1.73
  -5  12  -4   -0.07    0.11
   5  12   4    0.14    0.16
   6  12   4   19.44    0.80
  -6  12  -4   18.00    0.74
   7  12   4   -0.04    0.17
  -7  12  -4    0.18    0.16
   8  12   4   -0.10    0.17
  -8  12  -4   -0.02    0.14
  -9  12  -4    5.12    0.48
   9  12   4    4.92    0.52
  10  12   4    4.46    0.52
 -10  12  -4    3.77    0.43
  11  12   4    1.81    0.39
  11  13  -4    0.03    0.25
  10  13  -4   20.11    0.98
   9  13  -4    0.88    0.26
   8  13  -4   15.67    0.79
   7 -13  -4    0.05    0.13
   7  13  -4    0.14    0.18
   6 -13  -4    7.47    0.44
   6  13  -4    7.17    0.49
   5 -13  -4    3.21    0.31
   5  13  -4    3.61    0.39
   4 -13  -4   29.41    0.99
   4  13  -4   28.70    1.04
  -4  13   4   30.67    0.89
   3 -13  -4    2.58    0.27
  -3  13   4    2.47    0.23
   3  13  -4    2.67    0.31
   2 -13  -4   87.53    2.39
   2  13  -4   91.97    2.45
  -2  13   4   88.64    2.29
   1 -13  -4   18.77    0.71
  -1  13   4   18.43    0.66
   1  13  -4   20.01    0.76
   0 -13  -4    0.05    0.10
   0  13  -4    0.32    0.14
   0  13   4    0.18    0.10
  -1 -13  -4   15.14    0.63
  -1  13  -4   14.38    0.61
   1  13   4   14.59    0.57
  -2 -13  -4   68.21    2.00
   2 -13   4   72.69    1.83
   2  13   4   71.92    1.92
  -2  13  -4   70.07    1.96
  -3 -13  -4    1.77    0.26
   3  13   4    1.69    0.23
  -3  13  -4    1.89    0.26
   4  13   4   39.81    1.27
  -4  13  -4   42.36    1.29
  -5  13  -4    0.35    0.15
   5  13   4    0.47    0.17
  -6  13  -4    3.38    0.35
   6  13   4    2.29    0.31
  -7  13  -4    1.82    0.28
   7  13   4    1.99    0.32
   8  13   4   16.65    0.83
  -8  13  -4   16.66    0.76
  -9  13  -4    0.45    0.20
   9  13   4   -0.05    0.21
  10  13   4   12.91    0.82
 -10  13  -4   13.39    0.79
  11  13   4    0.04    0.28
  11  14  -4    0.97    0.32
  10  14  -4    0.72    0.28
   9  14  -4    5.86    0.58
   8  14  -4    6.86    0.55
   7 -14  -4    2.63    0.32
   7  14  -4    1.33    0.30
   6 -14  -4    2.27    0.28
   6  14  -4    2.27    0.34
   5 -14  -4    3.36    0.33
   5  14  -4    3.32    0.39
   4 -14  -4   30.34    1.02
   4  14  -4   29.71    1.08
  -4  14   4   30.70    0.93
   3 -14  -4   10.67    0.51
   3  14  -4   10.69    0.56
  -3  14   4   10.84    0.46
   2 -14  -4   53.48    1.54
  -2  14   4   51.60    1.45
   2  14  -4   50.99    1.58
   1 -14  -4    1.67    0.24
  -1  14   4    1.18    0.18
   1  14  -4    1.48    0.23
   0 -14  -4   21.33    0.78
   0  14  -4   19.64    0.79
   0  14   4   20.14    0.72
  -1 -14  -4    7.36    0.43
   1  14   4    7.06    0.38
  -1  14  -4    7.02    0.42
  -2 -14  -4   33.36    1.13
   2 -14   4   34.60    0.97
   2  14   4   33.46    1.07
  -2  14  -4   32.58    1.10
  -3 -14  -4    6.23    0.42
  -3  14  -4    5.95    0.39
   3  14   4    6.28    0.39
   4  14   4   28.55    1.01
  -4  14  -4   29.46    1.02
   5  14   4    0.20    0.17
  -5  14  -4    0.23    0.14
   6  14   4    4.20    0.44
  -6  14  -4    4.46    0.42
   7  14   4    8.46    0.55
  -7  14  -4    8.01    0.50
   8  14   4    5.33    0.54
  -8  14  -4    5.45    0.49
  -9  14  -4    9.00    0.58
   9  14   4    7.64    0.64
  10  14   4    0.49    0.27
  10  15  -4   22.78    1.10
   9  15  -4    0.10    0.24
   8  15  -4   24.75    1.09
   7  15  -4    5.58    0.54
   6 -15  -4   14.90    0.67
   6  15  -4   14.35    0.75
   5 -15  -4    3.31    0.34
   5  15  -4    2.82    0.37
   4 -15  -4    0.10    0.14
   4  15  -4    0.17    0.16
   3 -15  -4    1.02    0.21
  -3  15   4    0.82    0.16
   3  15  -4    0.53    0.19
   2 -15  -4   11.29    0.53
  -2  15   4    9.65    0.45
   2  15  -4   10.02    0.56
   1 -15  -4   10.98    0.54
  -1  15   4   12.05    0.51
   1  15  -4   11.42    0.58
   0 -15  -4    1.23    0.23
   0  15   4    0.90    0.17
   0  15  -4    0.76    0.20
  -1 -15  -4    6.47    0.42
   1  15   4    6.69    0.39
  -1  15  -4    6.53    0.42
  -2 -15  -4    0.32    0.17
   2  15   4    0.21    0.13
  -2  15  -4    0.22    0.13
  -3 -15  -4    1.70    0.27
   3  15   4    2.06    0.27
  -3  15  -4    1.76    0.26
  -4  15  -4    4.82    0.38
   4  15   4    5.05    0.38
  -5  15  -4    0.35    0.16
   5  15   4    0.23    0.16
   6  15   4    3.94    0.42
  -6  15  -4    4.18    0.41
  -7  15  -4    0.48    0.19
   7  15   4    0.80    0.27
  -8  15  -4   31.08    1.14
   8  15   4   28.94    1.21
  -9  15  -4    0.92    0.26
   9  15   4    0.98    0.32
  10  15   4   29.45    1.30
  10  16  -4    2.70    0.46
   9  16  -4    1.87    0.39
   8  16  -4    0.15    0.21
   7  16  -4    8.53    0.61
   6 -16  -4    0.32    0.18
   6  16  -4    0.33    0.23
   5 -16  -4   15.19    0.68
   5  16  -4   14.77    0.75
   4 -16  -4    1.64    0.25
   4  16  -4    1.47    0.28
   3 -16  -4    0.15    0.14
  -3  16   4    0.13    0.10
   3  16  -4   -0.15    0.14
   2 -16  -4   42.66    1.33
   2  16  -4   43.16    1.40
  -2  16   4   40.17    1.24
   1 -16  -4    0.25    0.16
  -1  16   4    0.27    0.13
   1  16  -4    0.33    0.17
   0 -16  -4   52.01    1.60
   0  16   4   54.78    1.55
   0  16  -4   53.17    1.63
  -1 -16  -4    0.00    0.13
   1  16   4   -0.04    0.10
  -1  16  -4    0.05    0.12
  -2 -16  -4   32.05    1.15
  -2  16  -4   32.03    1.11
   2  16   4   33.34    1.09
  -3 -16  -4    0.09    0.17
  -3  16  -4    0.16    0.14
   3  16   4    0.26    0.15
  -4  16  -4    4.73    0.38
   4  16   4    6.41    0.44
  -5  16  -4    9.66    0.55
   5  16   4   10.53    0.60
  -6  16  -4   -0.13    0.14
   6  16   4    0.20    0.18
  -7  16  -4    6.53    0.48
   7  16   4    5.73    0.56
  -8  16  -4    0.24    0.19
   8  16   4   -0.14    0.22
   9  16   4    0.84    0.34
  10  16   4    0.32    0.30
  10  17  -4    0.92    0.40
   9  17  -4    0.82    0.32
   8  17  -4   10.87    0.75
   7  17  -4    2.45    0.41
   6  17  -4   31.84    1.26
   5 -17  -4    5.81    0.44
   5  17  -4    6.15    0.57
   4 -17  -4   14.71    0.66
   4  17  -4   13.97    0.74
   3 -17  -4    3.03    0.34
   3  17  -4    3.07    0.39
  -3  17   4    2.64    0.27
   2 -17  -4    0.52    0.18
   2  17  -4    0.37    0.17
  -2  17   4    0.37    0.14
   1 -17  -4    7.88    0.48
  -1  17   4    8.59    0.45
   1  17  -4    7.18    0.48
   0 -17  -4    0.33    0.18
   0  17   4    0.27    0.14
   0  17  -4    0.39    0.18
  -1 -17  -4    3.99    0.40
  -1  17  -4    3.35    0.36
   1  17   4    4.00    0.33
  -2 -17  -4    0.06    0.18
   2  17   4    0.11    0.14
  -2  17  -4   -0.02    0.12
  -3 -17  -4    0.21    0.17
  -3  17  -4    0.54    0.19
   3  17   4    0.38    0.17
   4  17   4    6.81    0.49
  -4  17  -4    8.55    0.51
   5  17   4    6.46    0.50
  -5  17  -4    5.92    0.45
  -6  17  -4   31.92    1.16
   6  17   4   31.62    1.22
  -7  17  -4    6.15    0.48
   7  17   4    6.88    0.55
   8  17   4    9.36    0.70
  -8  17  -4    9.95    0.62
   9  17   4    0.01    0.25
   9  18  -4    3.12    0.51
   8  18  -4    3.63    0.53
   7  18  -4    2.35    0.42
   6  18  -4   19.31    0.95
   5 -18  -4    5.59    0.43
   5  18  -4    4.99    0.51
   4 -18  -4    0.58    0.20
   4  18  -4    0.67    0.26
   3 -18  -4    6.52    0.44
   3  18  -4    6.31    0.51
   2 -18  -4   14.54    0.68
  -2  18   4   15.53    0.64
   2  18  -4   15.07    0.75
   1 -18  -4    0.11    0.16
  -1  18   4    0.14    0.13
   1  18  -4    0.19    0.18
   0 -18  -4   30.66    1.10
   0  18   4   31.33    1.06
   0  18  -4   31.85    1.14
  -1 -18  -4    1.21    0.25
  -1  18  -4    1.17    0.23
   1  18   4    1.45    0.24
  -2 -18  -4   12.81    0.67
  -2  18  -4   12.40    0.64
   2  18   4   13.99    0.64
  -3  18  -4    5.10    0.46
   3  18   4    4.60    0.43
  -4  18  -4    5.17    0.47
   4  18   4    5.80    0.47
  -5  18  -4    3.33    0.38
   5  18   4    2.80    0.39
  -6  18  -4   13.24    0.70
   6  18   4   15.02    0.78
  -7  18  -4    1.03    0.26
   7  18   4    0.76    0.30
   8  18   4    7.84    0.71
   9  18   4    0.87    0.37
   9  19  -4    3.41    0.53
   8  19  -4    4.86    0.58
   7  19  -4    2.42    0.42
   6  19  -4   24.29    1.12
   5  19  -4    0.23    0.25
   4 -19  -4   29.06    1.08
   4  19  -4   28.68    1.18
   3 -19  -4    7.69    0.50
   3  19  -4    8.32    0.59
   2 -19  -4    1.40    0.26
   2  19  -4    1.45    0.30
  -2  19   4    1.39    0.22
   1 -19  -4    2.01    0.30
   1  19  -4    1.71    0.32
  -1  19   4    2.06    0.27
   0 -19  -4    0.13    0.18
   0  19   4    0.21    0.13
   0  19  -4    0.27    0.17
  -1 -19  -4    1.67    0.28
  -1  19  -4    1.80    0.28
   1  19   4    1.79    0.27
  -2 -19  -4    2.82    0.37
   2  19   4    3.43    0.38
  -2  19  -4    2.71    0.34
  -3  19  -4   13.78    0.69
   3  19   4   12.77    0.66
   4  19   4   18.27    0.83
  -4  19  -4   15.59    0.76
   5  19   4    0.70    0.27
  -5  19  -4    0.43    0.20
   6  19   4   16.04    0.84
  -6  19  -4   13.75    0.74
  -7  19  -4    1.11    0.28
   7  19   4    1.68    0.38
   8  19   4    6.55    0.67
   8  20  -4    0.04    0.30
   7  20  -4    1.32    0.39
   6  20  -4    0.15    0.24
   5  20  -4    0.85    0.32
   4 -20  -4    6.26    0.48
   4  20  -4    7.16    0.57
   3 -20  -4    1.61    0.29
   3  20  -4    2.38    0.39
   2 -20  -4   16.79    0.77
   2  20  -4   17.48    0.84
   1 -20  -4    3.68    0.40
  -1  20   4    3.61    0.36
   1  20  -4    2.94    0.39
   0 -20  -4   14.96    0.73
   0  20   4   14.13    0.66
   0  20  -4   14.85    0.74
  -1 -20  -4    1.32    0.28
  -1  20  -4    1.45    0.29
   1  20   4    1.08    0.22
  -2 -20  -4   30.15    1.16
   2  20   4   30.12    1.11
  -2  20  -4   30.70    1.14
  -3  20  -4    0.47    0.20
   3  20   4    0.24    0.19
  -4  20  -4    4.96    0.47
   4  20   4    4.62    0.48
  -5  20  -4    0.71    0.24
   5  20   4    1.37    0.31
   6  20   4   -0.07    0.22
  -6  20  -4   -0.09    0.16
   7  20   4    3.60    0.49
   8  20   4    0.12    0.27
   7  21  -4    0.56    0.31
   6  21  -4    4.36    0.55
   5  21  -4    2.54    0.42
   4  21  -4    1.92    0.39
   3 -21  -4    7.35    0.52
   3  21  -4    6.88    0.63
   2 -21  -4    1.93    0.32
   2  21  -4    1.85    0.35
   1 -21  -4    2.43    0.36
   1  21  -4    2.15    0.35
  -1  21   4    2.71    0.32
   0 -21  -4    0.29    0.20
   0  21   4    0.82    0.22
   0  21  -4    0.69    0.25
  -1 -21  -4    0.99    0.28
   1  21   4    1.36    0.26
  -1  21  -4    0.75    0.23
  -2 -21  -4    2.41    0.38
   2  21   4    2.41    0.33
  -2  21  -4    2.61    0.36
  -3  21  -4    3.26    0.40
   3  21   4    3.15    0.39
   4  21   4    0.88    0.26
  -4  21  -4    0.25    0.19
   5  21   4    3.09    0.44
  -5  21  -4    2.88    0.40
  -6  21  -4    3.20    0.42
   6  21   4    3.43    0.46
   7  21   4    0.05    0.28
   7  22  -4    0.73    0.37
   6  22  -4   -0.08    0.27
   5  22  -4    5.59    0.63
   4  22  -4    9.34    0.70
   3 -22  -4    5.74    0.48
   3  22  -4    4.64    0.54
   2 -22  -4   22.07    0.95
   2  22  -4   23.89    1.05
   1 -22  -4    1.38    0.30
   1  22  -4    0.84    0.27
   0 -22  -4    7.28    0.54
   0  22  -4    6.36    0.53
   0  22   4    7.21    0.48
  -1 -22  -4    0.48    0.25
   1  22   4    0.35    0.18
  -1  22  -4    0.26    0.21
  -2  22  -4   13.35    0.72
   2  22   4   14.24    0.73
  -3  22  -4    6.75    0.52
   3  22   4    6.47    0.52
   4  22   4    7.56    0.58
  -4  22  -4    8.80    0.59
   5  22   4    4.27    0.51
  -5  22  -4    4.66    0.50
   6  22   4    0.18    0.24
   7  22   4    0.34    0.29
   6  23  -4    1.21    0.38
   5  23  -4    1.15    0.38
   4  23  -4    9.34    0.71
   3  23  -4    1.88    0.38
   2 -23  -4   13.01    0.73
   2  23  -4   12.31    0.77
   1 -23  -4    1.63    0.32
   1  23  -4    2.00    0.35
   0 -23  -4    0.14    0.23
   0  23   4    0.12    0.18
   0  23  -4   -0.02    0.18
  -1 -23  -4    0.20    0.22
  -1  23  -4    0.16    0.19
   1  23   4    0.30    0.19
  -2  23  -4    9.48    0.62
   2  23   4    9.47    0.61
   3  23   4    2.09    0.36
  -3  23  -4    2.19    0.35
   4  23   4   10.34    0.69
  -4  23  -4   10.42    0.66
   5  23   4    4.76    0.57
  -5  23  -4    4.82    0.53
   6  23   4    0.36    0.24
   5  24  -4    3.58    0.52
   4  24  -4   11.53    0.81
   3  24  -4    0.38    0.27
   2 -24  -4    4.42    0.54
   2  24  -4    5.17    0.56
   1 -24  -4    0.37    0.25
   1  24  -4    0.58    0.26
   0 -24  -4    1.37    0.32
   0  24  -4    2.33    0.37
  -1 -24  -4    0.78    0.29
   1  24   4    0.66    0.22
  -1  24  -4    0.22    0.20
   2  24   4    4.02    0.46
  -2  24  -4    3.77    0.47
   3  24   4    0.14    0.20
  -3  24  -4    0.21    0.19
   4  24   4   18.37    0.94
  -4  24  -4   17.11    0.89
   5  24   4   11.64    0.79
   4  25  -4    7.21    0.71
   3  25  -4    0.28    0.28
   2  25  -4    1.08    0.32
   1 -25  -4    8.87    0.64
   1  25  -4    8.17    0.62
   0 -25  -4   -0.03    0.24
   0  25  -4   -0.12    0.18
  -1  25  -4   19.83    0.97
   2  25   4    1.72    0.33
  -2  25  -4    1.42    0.32
  -3  25  -4   -0.26    0.16
   3  25   4    0.12    0.22
   4  25   4    3.81    0.49
  -4  25  -4    3.50    0.46
   5  25   4    0.40    0.28
   3  26  -4    0.13    0.27
   2  26  -4    4.91    0.56
   1  26  -4    0.41    0.25
   0 -26  -4   17.65    0.93
   0  26  -4   20.78    0.99
  -1  26  -4    1.14    0.31
  -2  26  -4    7.38    0.60
  -3  26  -4   -0.22    0.17
   3  26   4   -0.02    0.22
   4  26   4   -0.13    0.22
   0  27  -4    0.08    0.23
  -1  27  -4    6.03    0.60
  -2  27  -4    3.66    0.50
   3  27   4    3.39    0.47
  -3  27  -4    3.49    0.47
   9   0  -5    3.33    0.27
   8   0  -5    0.01    0.09
   7   0  -5  100.54    2.53
   6   0  -5   -0.05    0.07
   5   0  -5  209.04    4.96
   4   0  -5    0.05    0.05
   3   0  -5   20.85    0.56
   2   0  -5    0.05    0.03
   1   0  -5    6.42    0.24
   1   0  -5    6.57    0.21
   0   0  -5   -1.08    0.05
  -1   0  -5   40.27    1.00
  -1   0  -5   37.39    0.99
  -2   0  -5    0.14    0.05
  -2   0  -5    0.01    0.05
  -3   0  -5   19.07    0.59
  -4   0  -5   -0.03    0.07
  -5   0  -5  210.86    5.11
  -6   0  -5    0.00    0.09
  -7   0  -5   43.88    1.32
  -8   0  -5   -0.16    0.10
  -9   0  -5    0.11    0.16
 -10   0  -5    0.16    0.18
  12   0   5    0.05    0.20
  13  -1  -5   20.18    0.99
  10   1  -5   15.06    0.69
   9  -1  -5    0.01    0.10
   9   1  -5    0.00    0.10
   8  -1  -5    1.08    0.17
   8   1  -5    1.05    0.17
   7  -1  -5   51.91    1.39
   7   1  -5   51.89    1.42
   6  -1  -5    1.56    0.16
   6   1  -5    1.85    0.18
   5  -1  -5    3.65    0.19
   5   1  -5    3.75    0.21
   4  -1  -5   19.65    0.53
   4   1  -5   18.18    0.55
   3  -1  -5   36.50    0.91
   3   1  -5   36.35    0.95
   2  -1  -5   29.10    0.82
   2  -1  -5   29.54    0.73
   2   1  -5   30.20    0.78
   1  -1  -5  137.60    3.44
   1  -1  -5  147.91    3.30
   1   1  -5  139.44    3.35
   0  -1  -5    1.82    0.12
   0  -1  -5    1.87    0.09
   0   1  -5    1.98    0.11
   0   1  -5    1.82    0.11
  -1  -1  -5  125.32    3.02
  -1  -1  -5  128.72    3.08
  -1   1  -5  130.01    3.04
  -1   1  -5  123.36    3.03
  -2  -1  -5    3.52    0.18
  -2  -1  -5    3.53    0.18
  -2   1  -5    3.68    0.15
  -2   1  -5    3.45    0.19
  -3  -1  -5   10.74    0.39
  -3   1  -5    9.88    0.38
  -4  -1  -5   25.72    0.79
  -4   1  -5   26.39    0.80
  -5  -1  -5   35.16    1.05
  -5   1  -5   36.19    1.06
  -6  -1  -5    2.28    0.25
  -6   1  -5    3.07    0.29
  -7  -1  -5   24.24    0.86
  -7   1  -5   24.49    0.86
  -8  -1  -5    1.72    0.26
  -8   1  -5    1.46    0.24
  -9  -1  -5   -0.09    0.14
  -9   1  -5   -0.02    0.15
 -10  -1  -5   10.14    0.61
 -10   1  -5   11.76    0.63
 -11   1  -5   19.25    0.88
  11   1   5   19.37    0.89
  12   1   5    0.21    0.23
  13  -2  -5    1.81    0.36
  12  -2  -5    4.11    0.47
  11  -2  -5   15.23    0.77
  10   2  -5    2.38    0.29
   9   2  -5   32.02    1.03
   8  -2  -5    7.98    0.37
   8   2  -5    8.33    0.40
   7  -2  -5   25.75    0.77
   7   2  -5   25.78    0.82
   6  -2  -5   27.50    0.78
   6   2  -5   27.75    0.83
   5  -2  -5   39.53    1.02
   5   2  -5   38.47    1.07
   4  -2  -5    4.00    0.17
   4   2  -5    3.76    0.20
   3  -2  -5   17.58    0.45
   3  -2  -5   15.88    0.54
   3   2  -5   17.26    0.51
   2  -2  -5   39.65    1.08
   2   2  -5   40.33    1.04
   1  -2  -5   13.28    0.32
   1  -2  -5   12.86    0.42
   1   2  -5   12.27    0.39
   0  -2  -5   30.22    0.84
   0  -2  -5   30.96    0.77
   0   2  -5   31.37    0.82
   0   2  -5   31.64    0.79
  -1  -2  -5   -0.13    0.05
  -1  -2  -5   -0.13    0.04
  -1   2  -5   -0.07    0.05
  -1   2  -5   -0.08    0.03
  -2  -2  -5   16.55    0.53
  -2  -2  -5   17.12    0.52
  -2   2  -5   17.41    0.53
  -3  -2  -5   16.09    0.52
  -3   2  -5   15.87    0.52
  -4  -2  -5    2.49    0.20
  -4   2  -5    2.68    0.21
  -5  -2  -5   27.20    0.85
  -5   2  -5   27.05    0.86
  -6  -2  -5   10.50    0.48
  -6   2  -5   11.64    0.50
  -7  -2  -5   42.12    1.29
  -7   2  -5   42.86    1.30
  -8  -2  -5   10.84    0.55
  -8   2  -5   10.38    0.54
  -9  -2  -5   31.52    1.13
  -9   2  -5   32.84    1.13
 -10   2  -5    1.86    0.30
  11   2   5   10.40    0.62
 -11   2  -5   10.06    0.62
  12   2   5    4.29    0.50
 -12   2  -5    4.67    0.51
  12  -3  -5    0.67    0.27
  11  -3  -5    2.09    0.34
  10  -3  -5    6.20    0.47
  10   3  -5    6.34    0.41
   9  -3  -5    6.34    0.46
   9   3  -5    7.76    0.43
   8  -3  -5    0.97    0.15
   8   3  -5    1.01    0.18
   7  -3  -5   19.23    0.62
   7   3  -5   20.07    0.69
   6  -3  -5    8.59    0.33
   6  -3  -5    8.87    0.43
   6   3  -5    8.76    0.38
   5  -3  -5   18.38    0.64
   5  -3  -5   17.80    0.52
   5   3  -5   17.51    0.59
   4  -3  -5    3.82    0.24
   4  -3  -5    3.96    0.16
   4   3  -5    4.43    0.23
   3  -3  -5  157.27    3.91
   3  -3  -5  163.37    3.71
   3   3  -5  156.66    3.81
   2  -3  -5   44.20    1.17
   2   3  -5   42.63    1.14
   1  -3  -5   90.88    2.28
  -1   3   5   92.48    2.13
   1   3  -5   91.29    2.25
   0  -3  -5    2.29    0.11
   0  -3  -5    1.98    0.14
   0   3  -5    2.03    0.14
  -1  -3  -5   81.90    2.03
  -1  -3  -5   83.41    2.11
  -1   3  -5   81.80    2.06
  -1   3  -5   87.62    2.00
  -2  -3  -5   35.57    0.96
  -2  -3  -5   35.54    1.00
  -2   3  -5   37.03    0.98
  -3  -3  -5   96.76    2.43
  -3  -3  -5   96.51    2.39
  -3   3  -5   95.50    2.40
  -4  -3  -5    7.20    0.33
  -4   3  -5    7.43    0.34
  -5  -3  -5    7.49    0.37
  -5   3  -5    7.34    0.36
  -6  -3  -5    2.88    0.28
  -6   3  -5    2.86    0.28
  -7  -3  -5   11.03    0.53
  -7   3  -5   12.34    0.55
  -8  -3  -5    0.10    0.15
  -8   3  -5    0.04    0.14
  -9   3  -5    0.24    0.18
  10   3   5    8.71    0.57
 -10   3  -5    9.02    0.56
  11   3   5    0.74    0.28
 -11   3  -5    0.82    0.26
  12   3   5    0.54    0.28
 -12   3  -5    0.30    0.24
  12  -4  -5    2.25    0.38
  11  -4  -5   29.64    1.13
  11   4  -5   27.47    1.09
  10  -4  -5    0.23    0.19
  10   4  -5    0.12    0.15
   9  -4  -5   91.45    2.52
   9   4  -5   88.51    2.41
   8  -4  -5    2.26    0.30
   8   4  -5    2.22    0.26
   7  -4  -5   10.72    0.50
   7   4  -5   11.49    0.49
   6  -4  -5    8.68    0.43
   6   4  -5    9.17    0.41
  -6   4   5    9.55    0.34
   5  -4  -5    1.14    0.17
   5   4  -5    1.03    0.14
  -5   4   5    0.97    0.10
   4  -4  -5   49.59    1.37
  -4   4   5   49.88    1.21
   4   4  -5   48.77    1.33
   3  -4  -5  103.37    2.69
   3   4  -5  105.73    2.63
  -3   4   5  110.75    2.50
   2  -4  -5   12.47    0.43
   2   4  -5   11.75    0.42
   1  -4  -5    1.94    0.14
   1   4  -5    1.91    0.15
  -1   4   5    2.07    0.08
   0  -4  -5   52.33    1.38
   0   4   5   52.55    1.28
   0   4  -5   52.40    1.35
  -1  -4  -5   24.17    0.74
  -1   4  -5   24.14    0.72
  -1   4  -5   26.37    0.61
  -2  -4  -5    0.18    0.07
  -2  -4  -5    0.02    0.06
  -2   4  -5    0.06    0.06
  -3  -4  -5   28.85    0.84
  -3  -4  -5   28.84    0.87
  -3   4  -5   29.59    0.86
  -4  -4  -5   25.82    0.79
  -4   4  -5   24.93    0.79
  -5  -4  -5   -0.10    0.10
  -5   4  -5    0.12    0.10
  -6  -4  -5   15.38    0.61
  -6   4  -5   14.98    0.60
  -7   4  -5   34.27    1.11
   8   4   5    0.33    0.18
  -8   4  -5    0.29    0.15
   9   4   5   63.33    1.88
  -9   4  -5   60.59    1.84
 -10   4  -5    0.06    0.18
  10   4   5   -0.27    0.14
  11   4   5   24.83    1.06
 -11   4  -5   24.88    1.03
  12   4   5    1.59    0.36
 -12   4  -5    0.98    0.29
  12  -5  -5    0.32    0.26
  11  -5  -5    2.88    0.38
  11   5  -5    2.09    0.32
  10  -5  -5    9.08    0.56
  10   5  -5    9.46    0.53
   9  -5  -5   12.19    0.62
   9   5  -5   12.66    0.59
   8  -5  -5    0.65    0.19
   8   5  -5    1.07    0.20
   7  -5  -5    0.67    0.16
   7   5  -5    0.70    0.15
  -7   5   5    0.75    0.13
   6  -5  -5    0.34    0.13
   6   5  -5    0.19    0.10
  -6   5   5    0.16    0.07
   5  -5  -5   66.30    1.83
   5   5  -5   67.81    1.79
  -5   5   5   68.62    1.67
   4  -5  -5   32.69    0.97
   4   5  -5   31.94    0.95
  -4   5   5   32.61    0.82
   3  -5  -5  108.55    2.78
   3   5  -5  109.29    2.74
  -3   5   5  112.79    2.59
   2  -5  -5    0.01    0.06
  -2   5   5    0.11    0.03
   2   5  -5    0.13    0.07
   1  -5  -5    6.93    0.30
  -1   5   5    7.49    0.22
   1   5  -5    6.53    0.30
   0  -5  -5    0.54    0.10
   0   5  -5    0.53    0.10
   0   5   5    0.48    0.07
  -1  -5  -5   26.77    0.81
  -1   5  -5   27.62    0.79
   1   5   5   27.40    0.74
  -2  -5  -5    9.57    0.39
  -2   5  -5    8.92    0.36
  -3  -5  -5  145.05    3.64
  -3   5  -5  146.16    3.56
   4  -5   5   28.64    0.72
  -4   5  -5   27.31    0.86
  -5   5  -5   64.93    1.76
  -6   5  -5    1.25    0.20
   6   5   5    1.65    0.23
  -7   5  -5    2.28    0.27
   7   5   5    2.14    0.26
  -8   5  -5    0.32    0.16
   8   5   5    0.60    0.18
  -9   5  -5    6.33    0.46
   9   5   5    5.47    0.49
  10   5   5    3.95    0.45
 -10   5  -5    4.12    0.43
 -11   5  -5    0.71    0.25
  11   5   5    0.65    0.25
 -12   5  -5    0.63    0.26
  12   5   5    1.26    0.34
  11  -6  -5    1.50    0.32
  11   6  -5    1.41    0.27
  10  -6  -5    0.20    0.19
  10   6  -5    0.19    0.17
   9  -6  -5    4.44    0.37
   9   6  -5    3.69    0.36
   8  -6  -5   10.01    0.52
   8   6  -5    9.70    0.50
   7  -6  -5   40.63    1.27
   7   6  -5   41.62    1.25
   6  -6  -5    3.41    0.28
   6   6  -5    3.78    0.28
  -6   6   5    3.44    0.19
   5  -6  -5   63.09    1.73
   5   6  -5   62.73    1.70
  -5   6   5   62.53    1.56
   4  -6  -5   38.54    1.12
   4   6  -5   37.93    1.11
  -4   6   5   38.60    0.96
   3  -6  -5   95.78    2.47
  -3   6   5  100.08    2.29
   3   6  -5   94.73    2.45
   2  -6  -5    3.56    0.22
   2   6  -5    3.61    0.24
  -2   6   5    3.70    0.14
   1  -6  -5   43.41    1.20
  -1   6   5   44.37    1.09
   1   6  -5   43.02    1.20
   0  -6  -5   59.53    1.58
   0   6  -5   57.92    1.56
   0   6   5   60.26    1.46
  -1  -6  -5   43.82    1.22
  -1   6  -5   42.65    1.18
   1   6   5   43.04    1.12
  -2  -6  -5    1.15    0.16
  -2   6  -5    1.32    0.16
   2   6   5    0.98    0.12
  -3  -6  -5   79.05    2.13
   3   6   5   81.79    2.06
  -3   6  -5   80.54    2.07
   4  -6   5   28.02    0.68
   4   6   5   26.22    0.83
  -4   6  -5   24.39    0.82
   5  -6   5   52.92    1.27
   5   6   5   48.05    1.41
  -5   6  -5   47.79    1.40
   6   6   5    0.24    0.13
  -6   6  -5    0.00    0.10
   7   6   5   11.36    0.56
  -7   6  -5   10.82    0.53
  -8   6  -5   11.43    0.56
   8   6   5   11.20    0.58
   9   6   5   11.50    0.62
  -9   6  -5   11.49    0.60
 -10   6  -5    0.45    0.21
  10   6   5    0.58    0.24
 -11   6  -5    1.49    0.29
  11   6   5    1.66    0.36
  12   6   5    2.08    0.41
 -12   6  -5    1.94    0.35
  11  -7  -5   16.44    0.78
  11   7  -5   14.38    0.74
  10  -7  -5    0.33    0.20
  10   7  -5    0.40    0.19
   9  -7  -5    0.27    0.16
   9   7  -5    0.18    0.15
   8  -7  -5    2.17    0.28
   8   7  -5    1.89    0.26
   7  -7  -5   21.30    0.79
   7   7  -5   21.67    0.80
   6  -7  -5   12.43    0.53
   6   7  -5   11.82    0.53
  -6   7   5   12.55    0.42
   5  -7  -5   10.55    0.46
  -5   7   5    9.86    0.34
   5   7  -5   10.63    0.47
   4  -7  -5    2.34    0.20
  -4   7   5    2.28    0.13
   4   7  -5    2.76    0.23
   3  -7  -5   34.66    1.04
  -3   7   5   37.09    0.90
   3   7  -5   36.15    1.07
   2  -7  -5   45.92    1.31
  -2   7   5   49.22    1.18
   2   7  -5   46.75    1.32
   1  -7  -5   71.69    1.89
   1   7  -5   72.97    1.90
  -1   7   5   72.32    1.77
   0  -7  -5    0.25    0.09
   0   7  -5    0.23    0.09
   0   7   5    0.24    0.06
  -1  -7  -5   42.04    1.23
  -1   7  -5   45.13    1.21
   1   7   5   42.70    1.13
  -2  -7  -5   62.57    1.71
  -2   7  -5   63.38    1.66
   2   7   5   61.16    1.61
  -3  -7  -5   28.51    0.92
  -3   7  -5   28.23    0.87
   3   7   5   28.50    0.85
   4  -7   5    3.96    0.14
  -4   7  -5    3.66    0.26
   4   7   5    4.39    0.28
   5   7   5   30.42    0.97
  -5   7  -5   30.00    0.96
   6   7   5   30.45    1.01
  -6   7  -5   30.00    0.99
  -7   7  -5    8.98    0.48
   7   7   5    8.59    0.49
   8   7   5    0.40    0.19
  -8   7  -5    0.24    0.16
  -9   7  -5    1.27    0.25
   9   7   5    1.73    0.31
  10   7   5    0.27    0.23
 -10   7  -5    0.55    0.22
  11   7   5    8.58    0.64
 -11   7  -5    8.01    0.56
  12   7   5    3.30    0.49
 -12   7  -5    3.80    0.47
  12   8  -5    1.34    0.31
  11   8  -5    2.74    0.37
  10  -8  -5    0.19    0.18
  10   8  -5   -0.01    0.16
   9  -8  -5   13.08    0.64
   9   8  -5   13.79    0.66
   8  -8  -5    2.53    0.30
   8   8  -5    2.39    0.31
   7  -8  -5   58.14    1.69
   7   8  -5   59.39    1.71
   6  -8  -5    9.46    0.46
  -6   8   5    9.32    0.38
   6   8  -5    9.85    0.49
   5  -8  -5   40.35    1.20
  -5   8   5   40.64    1.05
   5   8  -5   39.76    1.22
   4  -8  -5    6.75    0.35
   4   8  -5    6.78    0.37
  -4   8   5    7.03    0.25
   3  -8  -5    0.17    0.10
  -3   8   5    0.50    0.07
   3   8  -5    0.49    0.12
   2  -8  -5   10.53    0.43
   2   8  -5    9.81    0.45
  -2   8   5   10.29    0.33
   1  -8  -5    4.50    0.26
  -1   8   5    4.50    0.21
   1   8  -5    4.71    0.29
   0  -8  -5   91.12    2.37
   0   8   5   90.90    2.24
   0   8  -5   92.16    2.35
  -1  -8  -5    4.23    0.27
  -1   8  -5    4.44    0.27
   1   8   5    4.37    0.22
  -2  -8  -5    0.06    0.10
  -2   8  -5    0.16    0.10
   2   8   5    0.11    0.08
   3  -8   5    0.98    0.07
  -3  -8  -5    0.86    0.17
   3   8   5    0.98    0.15
  -3   8  -5    0.67    0.14
   4  -8   5    6.02    0.20
  -4   8  -5    6.27    0.34
   4   8   5    6.06    0.34
  -5   8  -5   65.79    1.85
   5   8   5   69.77    1.88
  -6   8  -5    3.38    0.32
   6   8   5    2.85    0.31
   7   8   5   49.60    1.53
  -7   8  -5   49.86    1.51
  -8   8  -5    1.04    0.21
   8   8   5    0.91    0.24
  -9   8  -5   10.07    0.58
   9   8   5    9.67    0.61
 -10   8  -5    0.15    0.17
  10   8   5   -0.40    0.15
  11   8   5    6.53    0.61
 -11   8  -5    6.66    0.53
 -12   8  -5    1.27    0.32
  12   8   5    1.25    0.35
  12   9  -5   -0.02    0.21
  11   9  -5    3.53    0.44
  10  -9  -5    0.52    0.21
  10   9  -5    0.76    0.24
   9  -9  -5    0.30    0.17
   9   9  -5    0.23    0.19
   8  -9  -5    2.00    0.27
   8   9  -5    2.20    0.30
   7  -9  -5    0.11    0.13
   7   9  -5    0.10    0.15
   6  -9  -5    3.47    0.32
   6   9  -5    3.25    0.32
   5  -9  -5    5.38    0.34
  -5   9   5    6.07    0.25
   5   9  -5    5.80    0.37
   4  -9  -5    0.38    0.12
   4   9  -5    0.12    0.11
  -4   9   5    0.19    0.06
   3  -9  -5   23.26    0.78
   3   9  -5   22.40    0.80
  -3   9   5   25.28    0.66
   2  -9  -5    1.31    0.18
   2   9  -5    1.15    0.18
  -2   9   5    1.48    0.13
   1  -9  -5  315.16    7.85
  -1   9   5  327.01    7.62
   1   9  -5  331.23    7.77
   0  -9  -5    1.13    0.17
   0   9  -5    1.52    0.20
   0   9   5    1.56    0.15
  -1  -9  -5  271.61    6.63
   1   9   5  270.14    6.42
  -1   9  -5  271.10    6.51
  -2  -9  -5    5.52    0.33
  -2   9  -5    6.16    0.33
   2   9   5    5.52    0.29
  -3  -9  -5    1.32    0.21
   3  -9   5    1.30    0.08
   3   9   5    1.19    0.17
  -3   9  -5    1.15    0.18
   4   9   5    2.33    0.24
  -4   9  -5    2.30    0.24
   5   9   5   12.43    0.54
  -5   9  -5   12.11    0.54
   6   9   5    2.33    0.28
  -6   9  -5    2.31    0.26
  -7   9  -5    2.22    0.27
   7   9   5    2.50    0.30
  -8   9  -5    2.41    0.31
   8   9   5    1.86    0.30
  -9   9  -5    0.92    0.22
   9   9   5    0.94    0.26
  10   9   5    1.58    0.34
 -10   9  -5    0.73    0.25
 -11   9  -5    1.98    0.36
  11   9   5    1.98    0.39
  12  10  -5    0.39    0.25
  11  10  -5    4.64    0.51
  10  10  -5    1.41    0.31
   9 -10  -5   20.57    0.83
   9  10  -5   19.72    0.87
   8 -10  -5    2.54    0.31
   8  10  -5    2.60    0.34
   7 -10  -5   35.54    1.17
   7  10  -5   38.42    1.25
   6 -10  -5    5.26    0.35
   6  10  -5    5.33    0.39
   5 -10  -5   61.04    1.76
   5  10  -5   63.35    1.81
  -5  10   5   65.35    1.61
   4 -10  -5   42.54    1.27
  -4  10   5   45.30    1.13
   4  10  -5   40.28    1.29
   3 -10  -5    0.28    0.11
  -3  10   5    0.46    0.09
   3  10  -5    0.36    0.13
   2 -10  -5    0.04    0.09
   2  10  -5    0.05    0.09
  -2  10   5   -0.04    0.06
   1 -10  -5    3.13    0.24
  -1  10   5    3.15    0.20
   1  10  -5    3.67    0.28
   0 -10  -5   51.54    1.46
   0  10   5   49.31    1.34
   0  10  -5   51.78    1.46
  -1 -10  -5   15.01    0.59
   1  10   5   14.90    0.52
  -1  10  -5   14.27    0.57
  -2 -10  -5    0.09    0.11
   2  10   5    0.00    0.07
  -2  10  -5    0.00    0.08
   3 -10   5    1.74    0.11
  -3 -10  -5    1.61    0.23
   3  10   5    1.66    0.20
  -3  10  -5    1.55    0.21
  -4  10  -5   54.30    1.56
   4  10   5   56.02    1.56
  -5  10  -5   44.65    1.32
   5  10   5   42.44    1.32
  -6  10  -5    7.75    0.45
   6  10   5    8.15    0.48
  -7  10  -5   58.57    1.74
   7  10   5   59.52    1.78
   8  10   5    1.07    0.26
  -8  10  -5    1.18    0.23
  -9  10  -5   19.58    0.86
   9  10   5   21.29    0.94
  10  10   5    0.47    0.27
 -10  10  -5    0.75    0.24
 -11  10  -5    3.87    0.45
  11  10   5    3.25    0.48
  12  11  -5    0.16    0.24
  11  11  -5   10.53    0.69
  10  11  -5    2.41    0.38
   9 -11  -5    0.41    0.19
   9  11  -5    0.53    0.21
   8 -11  -5    1.10    0.22
   8  11  -5    1.77    0.31
   7 -11  -5    0.56    0.17
   7  11  -5    0.59    0.21
   6 -11  -5   15.73    0.65
   6  11  -5   15.26    0.69
   5 -11  -5   38.60    1.19
   5  11  -5   37.04    1.23
   4 -11  -5   19.03    0.72
   4  11  -5   20.08    0.78
  -4  11   5   21.11    0.61
   3 -11  -5   35.92    1.12
   3  11  -5   34.98    1.15
  -3  11   5   37.17    0.99
   2 -11  -5   79.02    2.13
  -2  11   5   76.45    1.99
   2  11  -5   81.45    2.16
   1 -11  -5   19.41    0.70
   1  11  -5   20.18    0.74
  -1  11   5   18.56    0.62
   0 -11  -5    7.50    0.40
   0  11  -5    8.04    0.42
   0  11   5    7.73    0.34
  -1 -11  -5   47.17    1.39
   1  11   5   45.98    1.28
  -1  11  -5   46.11    1.36
  -2 -11  -5   48.70    1.44
  -2  11  -5   47.10    1.39
   2  11   5   46.22    1.32
  -3 -11  -5   37.22    1.23
  -3  11  -5   38.90    1.18
   3  11   5   37.99    1.14
  -4  11  -5   19.48    0.74
   4  11   5   20.24    0.74
  -5  11  -5   30.74    1.03
   5  11   5   31.43    1.05
   6  11   5    7.50    0.46
  -6  11  -5    8.16    0.46
  -7  11  -5    2.29    0.30
   7  11   5    1.76    0.30
  -8  11  -5    0.10    0.16
   8  11   5    0.25    0.21
   9  11   5    0.07    0.20
  -9  11  -5   -0.08    0.15
  10  11   5    1.36    0.33
 -10  11  -5    1.85    0.33
 -11  11  -5    8.58    0.61
  11  11   5    6.33    0.65
  11  12  -5    3.00    0.45
  10  12  -5    1.13    0.29
   9  12  -5    3.92    0.46
   8 -12  -5    8.92    0.50
   8  12  -5    8.15    0.56
   7 -12  -5   16.76    0.72
   7  12  -5   18.64    0.81
   6 -12  -5    7.14    0.43
   6  12  -5    6.63    0.46
   5 -12  -5   17.18    0.69
   5  12  -5   17.51    0.75
   4 -12  -5   13.23    0.58
  -4  12   5   13.94    0.47
   4  12  -5   12.88    0.62
   3 -12  -5  138.05    3.58
   3  12  -5  138.18    3.60
  -3  12   5  142.93    3.41
   2 -12  -5    0.98    0.18
  -2  12   5    0.95    0.14
   2  12  -5    1.12    0.22
   1 -12  -5    7.61    0.41
  -1  12   5    8.48    0.37
   1  12  -5    9.45    0.48
   0 -12  -5    0.20    0.11
   0  12   5    0.32    0.10
   0  12  -5    0.28    0.13
  -1 -12  -5   29.92    1.00
  -1  12  -5   30.07    0.99
   1  12   5   30.00    0.91
  -2 -12  -5    0.57    0.16
   2  12   5    0.42    0.12
  -2  12  -5    0.52    0.14
  -3 -12  -5   86.64    2.38
  -3  12  -5   83.02    2.28
   3  12   5   83.90    2.24
  -4  12  -5   14.04    0.62
   4  12   5   14.99    0.62
   5  12   5   14.93    0.65
  -5  12  -5   14.47    0.63
  -6  12  -5    0.86    0.21
   6  12   5    0.53    0.18
   7  12   5    7.21    0.50
  -7  12  -5    5.63    0.42
   8  12   5    4.07    0.44
  -8  12  -5    5.23    0.48
  -9  12  -5    2.57    0.35
   9  12   5    2.23    0.38
 -10  12  -5    0.07    0.18
  10  12   5   -0.29    0.21
  11  12   5    6.07    0.66
  11  13  -5    4.55    0.55
  10  13  -5    7.22    0.59
   9  13  -5    2.29    0.38
   8 -13  -5    5.34    0.42
   8  13  -5    5.46    0.52
   7 -13  -5    0.52    0.19
   7  13  -5    0.63    0.24
   6 -13  -5    0.08    0.14
   6  13  -5    0.12    0.16
   5 -13  -5   32.13    1.06
   5  13  -5   30.27    1.11
   4 -13  -5    2.37    0.28
   4  13  -5    2.26    0.31
   3 -13  -5   60.49    1.76
  -3  13   5   61.21    1.63
   3  13  -5   63.74    1.83
   2 -13  -5    2.83    0.29
   2  13  -5    2.31    0.29
  -2  13   5    2.99    0.23
   1 -13  -5    0.11    0.11
   1  13  -5    0.55    0.16
  -1  13   5    0.13    0.09
   0 -13  -5    0.58    0.16
   0  13  -5    0.65    0.16
   0  13   5    0.80    0.14
  -1 -13  -5    5.25    0.36
  -1  13  -5    5.44    0.36
   1  13   5    5.45    0.32
  -2 -13  -5    0.19    0.13
  -2  13  -5    0.01    0.11
   2  13   5    0.10    0.10
  -3 -13  -5   80.58    2.27
   3  13   5   79.27    2.14
  -3  13  -5   78.44    2.18
   4  13   5    0.00    0.12
  -4  13  -5   -0.07    0.10
  -5  13  -5   29.17    1.02
   5  13   5   30.00    1.05
   6  13   5   -0.01    0.15
  -6  13  -5    0.07    0.14
   7  13   5    0.88    0.24
  -7  13  -5    1.78    0.27
   8  13   5   12.81    0.71
  -8  13  -5   13.87    0.69
  -9  13  -5    5.11    0.50
   9  13   5    4.07    0.49
 -10  13  -5    4.37    0.48
  10  13   5    4.77    0.56
  11  14  -5   15.36    0.90
  10  14  -5    0.72    0.28
   9  14  -5   23.89    1.06
   8 -14  -5    0.22    0.20
   8  14  -5    0.04    0.18
   7 -14  -5   11.58    0.59
   7  14  -5   11.63    0.66
   6 -14  -5    3.87    0.37
   6  14  -5    4.17    0.44
   5 -14  -5    8.74    0.48
   5  14  -5    8.40    0.54
   4 -14  -5    7.41    0.44
   4  14  -5    6.78    0.46
   3 -14  -5   12.23    0.58
   3  14  -5   13.99    0.65
  -3  14   5   12.80    0.50
   2 -14  -5   44.45    1.34
  -2  14   5   41.72    1.22
   2  14  -5   42.89    1.38
   1 -14  -5   16.22    0.68
  -1  14   5   17.48    0.62
   1  14  -5   16.60    0.72
   0 -14  -5   35.21    1.16
   0  14   5   35.22    1.08
   0  14  -5   38.05    1.20
  -1 -14  -5    9.35    0.50
   1  14   5   10.13    0.46
  -1  14  -5   10.01    0.51
  -2 -14  -5   13.57    0.64
   2  14   5   13.28    0.57
  -2  14  -5   14.25    0.63
  -3 -14  -5   30.47    1.10
   3  14   5   31.22    1.02
  -3  14  -5   30.03    1.05
  -4  14  -5    2.11    0.28
   4  14   5    2.01    0.28
  -5  14  -5    0.78    0.20
   5  14   5    0.49    0.18
  -6  14  -5    5.01    0.40
   6  14   5    5.37    0.49
  -7  14  -5   12.42    0.64
   7  14   5   12.45    0.69
  -8  14  -5    0.00    0.16
   8  14   5    0.08    0.20
   9  14   5   23.33    1.08
  -9  14  -5   25.19    1.04
  10  14   5    0.18    0.28
 -10  14  -5    0.07    0.19
  10  15  -5    0.34    0.30
   9  15  -5    3.41    0.49
   8  15  -5    2.32    0.39
   7 -15  -5    8.49    0.51
   7  15  -5    8.97    0.62
   6 -15  -5   22.15    0.85
   6  15  -5   19.64    0.92
   5 -15  -5    3.48    0.37
   5  15  -5    3.02    0.37
   4 -15  -5    1.16    0.21
   4  15  -5    1.00    0.23
   3 -15  -5   32.31    1.13
  -3  15   5   36.37    1.05
   3  15  -5   35.40    1.22
   2 -15  -5    6.97    0.43
   2  15  -5    7.47    0.48
  -2  15   5    7.11    0.38
   1 -15  -5   64.65    1.89
   1  15  -5   67.69    1.94
  -1  15   5   64.54    1.78
   0 -15  -5    2.41    0.30
   0  15   5    2.34    0.26
   0  15  -5    2.59    0.32
  -1 -15  -5   52.00    1.62
  -1  15  -5   52.94    1.61
   1  15   5   55.52    1.54
  -2 -15  -5    9.52    0.52
   2  15   5    8.86    0.46
  -2  15  -5    8.94    0.49
  -3 -15  -5   19.46    0.82
   3  15   5   20.07    0.77
  -3  15  -5   18.66    0.78
   4  15   5    1.61    0.26
  -4  15  -5    1.23    0.23
  -5  15  -5    8.33    0.50
   5  15   5    8.18    0.50
   6  15   5   21.48    0.90
  -6  15  -5   20.76    0.87
  -7  15  -5    2.17    0.32
   7  15   5    2.86    0.40
   8  15   5    1.68    0.33
  -8  15  -5    1.66    0.30
   9  15   5    2.02    0.40
  -9  15  -5    1.71    0.33
  10  15   5    0.64    0.31
  10  16  -5    0.70    0.31
   9  16  -5   10.81    0.75
   8  16  -5    9.11    0.67
   7 -16  -5   17.63    0.87
   7  16  -5   19.15    0.94
   6 -16  -5    3.54    0.38
   6  16  -5    3.49    0.45
   5 -16  -5   22.05    0.87
   5  16  -5   21.61    0.95
   4 -16  -5    1.07    0.23
   4  16  -5    0.57    0.22
   3 -16  -5    3.00    0.34
   3  16  -5    3.03    0.37
   2 -16  -5    1.87    0.26
   2  16  -5    1.54    0.28
  -2  16   5    1.93    0.23
   1 -16  -5    0.43    0.17
  -1  16   5    0.41    0.14
   1  16  -5    0.89    0.22
   0 -16  -5   10.46    0.56
   0  16   5   11.64    0.52
   0  16  -5   11.65    0.60
  -1 -16  -5    7.18    0.47
  -1  16  -5    7.63    0.48
   1  16   5    6.78    0.40
  -2 -16  -5    0.53    0.20
  -2  16  -5    0.52    0.18
   2  16   5    0.59    0.17
  -3 -16  -5    2.41    0.35
   3  16   5    1.63    0.25
  -3  16  -5    1.86    0.28
  -4  16  -5    1.96    0.30
   4  16   5    1.87    0.28
   5  16   5   15.66    0.74
  -5  16  -5   15.43    0.72
   6  16   5    7.11    0.52
  -6  16  -5    5.78    0.46
   7  16   5   22.99    1.01
  -7  16  -5   21.83    0.93
  -8  16  -5    3.41    0.42
   8  16   5    2.84    0.42
   9  16   5   13.90    0.86
  -9  16  -5   14.47    0.79
   9  17  -5    0.34    0.29
   8  17  -5    0.13    0.24
   7  17  -5    6.21    0.60
   6 -17  -5   12.30    0.65
   6  17  -5   10.92    0.71
   5 -17  -5    4.55    0.44
   5  17  -5    4.41    0.50
   4 -17  -5   12.52    0.63
   4  17  -5   12.40    0.71
   3 -17  -5    1.19    0.23
   3  17  -5    1.34    0.29
   2 -17  -5   -0.02    0.14
   2  17  -5    0.21    0.17
  -2  17   5   -0.01    0.09
   1 -17  -5   46.76    1.51
   1  17  -5   50.69    1.58
  -1  17   5   48.65    1.43
   0 -17  -5    1.09    0.24
   0  17  -5    1.24    0.25
   0  17   5    1.24    0.20
  -1 -17  -5   43.80    1.42
   1  17   5   42.22    1.32
  -1  17  -5   42.85    1.40
  -2 -17  -5    2.40    0.35
  -2  17  -5    2.85    0.35
   2  17   5    2.44    0.29
  -3 -17  -5    4.00    0.43
  -3  17  -5    4.50    0.43
   3  17   5    3.89    0.38
   4  17   5   13.31    0.65
  -4  17  -5   10.42    0.60
   5  17   5    3.29    0.40
  -5  17  -5    3.32    0.39
   6  17   5   10.91    0.67
  -6  17  -5   11.13    0.63
  -7  17  -5    6.00    0.48
   7  17   5    6.26    0.59
  -8  17  -5    0.73    0.25
   8  17   5    0.76    0.30
   9  17   5    0.10    0.23
   9  18  -5    0.37    0.26
   8  18  -5    1.14    0.35
   7  18  -5   14.60    0.86
   6  18  -5    0.38    0.26
   5 -18  -5   47.50    1.53
   5  18  -5   46.66    1.64
   4 -18  -5    7.66    0.50
   4  18  -5    8.03    0.59
   3 -18  -5    6.12    0.45
   3  18  -5    5.70    0.54
   2 -18  -5    0.55    0.20
   2  18  -5    0.37    0.21
   1 -18  -5    0.33    0.18
  -1  18   5    0.14    0.12
   1  18  -5    0.19    0.16
   0 -18  -5    1.87    0.30
   0  18  -5    1.75    0.31
   0  18   5    1.62    0.24
  -1 -18  -5    0.11    0.18
   1  18   5    0.14    0.14
  -1  18  -5    0.04    0.14
  -2 -18  -5    2.73    0.35
   2  18   5    3.04    0.32
  -2  18  -5    2.79    0.34
  -3 -18  -5    6.95    0.51
  -3  18  -5    7.16    0.50
   3  18   5    7.60    0.49
   4  18   5    1.92    0.32
  -4  18  -5    1.55    0.28
  -5  18  -5   39.31    1.36
   5  18   5   37.85    1.36
  -6  18  -5    1.83    0.31
   6  18   5    1.93    0.35
  -7  18  -5   14.17    0.75
   7  18   5   12.63    0.78
   8  18   5    1.13    0.36
  -8  18  -5    1.05    0.28
   9  18   5   -0.05    0.29
   8  19  -5    8.95    0.81
   7  19  -5    3.28    0.50
   6  19  -5    0.24    0.22
   5 -19  -5    9.72    0.59
   5  19  -5    8.43    0.66
   4 -19  -5    0.22    0.19
   4  19  -5    0.12    0.22
   3 -19  -5    3.36    0.39
   3  19  -5    3.25    0.43
   2 -19  -5    2.35    0.33
   2  19  -5    1.52    0.29
   1 -19  -5   15.05    0.73
  -1  19   5   16.70    0.68
   1  19  -5   15.71    0.77
   0 -19  -5   -0.06    0.17
   0  19   5    0.03    0.12
   0  19  -5   -0.05    0.13
  -1 -19  -5   18.77    0.84
  -1  19  -5   17.88    0.81
   1  19   5   18.38    0.76
  -2 -19  -5    4.82    0.47
  -2  19  -5    4.59    0.45
   2  19   5    4.11    0.40
  -3 -19  -5    4.59    0.48
  -3  19  -5    5.57    0.45
   3  19   5    5.08    0.47
  -4  19  -5    2.73    0.37
   4  19   5    2.86    0.38
  -5  19  -5    5.68    0.52
   5  19   5    6.22    0.51
   6  19   5   -0.12    0.19
  -6  19  -5    0.08    0.18
   7  19   5    2.91    0.45
  -7  19  -5    2.27    0.37
   8  19   5    9.62    0.71
   8  20  -5   12.40    0.84
   7  20  -5   18.47    1.02
   6  20  -5    1.51    0.39
   5  20  -5    6.32    0.64
   4 -20  -5    4.09    0.44
   4  20  -5    3.79    0.50
   3 -20  -5    1.17    0.28
   3  20  -5    1.17    0.30
   2 -20  -5   14.88    0.72
   2  20  -5   12.74    0.74
   1 -20  -5    4.22    0.43
   1  20  -5    2.97    0.38
   0 -20  -5    1.06    0.26
   0  20  -5    1.16    0.27
   0  20   5    1.27    0.23
  -1 -20  -5    2.75    0.38
  -1  20  -5    2.25    0.33
   1  20   5    2.22    0.31
  -2 -20  -5   17.72    0.85
  -2  20  -5   18.52    0.84
   2  20   5   16.83    0.77
   3  20   5    0.24    0.18
  -3  20  -5    0.44    0.20
  -4  20  -5    4.59    0.48
   4  20   5    4.29    0.47
  -5  20  -5    3.61    0.44
   5  20   5    4.27    0.48
   6  20   5    0.54    0.26
  -6  20  -5    0.49    0.22
  -7  20  -5   16.89    0.86
   7  20   5   16.51    0.92
   8  20   5    4.13    0.56
   7  21  -5    3.16    0.53
   6  21  -5    0.14    0.28
   5  21  -5    1.90    0.42
   4 -21  -5    2.64    0.38
   4  21  -5    2.32    0.42
   3 -21  -5   13.14    0.71
   3  21  -5   14.19    0.80
   2 -21  -5    3.68    0.41
   2  21  -5    4.55    0.49
   1 -21  -5   29.24    1.14
   1  21  -5   31.33    1.20
   0 -21  -5    0.26    0.21
   0  21   5    0.18    0.15
   0  21  -5    0.09    0.20
  -1 -21  -5   18.29    0.87
  -1  21  -5   19.66    0.89
   1  21   5   18.55    0.81
  -2 -21  -5    4.11    0.45
  -2  21  -5    5.03    0.48
   2  21   5    4.25    0.44
   3  21   5   14.49    0.75
  -3  21  -5   15.29    0.77
   4  21   5    1.13    0.28
  -4  21  -5    1.06    0.27
   5  21   5    0.94    0.30
  -5  21  -5    1.41    0.30
   6  21   5    0.23    0.23
  -6  21  -5   -0.11    0.18
   7  21   5   -0.02    0.23
  -7  21  -5   -0.04    0.22
   7  22  -5    1.39    0.42
   6  22  -5    1.56    0.41
   5  22  -5    3.40    0.52
   4  22  -5    2.02    0.41
   3 -22  -5    1.89    0.34
   3  22  -5    1.57    0.36
   2 -22  -5    1.05    0.28
   2  22  -5    0.21    0.25
   1 -22  -5    1.41    0.32
   1  22  -5    2.15    0.38
   0 -22  -5    0.26    0.20
   0  22  -5    0.30    0.21
  -1 -22  -5    1.76    0.34
   1  22   5    1.81    0.30
  -1  22  -5    2.51    0.37
  -2 -22  -5    3.12    0.45
   2  22   5    2.72    0.37
  -2  22  -5    2.72    0.38
  -3  22  -5    1.35    0.30
   3  22   5    1.55    0.31
  -4  22  -5    4.66    0.50
   4  22   5    3.46    0.43
  -5  22  -5    0.69    0.27
   5  22   5    1.32    0.31
   6  22   5    2.80    0.45
  -6  22  -5    2.35    0.39
   7  22   5    1.82    0.37
   6  23  -5   10.30    0.82
   5  23  -5    5.47    0.62
   4  23  -5    4.06    0.54
   3 -23  -5   13.37    0.76
   3  23  -5   12.96    0.82
   2 -23  -5    5.33    0.53
   2  23  -5    3.58    0.47
   1 -23  -5    3.68    0.45
   1  23  -5    3.86    0.49
   0 -23  -5    0.14    0.23
   0  23  -5    0.23    0.21
  -1 -23  -5    0.80    0.29
   1  23   5    0.74    0.23
  -1  23  -5    0.64    0.25
  -2  23  -5    2.33    0.37
   2  23   5    1.55    0.32
  -3  23  -5   19.87    0.94
   3  23   5   19.29    0.92
   4  23   5    8.05    0.61
  -4  23  -5    8.02    0.60
   5  23   5   11.72    0.74
  -5  23  -5   10.09    0.68
   6  23   5    8.61    0.69
   5  24  -5    4.57    0.59
   4  24  -5    0.39    0.29
   3  24  -5   20.14    1.04
   2 -24  -5    0.80    0.29
   2  24  -5    1.07    0.33
   1 -24  -5    2.66    0.43
   1  24  -5    2.49    0.40
   0 -24  -5   16.31    0.87
   0  24  -5   17.47    0.88
  -1 -24  -5    1.93    0.36
  -1  24  -5    1.54    0.33
   2  24   5    1.48    0.31
  -2  24  -5    1.80    0.36
   3  24   5   14.57    0.81
  -3  24  -5   15.21    0.82
  -4  24  -5    0.54    0.26
   4  24   5    0.59    0.27
   5  24   5    6.33    0.63
  -5  24  -5    6.19    0.61
   4  25  -5    0.05    0.28
   3  25  -5    1.59    0.37
   2  25  -5    1.84    0.38
   1 -25  -5    5.06    0.55
   1  25  -5    4.21    0.53
   0 -25  -5    0.25    0.28
   0  25  -5    0.51    0.26
  -1 -25  -5    5.48    0.57
  -1  25  -5    6.08    0.58
  -2  25  -5    2.50    0.41
   3  25   5    5.37    0.56
  -3  25  -5    4.05    0.50
  -4  25  -5   -0.15    0.20
   4  25   5    0.04    0.23
   5  25   5    2.20    0.42
   2  26  -5    5.05    0.57
   1 -26  -5    0.00    0.27
   1  26  -5    0.22    0.22
   0 -26  -5   14.60    0.85
   0  26  -5   13.81    0.82
  -1  26  -5    0.78    0.28
  -2  26  -5    2.79    0.43
   3  26   5    0.49    0.27
  -3  26  -5   -0.10    0.20
   4  26   5    0.43    0.29
  -4  26  -5    0.70    0.28
   0 -27  -5    0.69    0.31
  -1  27  -5   14.65    0.85
  13   0  -6    0.13    0.26
   8   0  -6   28.94    0.90
   7   0  -6   -0.06    0.08
   6   0  -6   10.13    0.38
   5   0  -6    0.04    0.06
   4   0  -6    8.01    0.29
   3   0  -6    0.02    0.04
   2   0  -6  111.37    2.68
   2   0  -6  115.21    2.81
   1   0  -6    0.02    0.04
   1   0  -6   -0.01    0.05
   0   0  -6   64.44    1.54
   0   0  -6   61.54    1.58
  -1   0  -6    0.08    0.05
  -1   0  -6    0.01    0.04
  -2   0  -6  161.24    3.85
  -2   0  -6  160.63    3.88
  -3   0  -6    0.01    0.06
  -4   0  -6    6.12    0.30
  -5   0  -6    0.12    0.10
  -6   0  -6   54.94    1.56
  -7   0  -6    0.15    0.13
  -8   0  -6    8.94    0.51
  -9   0  -6   -0.12    0.15
 -10   0  -6   16.58    0.78
 -11   0  -6    0.03    0.20
  12   0   6    7.11    0.57
  13  -1  -6    2.10    0.40
  12  -1  -6    1.29    0.32
   9   1  -6    4.01    0.29
   8  -1  -6   41.44    1.17
   8   1  -6   40.68    1.19
   7  -1  -6   18.79    0.61
   7   1  -6   18.02    0.62
   6  -1  -6  103.42    2.55
   6   1  -6  104.62    2.59
   5  -1  -6    0.04    0.05
   5   1  -6    0.01    0.06
   4  -1  -6   75.94    1.81
   4   1  -6   72.20    1.84
   3  -1  -6   24.42    0.76
   3  -1  -6   25.44    0.65
   3   1  -6   25.61    0.69
   2  -1  -6    0.91    0.11
   2  -1  -6    0.91    0.07
   2   1  -6    0.83    0.10
   1  -1  -6   55.16    1.28
   1  -1  -6   51.54    1.37
   1   1  -6   53.65    1.36
   1   1  -6   52.35    1.32
   0  -1  -6   23.55    0.67
   0  -1  -6   23.22    0.62
   0   1  -6   24.48    0.65
   0   1  -6   23.27    0.64
  -1  -1  -6   79.88    1.97
  -1  -1  -6   78.40    1.92
  -1   1  -6   80.01    1.93
  -1   1  -6   76.47    1.93
  -2  -1  -6    2.38    0.16
  -2  -1  -6    2.70    0.16
  -2   1  -6    2.67    0.13
  -2   1  -6    2.55    0.17
  -3  -1  -6   17.27    0.53
  -3  -1  -6   16.64    0.55
  -3   1  -6   17.93    0.57
  -4  -1  -6   78.33    2.01
  -4   1  -6   76.89    2.01
  -5  -1  -6    0.58    0.13
  -5   1  -6    1.03    0.16
  -6  -1  -6   70.23    1.91
  -6   1  -6   69.40    1.91
  -7  -1  -6   12.34    0.56
  -7   1  -6   12.50    0.57
  -8  -1  -6   15.78    0.70
  -8   1  -6   16.68    0.70
  -9  -1  -6    0.17    0.18
  -9   1  -6    0.17    0.17
 -10  -1  -6    1.24    0.30
 -10   1  -6    1.25    0.28
 -11   1  -6    2.50    0.38
  12   1   6    4.95    0.54
  13  -2  -6    1.98    0.40
  12  -2  -6    5.91    0.57
  11  -2  -6    8.07    0.57
   9   2  -6   18.75    0.70
   8   2  -6    2.95    0.28
   7  -2  -6   11.82    0.44
   7   2  -6   12.52    0.49
   6  -2  -6    3.23    0.18
   6   2  -6    2.89    0.21
   5  -2  -6    9.22    0.31
   5   2  -6    8.87    0.36
   4  -2  -6    4.71    0.18
   4  -2  -6    4.79    0.28
   4   2  -6    4.21    0.22
   3  -2  -6    1.91    0.09
   3  -2  -6    2.03    0.19
   3   2  -6    1.86    0.14
   2  -2  -6   61.64    1.62
   2   2  -6   62.25    1.56
   1  -2  -6  129.48    2.98
   1  -2  -6  128.62    3.14
   1   2  -6  125.27    3.06
   0  -2  -6  535.97   12.94
   0  -2  -6  543.62   12.82
   0   2  -6  561.56   13.14
   0   2  -6  546.03   12.86
  -1  -2  -6   56.26    1.46
  -1  -2  -6   54.65    1.40
  -1   2  -6   58.45    1.39
  -1   2  -6   55.91    1.43
  -2  -2  -6   77.84    1.93
  -2  -2  -6   77.56    1.98
  -2   2  -6   78.80    1.88
  -2   2  -6   76.47    1.95
  -3  -2  -6    0.61    0.11
  -3  -2  -6    0.60    0.10
  -3   2  -6    0.84    0.12
  -4  -2  -6   21.64    0.70
  -4   2  -6   21.32    0.70
  -5  -2  -6   48.63    1.41
  -5   2  -6   52.66    1.43
  -6  -2  -6    4.01    0.29
  -6   2  -6    3.92    0.30
  -7  -2  -6    2.14    0.28
  -7   2  -6    2.70    0.30
  -8  -2  -6   -0.17    0.12
  -8   2  -6    0.09    0.15
  -9  -2  -6    8.50    0.54
  -9   2  -6    9.16    0.55
 -10   2  -6    0.95    0.24
  11   2   6    1.83    0.34
 -11   2  -6    1.61    0.33
  12   2   6    5.44    0.58
 -12   2  -6    6.15    0.60
  13  -3  -6    1.36    0.34
  12  -3  -6   10.32    0.68
  11  -3  -6    0.70    0.25
  10  -3  -6   45.00    1.49
  10   3  -6   43.27    1.37
   9  -3  -6    2.80    0.34
   9   3  -6    1.85    0.24
   8  -3  -6   36.35    1.20
   8   3  -6   35.54    1.10
   7  -3  -6   12.86    0.45
   7  -3  -6   13.01    0.58
   7   3  -6   13.20    0.52
   6  -3  -6   26.49    0.76
   6  -3  -6   26.83    0.91
   6   3  -6   29.20    0.85
   5  -3  -6    6.07    0.23
   5  -3  -6    5.79    0.32
   5   3  -6    6.25    0.30
   4  -3  -6   18.81    0.49
   4  -3  -6   17.99    0.62
   4   3  -6   17.41    0.57
   3  -3  -6   49.20    1.34
   3  -3  -6   49.66    1.16
   3   3  -6   47.62    1.28
   2  -3  -6    4.74    0.24
   2   3  -6    4.91    0.23
   1  -3  -6    9.91    0.36
   1   3  -6    8.85    0.33
   0  -3  -6   23.83    0.71
   0  -3  -6   25.42    0.64
   0   3  -6   24.27    0.69
  -1  -3  -6    3.12    0.19
  -1  -3  -6    3.13    0.16
  -1   3  -6    3.30    0.12
  -1   3  -6    3.35    0.19
  -2  -3  -6   12.04    0.44
  -2  -3  -6   11.69    0.40
  -3  -3  -6   18.76    0.62
  -3  -3  -6   19.49    0.61
  -3   3  -6   18.52    0.61
  -4  -3  -6   20.50    0.67
  -4   3  -6   19.98    0.67
  -5  -3  -6    3.72    0.27
  -5   3  -6    3.69    0.27
  -6  -3  -6    3.42    0.28
  -6   3  -6    3.66    0.33
  -7  -3  -6    3.14    0.31
  -7   3  -6    3.98    0.36
  -8  -3  -6   54.06    1.66
  -8   3  -6   57.70    1.68
  -9   3  -6    5.78    0.45
 -10   3  -6   29.21    1.13
  10   3   6   30.26    1.15
  11   3   6    1.84    0.35
 -11   3  -6    2.12    0.36
 -12   3  -6    3.46    0.44
  12   3   6    3.30    0.47
  12  -4  -6    0.76    0.30
  11  -4  -6    1.13    0.29
  10  -4  -6    3.07    0.40
  10   4  -6    2.53    0.31
   9  -4  -6    1.89    0.29
   9   4  -6    1.26    0.21
   8  -4  -6   16.28    0.70
   8   4  -6   16.41    0.65
   7  -4  -6    0.30    0.14
   7   4  -6    0.31    0.12
   6  -4  -6    1.67    0.23
   6  -4  -6    1.57    0.13
   6   4  -6    1.69    0.19
   5  -4  -6    2.81    0.14
   5  -4  -6    2.77    0.22
   5   4  -6    2.71    0.21
   4  -4  -6  143.03    3.61
   4  -4  -6  146.57    3.38
   4   4  -6  143.22    3.52
   3  -4  -6   10.74    0.42
   3   4  -6   10.66    0.41
   2  -4  -6   96.28    2.40
   2   4  -6   92.99    2.36
   1   4  -6    9.39    0.36
  -1   4   6    9.38    0.25
   0  -4  -6   22.44    0.68
   0   4  -6   22.76    0.67
  -1  -4  -6   13.04    0.48
  -1  -4  -6   13.61    0.42
  -1   4  -6   14.62    0.37
  -1   4  -6   13.76    0.47
  -2  -4  -6  157.74    3.77
  -2  -4  -6  156.96    3.89
  -2   4  -6  156.46    3.80
  -3  -4  -6   31.83    0.96
  -3  -4  -6   32.98    0.93
  -3   4  -6   32.21    0.94
  -4  -4  -6  148.71    3.66
  -4   4  -6  149.66    3.68
  -5  -4  -6    0.51    0.14
  -5   4  -6    0.49    0.14
  -6  -4  -6    0.41    0.13
  -6   4  -6    0.72    0.16
  -7  -4  -6    2.47    0.30
  -7   4  -6    2.64    0.30
  -8   4  -6   20.05    0.81
  -9   4  -6    0.04    0.15
   9   4   6   -0.06    0.14
 -10   4  -6    1.38    0.29
  10   4   6    1.01    0.29
 -11   4  -6    0.44    0.23
  11   4   6    0.55    0.27
  12   4   6    0.43    0.27
 -12   4  -6    0.20    0.21
  12  -5  -6    3.19    0.44
  11  -5  -6    5.27    0.51
  10  -5  -6   29.43    1.10
  10   5  -6   29.02    1.04
   9  -5  -6    1.12    0.25
   9   5  -6    1.30    0.22
   8  -5  -6   16.54    0.70
   8   5  -6   17.15    0.67
   7  -5  -6   37.13    1.22
   7   5  -6   41.03    1.19
   6  -5  -6    3.22    0.27
   6   5  -6    3.27    0.25
   5  -5  -6    0.25    0.10
   5   5  -6    0.03    0.08
  -5   5   6    0.12    0.06
   4  -5  -6   60.98    1.69
   4   5  -6   61.76    1.65
  -4   5   6   63.50    1.49
   3  -5  -6    7.08    0.33
   3   5  -6    6.94    0.33
   2  -5  -6  129.75    3.21
   2   5  -6  126.98    3.16
   1  -5  -6    1.44    0.16
   1   5  -6    1.26    0.15
  -1   5   6    1.46    0.08
   0  -5  -6   16.05    0.55
   0   5   6   16.32    0.45
   0   5  -6   15.96    0.53
  -1  -5  -6    3.02    0.21
  -1   5  -6    3.21    0.20
   1   5   6    3.30    0.17
  -2  -5  -6   84.78    2.26
  -2   5  -6   89.21    2.20
  -3  -5  -6    2.27    0.19
  -3  -5  -6    2.08    0.21
  -3   5  -6    2.31    0.19
   4  -5   6   35.76    0.84
  -4  -5  -6   31.64    0.98
  -4   5  -6   32.49    1.00
  -5  -5  -6    0.30    0.11
  -5   5  -6    0.39    0.13
  -6   5  -6    0.34    0.13
   7   5   6    9.29    0.49
  -7   5  -6    9.62    0.49
   8   5   6   31.26    1.11
  -8   5  -6   31.50    1.10
  -9   5  -6    0.17    0.17
   9   5   6   -0.26    0.15
 -10   5  -6   25.53    1.05
  10   5   6   28.01    1.10
  11   5   6    4.11    0.48
 -11   5  -6    3.38    0.42
 -12   5  -6    1.45    0.33
  12   5   6    2.26    0.43
  12  -6  -6    4.60    0.52
  11  -6  -6    0.68    0.24
  11   6  -6    0.82    0.24
  10  -6  -6    8.90    0.57
  10   6  -6    9.36    0.53
   9  -6  -6    2.06    0.31
   9   6  -6    2.22    0.29
   8  -6  -6    1.78    0.27
   8   6  -6    1.92    0.26
   7  -6  -6   11.90    0.56
   7   6  -6   11.95    0.54
   6  -6  -6   37.00    1.16
  -6   6   6   37.00    1.00
   6   6  -6   37.92    1.14
   5  -6  -6   21.39    0.75
  -5   6   6   22.22    0.59
   5   6  -6   21.15    0.73
   4  -6  -6   51.11    1.47
   4   6  -6   54.16    1.47
  -4   6   6   53.77    1.28
   3  -6  -6    0.65    0.12
   3   6  -6    1.02    0.15
  -3   6   6    0.96    0.06
   2  -6  -6   67.92    1.85
   2   6  -6   67.89    1.84
  -2   6   6   74.43    1.66
   1  -6  -6    2.97    0.20
   1   6  -6    3.32    0.22
  -1   6   6    3.15    0.14
   0  -6  -6    0.51    0.11
   0   6  -6    0.37    0.10
   0   6   6    0.56    0.07
  -1  -6  -6   13.14    0.51
  -1   6  -6   14.20    0.51
   1   6   6   14.39    0.44
  -2  -6  -6  127.57    3.26
  -2   6  -6  131.40    3.19
   2   6   6  126.83    3.13
  -3  -6  -6    0.06    0.08
   3   6   6    0.08    0.08
  -3   6  -6    0.10    0.08
  -4   6  -6   64.44    1.75
   4   6   6   64.99    1.73
  -5   6  -6   20.77    0.74
   5   6   6   21.08    0.74
   6   6   6    8.12    0.44
  -6   6  -6    7.45    0.42
  -7   6  -6    3.39    0.33
   7   6   6    4.45    0.40
   8   6   6    0.28    0.17
  -8   6  -6    0.20    0.16
   9   6   6    3.71    0.42
  -9   6  -6    3.22    0.38
 -10   6  -6    2.64    0.37
  10   6   6    2.21    0.36
 -11   6  -6    1.02    0.28
  11   6   6    0.35    0.26
 -12   6  -6    5.82    0.56
  12   6   6    5.86    0.63
  11  -7  -6    0.24    0.21
  11   7  -6    0.13    0.18
  10  -7  -6    7.59    0.52
  10   7  -6    8.54    0.53
   9  -7  -6    5.80    0.43
   9   7  -6    5.39    0.40
   8  -7  -6   24.79    0.93
   8   7  -6   26.00    0.93
   7  -7  -6    5.29    0.36
   7   7  -6    5.69    0.37
   6  -7  -6   45.14    1.37
   6   7  -6   47.75    1.38
   5  -7  -6   12.04    0.51
   5   7  -6   12.62    0.52
  -5   7   6   11.85    0.37
   4  -7  -6   24.69    0.81
   4   7  -6   24.17    0.81
  -4   7   6   25.13    0.64
   3  -7  -6    3.65    0.25
   3   7  -6    3.30    0.25
  -3   7   6    3.66    0.13
   2   7  -6   33.58    1.05
  -2   7   6   37.02    0.89
   1  -7  -6  100.95    2.57
   1   7  -6   97.39    2.54
  -1   7   6  101.89    2.40
   0  -7  -6    0.25    0.10
   0   7  -6    0.26    0.09
   0   7   6    0.23    0.06
  -1  -7  -6   15.29    0.58
  -1   7  -6   16.70    0.58
   1   7   6   16.64    0.51
  -2  -7  -6    0.39    0.12
  -2   7  -6    0.67    0.14
   2   7   6    0.45    0.11
  -3  -7  -6    1.99    0.24
  -3   7  -6    1.74    0.20
   3   7   6    2.07    0.20
  -4   7  -6   34.21    1.04
   4   7   6   33.61    1.02
   5   7   6   23.17    0.81
  -5   7  -6   24.06    0.82
   6   7   6   71.36    1.97
  -6   7  -6   69.24    1.95
   7   7   6    6.45    0.43
  -7   7  -6    6.72    0.42
   8   7   6    6.52    0.45
  -8   7  -6    6.49    0.44
   9   7   6    1.25    0.29
  -9   7  -6    1.16    0.26
 -10   7  -6    4.48    0.46
  10   7   6    5.37    0.53
 -11   7  -6    0.65    0.23
  11   7   6    0.88    0.32
 -12   7  -6    8.48    0.64
  12   7   6    9.10    0.71
  11  -8  -6    0.09    0.19
  11   8  -6    0.14    0.20
  10  -8  -6    0.97    0.26
  10   8  -6    1.19    0.27
   9  -8  -6    4.87    0.40
   9   8  -6    4.65    0.43
   8  -8  -6    3.08    0.33
   8   8  -6    4.31    0.40
   7  -8  -6   12.97    0.60
   7   8  -6   13.83    0.62
   6  -8  -6    0.23    0.13
   6   8  -6    0.08    0.12
   5  -8  -6    3.02    0.26
  -5   8   6    3.51    0.18
   5   8  -6    3.41    0.28
   4  -8  -6    0.24    0.10
  -4   8   6    0.52    0.07
   4   8  -6    0.21    0.12
   3  -8  -6   11.30    0.48
   3   8  -6   12.07    0.51
  -3   8   6   12.48    0.35
   2  -8  -6  115.05    3.02
  -2   8   6  123.09    2.83
   2   8  -6  118.16    3.02
   1  -8  -6   17.96    0.63
   1   8  -6   17.22    0.64
  -1   8   6   18.17    0.52
   0  -8  -6  161.55    4.02
   0   8   6  158.28    3.83
   0   8  -6  162.74    3.97
  -1  -8  -6   18.18    0.66
   1   8   6   18.00    0.56
  -1   8  -6   18.59    0.65
  -2  -8  -6   34.64    1.07
   2   8   6   33.23    0.96
  -2   8  -6   34.29    1.03
  -3  -8  -6    6.76    0.38
   3   8   6    6.61    0.33
  -3   8  -6    7.15    0.36
  -4  -8  -6    0.85    0.18
  -4   8  -6    1.09    0.18
   4   8   6    1.17    0.17
  -5   8  -6    2.63    0.28
   5   8   6    2.45    0.26
   6   8   6   18.68    0.74
  -6   8  -6   18.24    0.72
   7   8   6   17.38    0.74
  -7   8  -6   17.28    0.73
   8   8   6    5.51    0.44
  -8   8  -6    4.09    0.40
   9   8   6    0.34    0.22
  -9   8  -6    0.63    0.23
  10   8   6    2.69    0.42
 -10   8  -6    3.09    0.41
  11   8   6    0.33    0.22
 -11   8  -6    0.06    0.20
 -12   8  -6    6.77    0.63
  11   9  -6    0.30    0.22
  10  -9  -6    7.81    0.51
  10   9  -6    6.40    0.50
   9  -9  -6    0.38    0.19
   9   9  -6   -0.28    0.14
   8  -9  -6   30.49    1.06
   8   9  -6   30.02    1.08
   7  -9  -6    0.17    0.15
   7   9  -6    0.32    0.17
   6  -9  -6   96.80    2.62
   6   9  -6   99.53    2.63
   5  -9  -6    2.05    0.24
   5   9  -6    2.52    0.28
   4  -9  -6   12.16    0.52
  -4   9   6   12.66    0.37
   4   9  -6   11.51    0.53
   3  -9  -6   11.43    0.50
  -3   9   6   12.36    0.36
   3   9  -6   10.98    0.51
   2  -9  -6   26.86    0.87
  -2   9   6   27.03    0.73
   2   9  -6   26.71    0.89
   1  -9  -6    0.39    0.12
   1   9  -6    0.41    0.14
  -1   9   6    0.55    0.09
   0  -9  -6    2.24    0.23
   0   9   6    2.44    0.17
   0   9  -6    2.14    0.23
  -1   9  -6    4.34    0.29
   1   9   6    4.10    0.23
  -2  -9  -6   28.58    0.95
  -2   9  -6   28.80    0.91
   2   9   6   28.14    0.85
  -3  -9  -6   14.94    0.62
   3   9   6   14.54    0.54
  -3   9  -6   14.31    0.57
  -4  -9  -6   23.84    0.89
  -4   9  -6   25.65    0.86
   4   9   6   25.63    0.84
   5   9   6    4.73    0.34
  -5   9  -6    5.03    0.35
   6   9   6   54.83    1.66
  -6   9  -6   58.47    1.67
  -7   9  -6    0.50    0.18
   7   9   6    0.54    0.19
  -8   9  -6   22.03    0.89
   8   9   6   21.45    0.90
  -9   9  -6    0.28    0.19
   9   9   6    0.42    0.20
 -10   9  -6    7.59    0.55
  10   9   6    6.45    0.61
 -11   9  -6    1.01    0.29
  11   9   6    1.84    0.38
 -12   9  -6    8.39    0.63
  12  10  -6    4.92    0.52
  11  10  -6    0.47    0.25
  10 -10  -6    0.63    0.23
  10  10  -6    0.62    0.23
   9 -10  -6    0.07    0.16
   9  10  -6   -0.23    0.15
   8 -10  -6    0.32    0.16
   8  10  -6    0.13    0.17
   7 -10  -6    1.17    0.23
   7  10  -6    1.15    0.23
   6 -10  -6    3.11    0.31
   6  10  -6    4.42    0.40
   5 -10  -6    3.99    0.31
   5  10  -6    4.04    0.32
   4 -10  -6    0.25    0.13
  -4  10   6    0.18    0.06
   4  10  -6   -0.01    0.10
   3 -10  -6   28.09    0.93
  -3  10   6   31.28    0.79
   3  10  -6   26.95    0.96
   2 -10  -6   89.08    2.34
  -2  10   6   86.61    2.16
   2  10  -6   87.47    2.35
   1 -10  -6    2.79    0.24
   1  10  -6    2.61    0.28
  -1  10   6    3.01    0.19
   0 -10  -6  134.00    3.48
   0  10   6  135.41    3.31
   0  10  -6  139.72    3.46
  -1 -10  -6   11.59    0.50
  -1  10  -6   10.87    0.49
   1  10   6   10.90    0.42
  -2 -10  -6   31.88    1.04
   2  10   6   31.65    0.94
  -2  10  -6   31.03    1.00
  -3 -10  -6   35.35    1.16
  -3  10  -6   35.79    1.11
   3  10   6   35.25    1.06
  -4 -10  -6    6.56    0.42
  -4  10  -6    6.39    0.38
   4  10   6    6.09    0.36
  -5  10  -6    0.57    0.17
   5  10   6    0.32    0.16
   6  10   6    0.98    0.22
  -6  10  -6    1.36    0.24
   7  10   6    1.98    0.29
  -7  10  -6    1.36    0.25
   8  10   6    6.34    0.50
  -8  10  -6    6.60    0.47
   9  10   6    0.72    0.24
  -9  10  -6    0.75    0.24
 -10  10  -6    3.44    0.43
  10  10   6    2.24    0.37
 -11  10  -6    1.22    0.30
  11  10   6    0.97    0.35
 -12  10  -6   15.72    0.89
  12  11  -6    4.54    0.53
  11  11  -6    2.36    0.38
  10  11  -6    5.66    0.53
   9 -11  -6    1.75    0.29
   9  11  -6    1.62    0.30
   8 -11  -6   18.57    0.78
   8  11  -6   19.16    0.83
   7 -11  -6    0.23    0.15
   7  11  -6   -0.03    0.15
   6 -11  -6   32.27    1.06
   6  11  -6   30.36    1.09
   5 -11  -6   21.40    0.80
   5  11  -6   22.15    0.85
   4 -11  -6   16.48    0.66
   4  11  -6   17.03    0.70
   3 -11  -6    2.76    0.27
   3  11  -6    2.59    0.29
  -3  11   6    2.98    0.18
   2 -11  -6    9.44    0.46
  -2  11   6    9.35    0.37
   2  11  -6   10.87    0.52
   1 -11  -6   12.37    0.53
  -1  11   6   12.21    0.44
   1  11  -6   11.89    0.55
   0 -11  -6   -0.14    0.08
   0  11   6   -0.02    0.07
   0  11  -6    0.07    0.11
  -1 -11  -6    5.70    0.36
   1  11   6    5.47    0.29
  -1  11  -6    6.04    0.36
  -2 -11  -6   13.57    0.60
  -2  11  -6   13.34    0.57
   2  11   6   13.12    0.51
  -3 -11  -6   52.97    1.60
   3  11   6   52.55    1.48
  -3  11  -6   53.09    1.53
  -4 -11  -6    9.18    0.53
   4  11   6    9.65    0.47
  -4  11  -6    9.78    0.49
  -5  11  -6   24.25    0.89
   5  11   6   25.68    0.90
   6  11   6   24.36    0.91
  -6  11  -6   24.12    0.90
   7  11   6    3.29    0.38
  -7  11  -6    3.13    0.35
   8  11   6   19.79    0.88
  -8  11  -6   20.28    0.87
  -9  11  -6    7.71    0.53
   9  11   6    5.49    0.53
  10  11   6    6.91    0.64
 -10  11  -6    6.18    0.52
 -11  11  -6    3.07    0.43
  11  11   6    1.78    0.38
  11  12  -6    2.94    0.44
  10  12  -6    2.11    0.37
   9 -12  -6    3.34    0.37
   9  12  -6    4.49    0.48
   8 -12  -6    0.45    0.19
   8  12  -6    0.69    0.24
   7 -12  -6    0.07    0.15
   7  12  -6    0.16    0.17
   6 -12  -6    7.26    0.45
   6  12  -6    7.34    0.49
   5 -12  -6    2.50    0.29
   5  12  -6    1.72    0.27
   4 -12  -6   66.07    1.85
   4  12  -6   63.50    1.88
   3 -12  -6   35.22    1.14
  -3  12   6   37.38    1.00
   3  12  -6   34.94    1.19
   2 -12  -6   11.00    0.51
   2  12  -6   11.58    0.56
  -2  12   6   10.34    0.41
   1 -12  -6    3.87    0.29
   1  12  -6    3.61    0.30
  -1  12   6    3.26    0.22
   0 -12  -6    6.04    0.38
   0  12  -6    5.86    0.38
   0  12   6    5.96    0.30
  -1 -12  -6    3.62    0.31
   1  12   6    3.99    0.25
  -1  12  -6    3.66    0.34
  -2 -12  -6   50.00    1.53
   2  12   6   51.39    1.42
  -2  12  -6   50.20    1.50
  -3 -12  -6    6.19    0.42
   3  12   6    4.92    0.33
  -3  12  -6    5.92    0.38
  -4 -12  -6   81.13    2.30
   4  12   6   80.71    2.18
  -4  12  -6   78.09    2.20
  -5  12  -6    0.45    0.17
   5  12   6    0.64    0.19
   6  12   6    4.81    0.38
  -6  12  -6    4.64    0.38
  -7  12  -6    0.07    0.16
   7  12   6    0.16    0.18
   8  12   6    2.09    0.35
  -8  12  -6    2.54    0.34
   9  12   6    4.42    0.49
  -9  12  -6    5.20    0.50
 -10  12  -6    0.58    0.23
  10  12   6    0.44    0.29
  11  12   6    1.98    0.51
 -11  12  -6    2.05    0.39
  11  13  -6    1.16    0.31
  10  13  -6   16.93    0.88
   9  13  -6    3.43    0.43
   8 -13  -6   10.71    0.59
   8  13  -6   10.84    0.66
   7 -13  -6    5.36    0.41
   7  13  -6    5.36    0.51
   6 -13  -6    4.40    0.36
   6  13  -6    3.85    0.40
   5 -13  -6    1.58    0.25
   5  13  -6    1.36    0.27
   4 -13  -6   14.80    0.64
   4  13  -6   14.89    0.68
   3 -13  -6    0.58    0.18
   3  13  -6    0.59    0.18
  -3  13   6    0.44    0.11
   2 -13  -6   84.82    2.35
  -2  13   6   84.89    2.19
   2  13  -6   88.31    2.39
   1 -13  -6   17.07    0.68
  -1  13   6   16.34    0.59
   1  13  -6   17.16    0.71
   0 -13  -6    0.27    0.14
   0  13  -6    0.27    0.15
   0  13   6    0.42    0.11
  -1 -13  -6    4.98    0.37
   1  13   6    4.88    0.30
  -1  13  -6    5.56    0.37
  -2 -13  -6   64.37    1.89
  -2  13  -6   64.53    1.85
   2  13   6   64.42    1.76
  -3 -13  -6    4.07    0.41
   3  13   6    4.19    0.31
  -3  13  -6    4.49    0.35
  -4 -13  -6    0.42    0.19
  -4  13  -6    1.05    0.22
   4  13   6    1.32    0.21
  -5  13  -6   -0.01    0.11
   5  13   6   -0.14    0.12
   6  13   6    7.29    0.48
  -6  13  -6    8.61    0.51
   7  13   6    3.13    0.39
  -7  13  -6    4.26    0.43
  -8  13  -6   13.17    0.68
   8  13   6   12.10    0.72
  -9  13  -6    0.78    0.25
   9  13   6    0.81    0.29
 -10  13  -6   18.39    0.91
  10  13   6   19.89    0.99
  11  14  -6    0.54    0.30
  10  14  -6    4.37    0.53
   9  14  -6    4.45    0.52
   8 -14  -6    5.36    0.45
   8  14  -6    5.75    0.56
   7 -14  -6    8.96    0.53
   7  14  -6    8.79    0.58
   6 -14  -6    4.97    0.40
   6  14  -6    6.01    0.54
   5 -14  -6    1.03    0.23
   5  14  -6    0.97    0.25
   4 -14  -6   28.42    1.00
   4  14  -6   26.74    1.03
   3 -14  -6    1.38    0.24
   3  14  -6    0.89    0.23
   2 -14  -6   21.62    0.83
   2  14  -6   20.76    0.84
  -2  14   6   21.64    0.71
   1 -14  -6   11.78    0.57
  -1  14   6   12.37    0.50
   1  14  -6   12.41    0.61
   0 -14  -6   23.10    0.87
   0  14  -6   23.90    0.89
   0  14   6   22.45    0.77
  -1 -14  -6    4.53    0.36
   1  14   6    4.56    0.30
  -1  14  -6    4.44    0.36
  -2 -14  -6   49.13    1.52
  -2  14  -6   49.06    1.49
   2  14   6   45.91    1.38
  -3 -14  -6    2.61    0.33
   3  14   6    2.87    0.30
  -3  14  -6    2.97    0.34
  -4  14  -6   41.50    1.33
   4  14   6   40.27    1.29
  -5  14  -6    3.86    0.39
   5  14   6    3.23    0.35
   6  14   6    1.57    0.29
  -6  14  -6    1.17    0.24
  -7  14  -6    4.07    0.42
   7  14   6    4.40    0.47
  -8  14  -6    4.16    0.45
   8  14   6    3.88    0.47
  -9  14  -6    6.14    0.51
   9  14   6    5.09    0.57
 -10  14  -6    1.36    0.33
  10  14   6    0.66    0.34
  10  15  -6   22.16    1.08
   9  15  -6    1.79    0.38
   8 -15  -6   23.63    1.04
   8  15  -6   22.92    1.04
   7 -15  -6    0.26    0.19
   7  15  -6   -0.12    0.19
   6 -15  -6    7.57    0.50
   6  15  -6    7.22    0.53
   5 -15  -6    0.94    0.22
   5  15  -6    1.48    0.29
   4 -15  -6   13.14    0.62
   4  15  -6   11.54    0.64
   3 -15  -6    0.37    0.18
   3  15  -6    0.12    0.15
   2 -15  -6    0.42    0.16
   2  15  -6    0.24    0.16
  -2  15   6    0.49    0.13
   1 -15  -6   17.74    0.74
  -1  15   6   16.25    0.62
   1  15  -6   16.76    0.74
   0 -15  -6    0.09    0.15
   0  15  -6    0.75    0.20
   0  15   6    0.80    0.16
  -1 -15  -6    8.41    0.50
  -1  15  -6    8.42    0.50
   1  15   6    8.22    0.42
  -2 -15  -6    4.66    0.39
  -2  15  -6    4.33    0.40
   2  15   6    4.27    0.33
  -3 -15  -6    3.98    0.43
  -3  15  -6    4.18    0.40
   3  15   6    3.42    0.33
   4  15   6    0.48    0.17
  -4  15  -6    0.46    0.19
  -5  15  -6    0.13    0.16
   5  15   6    0.16    0.15
  -6  15  -6   10.94    0.61
   6  15   6   12.81    0.67
  -7  15  -6   10.87    0.63
   7  15   6   11.33    0.66
   8  15   6   18.82    0.93
  -8  15  -6   18.15    0.86
   9  15   6    0.67    0.31
  -9  15  -6    0.55    0.26
 -10  15  -6   20.19    0.96
  10  15   6   17.40    0.98
  10  16  -6    0.19    0.26
   9  16  -6    1.79    0.38
   8  16  -6    0.64    0.31
   7 -16  -6   13.39    0.69
   7  16  -6   13.61    0.79
   6 -16  -6    0.04    0.16
   6  16  -6   -0.07    0.19
   5 -16  -6   16.11    0.73
   5  16  -6   16.06    0.80
   4 -16  -6   11.43    0.60
   4  16  -6   11.44    0.65
   3 -16  -6    0.20    0.15
   3  16  -6    0.06    0.17
   2 -16  -6   22.03    0.87
   2  16  -6   22.90    0.93
   1 -16  -6    0.14    0.16
   1  16  -6    0.16    0.17
  -1  16   6    0.17    0.12
   0 -16  -6   82.01    2.38
   0  16   6   84.44    2.25
   0  16  -6   86.42    2.40
  -1 -16  -6    2.27    0.32
   1  16   6    2.65    0.29
  -1  16  -6    2.58    0.33
  -2 -16  -6    7.12    0.48
   2  16   6    7.01    0.42
  -2  16  -6    7.09    0.48
  -3 -16  -6    0.29    0.20
   3  16   6    0.59    0.18
  -3  16  -6    0.89    0.22
  -4  16  -6    3.14    0.37
   4  16   6    3.02    0.34
   5  16   6   20.17    0.87
  -5  16  -6   20.93    0.88
  -6  16  -6    3.97    0.43
   6  16   6    3.56    0.43
  -7  16  -6    5.78    0.47
   7  16   6    5.20    0.51
  -8  16  -6    0.39    0.20
   8  16   6   -0.25    0.20
  -9  16  -6    1.80    0.36
   9  16   6    2.83    0.46
   9  17  -6   -0.22    0.25
   8  17  -6    8.99    0.70
   7 -17  -6    9.55    0.66
   7  17  -6    9.86    0.67
   6 -17  -6   43.60    1.47
   6  17  -6   44.13    1.58
   5 -17  -6    0.91    0.24
   5  17  -6    0.69    0.24
   4 -17  -6   15.32    0.72
   4  17  -6   13.49    0.75
   3 -17  -6    0.60    0.21
   3  17  -6    0.79    0.23
   2 -17  -6    0.27    0.17
   2  17  -6    0.36    0.19
   1 -17  -6    0.92    0.22
   1  17  -6    1.39    0.27
  -1  17   6    1.73    0.23
   0 -17  -6    0.60    0.21
   0  17   6    0.81    0.18
   0  17  -6    0.99    0.24
  -1 -17  -6    7.12    0.50
   1  17   6    7.77    0.44
  -1  17  -6    7.47    0.50
  -2 -17  -6   -0.01    0.17
   2  17   6   -0.05    0.12
  -2  17  -6    0.23    0.17
  -3 -17  -6    0.41    0.20
  -3  17  -6    0.45    0.18
   3  17   6    0.56    0.19
   4  17   6   17.52    0.77
  -4  17  -6   16.22    0.78
  -5  17  -6    4.75    0.47
   5  17   6    4.62    0.45
  -6  17  -6   21.54    0.95
   6  17   6   23.41    0.98
   7  17   6    4.19    0.48
  -7  17  -6    3.95    0.45
  -8  17  -6    5.77    0.57
   8  17   6    5.58    0.60
  -9  17  -6    0.72    0.26
   9  17   6    0.66    0.32
   9  18  -6    1.49    0.39
   8  18  -6    5.54    0.61
   7  18  -6    1.32    0.36
   6 -18  -6    7.58    0.55
   6  18  -6    8.66    0.66
   5 -18  -6    1.22    0.27
   5  18  -6    0.98    0.30
   4 -18  -6    2.39    0.35
   4  18  -6    1.93    0.36
   3 -18  -6    4.21    0.43
   3  18  -6    4.49    0.50
   2 -18  -6    9.59    0.56
   2  18  -6    8.82    0.59
   1 -18  -6    3.51    0.39
  -1  18   6    3.62    0.29
   1  18  -6    3.81    0.43
   0 -18  -6   26.69    1.03
   0  18  -6   26.88    1.04
   0  18   6   26.72    0.94
  -1 -18  -6   -0.22    0.15
   1  18   6    0.01    0.12
  -1  18  -6    0.29    0.18
  -2 -18  -6   13.28    0.71
  -2  18  -6   13.12    0.69
   2  18   6   13.94    0.64
  -3 -18  -6    3.20    0.42
  -3  18  -6    4.20    0.45
   3  18   6    3.19    0.36
   4  18   6    1.90    0.31
  -4  18  -6    2.15    0.34
  -5  18  -6    2.22    0.34
   5  18   6    2.41    0.36
  -6  18  -6    9.26    0.61
   6  18   6   10.82    0.67
   7  18   6    2.57    0.42
  -7  18  -6    3.28    0.42
  -8  18  -6    4.29    0.49
   8  18   6    4.52    0.55
   9  18   6    2.84    0.55
   8  19  -6   10.91    0.81
   7  19  -6    6.14    0.67
   6  19  -6   17.48    0.95
   5 -19  -6    1.91    0.33
   5  19  -6    1.00    0.29
   4 -19  -6   11.02    0.63
   4  19  -6    9.78    0.68
   3 -19  -6   10.57    0.62
   3  19  -6   11.38    0.67
   2 -19  -6    6.38    0.48
   2  19  -6    7.45    0.55
   1 -19  -6    1.97    0.32
   1  19  -6    2.34    0.37
   0 -19  -6    1.74    0.32
   0  19   6    1.10    0.21
   0  19  -6    1.71    0.31
  -1 -19  -6    1.37    0.29
  -1  19  -6    1.31    0.27
   1  19   6    1.49    0.25
  -2 -19  -6    0.52    0.22
  -2  19  -6    0.52    0.20
   2  19   6    0.25    0.16
  -3 -19  -6    9.25    0.62
   3  19   6    8.38    0.52
  -3  19  -6    8.44    0.57
  -4  19  -6   16.48    0.81
   4  19   6   16.79    0.79
   5  19   6    4.01    0.46
  -5  19  -6    2.35    0.35
  -6  19  -6   18.98    0.90
   6  19   6   20.50    0.95
   7  19   6    4.07    0.49
  -7  19  -6    3.51    0.45
  -8  19  -6    4.07    0.50
   8  19   6    3.99    0.52
   8  20  -6    0.89    0.35
   7  20  -6    1.17    0.38
   6  20  -6   -0.21    0.19
   5 -20  -6    1.50    0.31
   5  20  -6    0.84    0.29
   4 -20  -6   12.09    0.69
   4  20  -6   11.48    0.74
   3 -20  -6    2.16    0.34
   3  20  -6    2.35    0.39
   2 -20  -6   20.71    0.91
   2  20  -6   20.60    0.95
   1 -20  -6    0.71    0.24
   1  20  -6    0.93    0.28
   0 -20  -6   15.99    0.79
   0  20  -6   18.09    0.84
   0  20   6   17.01    0.72
  -1 -20  -6    6.36    0.51
  -1  20  -6    6.26    0.50
   1  20   6    6.34    0.43
  -2 -20  -6   14.43    0.77
   2  20   6   13.12    0.66
  -2  20  -6   12.93    0.72
  -3 -20  -6    0.29    0.24
   3  20   6    0.51    0.20
  -3  20  -6    0.40    0.21
   4  20   6    8.65    0.57
  -4  20  -6    8.63    0.57
  -5  20  -6    3.69    0.45
   5  20   6    3.19    0.43
  -6  20  -6    0.01    0.19
   6  20   6    0.20    0.20
   7  20   6    0.88    0.31
  -7  20  -6    0.69    0.26
   8  20   6   -0.24    0.24
   7  21  -6    1.76    0.42
   6  21  -6    1.52    0.39
   5  21  -6    5.00    0.59
   4 -21  -6    3.83    0.46
   4  21  -6    2.92    0.45
   3 -21  -6    4.31    0.47
   3  21  -6    3.45    0.47
   2 -21  -6    2.89    0.38
   2  21  -6    2.58    0.42
   1 -21  -6    0.57    0.23
   1  21  -6    0.18    0.22
   0 -21  -6    0.97    0.29
   0  21  -6    0.64    0.26
  -1 -21  -6    3.56    0.44
  -1  21  -6    3.66    0.43
   1  21   6    3.47    0.38
  -2 -21  -6    0.33    0.22
  -2  21  -6    0.58    0.25
   2  21   6    0.43    0.19
   3  21   6    7.52    0.53
  -3  21  -6    8.49    0.58
   4  21   6    0.65    0.24
  -4  21  -6    0.80    0.25
  -5  21  -6    2.01    0.35
   5  21   6    2.34    0.39
   6  21   6    3.05    0.45
  -6  21  -6    3.25    0.45
  -7  21  -6    2.16    0.39
   7  21   6    2.39    0.43
   6  22  -6    1.04    0.36
   5  22  -6    5.50    0.62
   4 -22  -6   11.78    0.71
   4  22  -6   12.31    0.78
   3 -22  -6    5.67    0.54
   3  22  -6    4.52    0.53
   2 -22  -6   12.84    0.73
   2  22  -6   13.48    0.79
   1 -22  -6    1.50    0.32
   1  22  -6    1.74    0.36
   0 -22  -6    8.96    0.62
   0  22  -6    9.01    0.61
  -1 -22  -6    1.77    0.34
  -1  22  -6    2.28    0.39
   1  22   6    1.72    0.32
  -2 -22  -6   18.62    0.92
  -2  22  -6   18.69    0.90
   2  22   6   18.18    0.84
   3  22   6    1.55    0.31
  -3  22  -6    2.15    0.36
   4  22   6   12.97    0.73
  -4  22  -6   11.20    0.71
   5  22   6    2.88    0.42
  -5  22  -6    3.39    0.44
   6  22   6    0.28    0.25
  -6  22  -6    0.10    0.22
   7  22   6    0.46    0.30
  -7  22  -6    0.50    0.28
   6  23  -6    2.04    0.53
   5  23  -6    0.27    0.31
   4  23  -6   11.96    0.79
   3 -23  -6    0.86    0.30
   3  23  -6    0.73    0.32
   2 -23  -6    6.09    0.59
   2  23  -6    6.18    0.61
   1 -23  -6    0.23    0.23
   1  23  -6    0.32    0.24
   0 -23  -6    0.34    0.25
   0  23  -6   -0.09    0.17
  -1 -23  -6    2.85    0.43
  -1  23  -6    3.65    0.45
  -2 -23  -6    9.25    0.66
  -2  23  -6    8.54    0.61
   2  23   6    6.97    0.53
  -3  23  -6    1.01    0.29
   3  23   6    0.51    0.25
   4  23   6    5.66    0.57
  -4  23  -6    4.72    0.53
   5  23   6    0.60    0.27
  -5  23  -6    0.63    0.27
  -6  23  -6    0.18    0.23
   6  23   6    0.52    0.28
   5  24  -6   12.22    0.94
   4  24  -6   10.40    0.78
   3 -24  -6    0.30    0.28
   3  24  -6    0.48    0.29
   2 -24  -6    1.35    0.34
   2  24  -6    1.77    0.39
   1 -24  -6    0.42    0.27
   1  24  -6    0.57    0.27
   0 -24  -6    4.26    0.51
   0  24  -6    4.35    0.52
  -1 -24  -6    1.33    0.33
  -1  24  -6    1.62    0.33
  -2 -24  -6    4.98    0.57
  -2  24  -6    5.23    0.56
  -3  24  -6    0.43    0.25
   3  24   6    0.57    0.26
  -4  24  -6   13.06    0.80
   4  24   6   14.41    0.82
   5  24   6    9.19    0.69
  -5  24  -6    9.06    0.67
   3  25  -6    0.30    0.28
   2 -25  -6    2.78    0.44
   2  25  -6    1.94    0.39
   1 -25  -6   20.91    1.00
   1  25  -6   19.80    0.99
   0 -25  -6   -0.06    0.26
   0  25  -6    0.15    0.22
  -1 -25  -6    5.96    0.60
  -1  25  -6    4.44    0.51
  -2  25  -6    0.40    0.25
   3  25   6    0.30    0.25
  -3  25  -6    0.09    0.22
   4  25   6    5.88    0.61
  -4  25  -6    7.12    0.66
  -5  25  -6    0.21    0.24
   5  25   6   -0.18    0.24
   2  26  -6    8.57    0.71
   1 -26  -6    0.45    0.29
   1  26  -6    0.37    0.25
   0 -26  -6   16.10    0.90
   0  26  -6   13.70    0.84
  -1 -26  -6    0.60    0.33
  -1  26  -6    0.66    0.28
  -2  26  -6    3.83    0.51
  -3  26  -6   -0.22    0.21
   4  26   6   -0.15    0.21
   1 -27  -6    2.66    0.47
   0 -27  -6   -0.42    0.26
  13   0  -7    3.27    0.55
   8   0  -7    0.13    0.10
   7   0  -7   33.81    0.97
   6   0  -7   -0.02    0.06
   5   0  -7   85.70    2.12
   4   0  -7    0.06    0.04
   3   0  -7    7.89    0.27
   2   0  -7    0.02    0.03
   2   0  -7    0.08    0.06
   1   0  -7    2.65    0.13
   1   0  -7    2.45    0.16
   0   0  -7    0.02    0.05
   0   0  -7    0.04    0.04
  -1   0  -7   58.57    1.48
  -1   0  -7   57.64    1.46
  -2   0  -7   -0.01    0.04
  -2   0  -7    0.11    0.06
  -3   0  -7    1.03    0.12
  -3   0  -7    0.88    0.12
  -4   0  -7    0.05    0.07
  -5   0  -7  174.57    4.30
  -6   0  -7    0.05    0.12
  -7   0  -7   40.96    1.29
  -8   0  -7   -0.11    0.14
  -9   0  -7    2.65    0.35
 -10   0  -7    0.16    0.18
 -11   0  -7    5.85    0.58
  13  -1  -7   15.65    0.92
  12  -1  -7    0.28    0.23
  11  -1  -7   12.58    0.72
   8   1  -7    2.64    0.24
   7  -1  -7    3.71    0.23
   7   1  -7    3.45    0.24
   6  -1  -7    1.04    0.13
   6   1  -7    1.18    0.15
   5  -1  -7    2.46    0.15
   5   1  -7    2.82    0.18
   4  -1  -7    0.73    0.08
   4  -1  -7    0.61    0.12
   4   1  -7    0.76    0.10
   3  -1  -7   21.55    0.70
   3  -1  -7   22.73    0.59
   3   1  -7   22.45    0.63
   2  -1  -7    9.42    0.26
   2  -1  -7    8.71    0.35
   2   1  -7    8.74    0.30
   1  -1  -7  141.30    3.47
   1  -1  -7  144.63    3.32
   1   1  -7  138.16    3.45
   1   1  -7  142.03    3.36
   0  -1  -7   -0.03    0.04
   0  -1  -7    0.03    0.06
   0   1  -7   -0.01    0.05
   0   1  -7   -0.05    0.05
  -1  -1  -7   91.53    2.28
  -1  -1  -7   93.83    2.34
  -1   1  -7   93.87    2.30
  -1   1  -7   96.42    2.30
  -2  -1  -7    5.30    0.24
  -2   1  -7    5.51    0.21
  -2   1  -7    5.06    0.25
  -3  -1  -7   30.76    0.85
  -3  -1  -7   28.85    0.86
  -3   1  -7   28.91    0.86
  -4  -1  -7    0.67    0.14
  -4   1  -7    1.21    0.17
  -5  -1  -7    1.46    0.20
  -5   1  -7    1.49    0.21
  -6  -1  -7    9.70    0.48
  -6   1  -7    9.54    0.47
  -7  -1  -7   34.28    1.12
  -7   1  -7   33.58    1.12
  -8  -1  -7    5.63    0.42
  -8   1  -7    5.60    0.42
  -9  -1  -7    0.39    0.20
  -9   1  -7    0.29    0.21
 -10  -1  -7   -0.12    0.17
 -10   1  -7    0.16    0.22
 -11   1  -7   10.52    0.67
 -12   1  -7    1.17    0.32
  12   1   7    1.16    0.31
  13  -2  -7    3.28    0.49
  12  -2  -7    3.82    0.49
  11  -2  -7    8.76    0.60
  10  -2  -7    1.93    0.33
   9  -2  -7   21.05    0.87
   9   2  -7   20.23    0.80
   8   2  -7    7.20    0.38
   7  -2  -7   44.04    1.18
   7   2  -7   43.19    1.23
   6  -2  -7    0.21    0.07
   6  -2  -7    0.39    0.14
   6   2  -7    0.11    0.08
   5  -2  -7   50.69    1.48
   5  -2  -7   51.49    1.30
   5   2  -7   53.45    1.38
   4  -2  -7   52.20    1.27
   4  -2  -7   51.04    1.43
   4   2  -7   50.93    1.34
   3  -2  -7    9.58    0.26
   3  -2  -7    8.98    0.38
   3   2  -7    8.78    0.34
   2  -2  -7    1.10    0.05
   2  -2  -7    1.13    0.15
   2   2  -7    0.96    0.11
   1  -2  -7    0.07    0.06
   1  -2  -7    0.06    0.03
   1   2  -7    0.08    0.06
   1   2  -7    0.14    0.06
   0  -2  -7   56.46    1.47
   0  -2  -7   55.46    1.38
   0   2  -7   55.18    1.42
   0   2  -7   57.90    1.42
  -1  -2  -7    4.87    0.21
  -1  -2  -7    5.40    0.25
  -1   2  -7    5.27    0.24
  -1   2  -7    5.32    0.20
  -2  -2  -7   13.21    0.46
  -2  -2  -7   12.91    0.44
  -2   2  -7   13.58    0.46
  -2   2  -7   12.89    0.39
  -3  -2  -7   24.98    0.75
  -3  -2  -7   24.73    0.75
  -3   2  -7   24.87    0.76
  -4  -2  -7    9.51    0.41
  -5  -2  -7   32.94    1.02
  -5   2  -7   33.55    1.03
  -6  -2  -7    0.84    0.18
  -6   2  -7    1.18    0.20
  -7  -2  -7   39.84    1.24
  -7   2  -7   37.77    1.23
  -8  -2  -7    6.78    0.45
  -8   2  -7    7.96    0.49
  -9  -2  -7   20.16    0.86
  -9   2  -7   20.21    0.86
 -10  -2  -7   -0.32    0.15
 -10   2  -7   -0.17    0.17
  11   2   7    7.49    0.58
 -11   2  -7    8.00    0.58
  12   2   7    1.19    0.33
 -12   2  -7    0.93    0.30
  13  -3  -7    0.56    0.29
  12  -3  -7    0.00    0.22
  11  -3  -7    6.52    0.60
  10  -3  -7    3.38    0.39
   9  -3  -7    0.73    0.22
   9   3  -7    0.39    0.13
   8  -3  -7    1.75    0.26
   8   3  -7    1.82    0.22
   7  -3  -7    4.42    0.34
   7   3  -7    4.87    0.29
   6  -3  -7    7.54    0.40
   6  -3  -7    7.24    0.28
   6   3  -7    7.14    0.34
   5  -3  -7   52.77    1.54
   5  -3  -7   56.23    1.36
   5   3  -7   54.73    1.46
   4  -3  -7   13.80    0.53
   4  -3  -7   14.37    0.38
   4   3  -7   13.32    0.48
   3  -3  -7   70.99    1.84
   3   3  -7   67.33    1.76
   2  -3  -7    9.27    0.37
   2   3  -7    9.20    0.35
   1  -3  -7   69.73    1.83
   1  -3  -7   72.48    1.67
   1   3  -7   70.04    1.78
   0  -3  -7    4.62    0.18
   0  -3  -7    4.63    0.24
   0   3  -7    4.56    0.19
  -1  -3  -7   72.69    1.83
  -1  -3  -7   74.60    1.92
  -1   3  -7   73.66    1.87
  -1   3  -7   76.48    1.81
  -2  -3  -7    7.30    0.33
  -2  -3  -7    7.13    0.30
  -2   3  -7    7.14    0.32
  -2   3  -7    7.39    0.22
  -3  -3  -7   78.40    2.00
  -3  -3  -7   74.77    2.03
  -3   3  -7   82.10    2.03
  -4  -3  -7    0.13    0.08
  -4   3  -7    0.28    0.11
  -5  -3  -7   38.50    1.15
  -5   3  -7   38.46    1.16
  -6  -3  -7   22.87    0.81
  -6   3  -7   23.16    0.82
  -7  -3  -7    1.91    0.27
  -7   3  -7    2.03    0.27
  -8  -3  -7    1.72    0.28
  -8   3  -7    1.98    0.30
  -9  -3  -7    4.01    0.43
  -9   3  -7    3.50    0.38
 -10   3  -7    8.82    0.56
 -11   3  -7    0.93    0.28
  11   3   7    0.36    0.24
 -12   3  -7   -0.04    0.21
  12   3   7    0.21    0.26
  13  -4  -7    0.12    0.24
  12  -4  -7    0.33    0.25
  11  -4  -7   20.47    0.93
  10  -4  -7    0.03    0.20
   9  -4  -7   36.80    1.27
   9   4  -7   36.65    1.17
   8  -4  -7    0.25    0.17
   8   4  -7    0.54    0.15
   7  -4  -7   11.30    0.54
   7   4  -7   11.40    0.49
   6  -4  -7    0.90    0.17
   6   4  -7    1.51    0.19
   5  -4  -7   17.48    0.49
   5  -4  -7   17.38    0.65
   5   4  -7   17.97    0.61
   4  -4  -7    0.32    0.04
   4  -4  -7    0.45    0.13
   4   4  -7    0.30    0.10
   3  -4  -7   63.71    1.72
   3   4  -7   65.00    1.68
   2  -4  -7    0.35    0.09
   2   4  -7    0.47    0.10
   1  -4  -7   68.83    1.82
  -1   4   7   70.74    1.65
   1   4  -7   70.06    1.79
   0  -4  -7    9.62    0.39
   0  -4  -7   10.54    0.32
   0   4  -7   10.27    0.38
  -1  -4  -7   45.18    1.27
  -1  -4  -7   46.57    1.18
  -1   4  -7   48.51    1.14
  -1   4  -7   43.85    1.23
  -2  -4  -7    3.11    0.19
  -2  -4  -7    3.53    0.23
  -2   4  -7    3.50    0.21
  -3  -4  -7   31.75    0.96
  -3  -4  -7   31.01    0.91
  -3   4  -7   31.32    0.93
  -4  -4  -7   18.25    0.63
  -4   4  -7   18.13    0.64
  -5  -4  -7    2.92    0.27
  -5   4  -7    2.46    0.26
  -6  -4  -7    2.42    0.26
  -6   4  -7    1.89    0.24
  -7  -4  -7   12.29    0.57
  -7   4  -7   11.39    0.56
  -8  -4  -7    0.22    0.17
  -8   4  -7    0.07    0.15
  -9   4  -7   58.61    1.81
  10   4   7   -0.22    0.18
 -10   4  -7   -0.06    0.17
 -11   4  -7    7.18    0.55
  11   4   7    7.71    0.61
 -12   4  -7   -0.07    0.19
  12   4   7    0.26    0.25
  12  -5  -7    0.09    0.24
  11  -5  -7    2.12    0.36
  10  -5  -7    1.52    0.31
  10   5  -7    1.68    0.27
   9  -5  -7   12.00    0.63
   9   5  -7   12.10    0.57
   8  -5  -7    2.63    0.31
   8   5  -7    3.18    0.31
   7  -5  -7    0.52    0.18
   7   5  -7    0.61    0.15
   6  -5  -7   11.12    0.52
   6   5  -7   11.42    0.48
   5  -5  -7   73.26    1.99
   5  -5  -7   73.11    1.74
   5   5  -7   71.35    1.91
   4  -5  -7    2.69    0.10
   4  -5  -7    2.74    0.23
   4   5  -7    2.19    0.21
   3  -5  -7   90.42    2.33
   3   5  -7   88.13    2.27
   2  -5  -7    0.24    0.10
   2   5  -7    0.07    0.08
   1   5  -7   17.28    0.58
  -1   5   7   17.42    0.45
   0  -5  -7    0.08    0.08
   0   5  -7    0.25    0.09
   0   5   7    0.30    0.06
  -1  -5  -7   44.22    1.28
  -1   5  -7   48.84    1.13
  -1   5  -7   43.96    1.24
  -2  -5  -7    7.12    0.35
  -2  -5  -7    7.67    0.31
  -2   5  -7    7.24    0.33
  -3  -5  -7   81.30    2.18
  -3  -5  -7   82.37    2.10
  -3   5  -7   83.08    2.13
  -4  -5  -7    1.98    0.21
  -4  -5  -7    2.29    0.24
  -4   5  -7    2.04    0.22
  -5  -5  -7   27.05    0.89
  -5   5  -7   28.28    0.91
  -6  -5  -7    0.81    0.19
  -6   5  -7    0.98    0.18
  -7   5  -7    0.92    0.20
   8   5   7    0.66    0.19
  -8   5  -7    0.54    0.19
   9   5   7    0.92    0.24
  -9   5  -7    1.09    0.26
 -10   5  -7    0.07    0.19
  10   5   7    0.31    0.23
  11   5   7   -0.31    0.18
 -11   5  -7    0.10    0.21
 -12   5  -7    1.12    0.32
  12   5   7    1.07    0.34
  12  -6  -7    2.17    0.39
  11  -6  -7    8.06    0.58
  10  -6  -7    0.04    0.19
  10   6  -7   -0.02    0.15
   9  -6  -7    9.83    0.57
   9   6  -7    9.55    0.52
   8  -6  -7    8.60    0.51
   8   6  -7    9.24    0.48
   7  -6  -7   12.31    0.58
   7   6  -7   11.76    0.54
   6  -6  -7    3.83    0.31
   6   6  -7    3.97    0.29
   5  -6  -7   37.28    1.17
   5   6  -7   40.05    1.16
   4  -6  -7    1.56    0.20
   4  -6  -7    1.57    0.07
   4   6  -7    1.72    0.20
   3  -6  -7   86.42    2.25
   3   6  -7   84.91    2.22
   2  -6  -7    1.41    0.18
   2   6  -7    1.70    0.20
   1  -6  -7   35.63    1.06
  -1   6   7   37.38    0.91
   1   6  -7   36.09    1.06
   0  -6  -7   10.65    0.43
   0   6  -7    9.72    0.40
   0   6   7   10.13    0.32
  -1  -6  -7   28.82    0.89
  -1   6  -7   28.35    0.86
   1   6   7   28.52    0.79
  -2  -6  -7    2.24    0.24
   2   6   7    2.06    0.16
  -2   6  -7    2.50    0.23
  -3  -6  -7   36.34    1.12
   3   6   7   36.62    1.04
  -3   6  -7   36.09    1.07
  -4  -6  -7    4.70    0.31
  -4   6  -7    4.28    0.29
  -5   6  -7    4.26    0.30
   5   6   7    4.19    0.29
  -6   6  -7    2.02    0.26
   6   6   7    1.97    0.26
   7   6   7   31.34    1.07
  -7   6  -7   30.18    1.06
  -8   6  -7    6.88    0.47
   8   6   7    6.78    0.48
   9   6   7   19.20    0.85
  -9   6  -7   16.92    0.79
 -10   6  -7    0.46    0.22
  10   6   7    0.22    0.21
  11   6   7   14.24    0.80
 -11   6  -7   12.23    0.72
 -12   6  -7    4.50    0.53
  12   6   7    5.19    0.68
  12  -7  -7   -0.12    0.22
  11  -7  -7    7.10    0.55
  10  -7  -7   -0.12    0.18
  10   7  -7    0.23    0.18
   9  -7  -7    2.63    0.36
   9   7  -7    3.43    0.36
   8  -7  -7    6.73    0.45
   8   7  -7    7.25    0.44
   7  -7  -7   15.08    0.65
   7   7  -7   15.58    0.65
   6  -7  -7    7.22    0.41
   6   7  -7    7.26    0.40
   5  -7  -7   14.72    0.59
   5   7  -7   14.43    0.58
   4  -7  -7    2.85    0.24
  -4   7   7    3.01    0.11
   4   7  -7    2.66    0.26
   3  -7  -7    8.53    0.40
   3   7  -7    8.76    0.41
   2  -7  -7   22.64    0.76
   2   7  -7   22.10    0.76
  -2   7   7   23.77    0.58
   1  -7  -7  114.29    3.00
   1   7  -7  118.96    2.97
  -1   7   7  120.63    2.81
   0  -7  -7    4.52    0.28
   0   7   7    4.23    0.19
   0   7  -7    4.01    0.26
  -1  -7  -7   48.87    1.39
  -1   7  -7   48.17    1.36
   1   7   7   48.96    1.26
  -2  -7  -7   17.37    0.66
   2   7   7   17.96    0.58
  -2   7  -7   18.00    0.63
  -3  -7  -7   47.61    1.41
  -3   7  -7   48.05    1.36
   3   7   7   47.94    1.32
  -4  -7  -7    4.62    0.31
   4   7   7    4.21    0.28
  -4   7  -7    4.03    0.29
  -5   7  -7   13.38    0.58
   5   7   7   13.45    0.56
  -6   7  -7   27.88    0.97
   6   7   7   28.69    0.98
   7   7   7    2.42    0.30
  -7   7  -7    3.52    0.35
  -8   7  -7    0.06    0.14
   8   7   7   -0.05    0.16
   9   7   7    0.82    0.26
  -9   7  -7    0.56    0.20
  10   7   7    2.89    0.41
 -10   7  -7    3.40    0.43
  11   7   7    5.05    0.57
 -11   7  -7    4.94    0.54
 -12   7  -7    0.26    0.24
  11  -8  -7    2.32    0.38
  11   8  -7    2.17    0.36
  10  -8  -7   -0.11    0.17
  10   8  -7    0.09    0.16
   9  -8  -7   14.39    0.70
   9   8  -7   14.29    0.69
   8  -8  -7    0.28    0.17
   8   8  -7    0.21    0.14
   7  -8  -7   64.47    1.88
   7   8  -7   65.67    1.86
   6  -8  -7    0.47    0.16
   6   8  -7    0.08    0.12
   5  -8  -7   48.78    1.46
   5   8  -7   51.14    1.47
   4  -8  -7    0.44    0.13
   4   8  -7    1.03    0.18
   3  -8  -7    0.20    0.11
   3   8  -7    0.18    0.11
  -3   8   7    0.33    0.05
   2  -8  -7    0.11    0.10
   2   8  -7    0.14    0.10
  -2   8   7    0.25    0.05
   1  -8  -7    0.00    0.08
   1   8  -7   -0.05    0.09
  -1   8   7    0.09    0.06
   0  -8  -7   26.30    0.88
   0   8   7   27.99    0.76
   0   8  -7   28.53    0.89
  -1  -8  -7    2.98    0.24
   1   8   7    3.42    0.20
  -1   8  -7    3.40    0.25
  -2  -8  -7    0.02    0.09
   2   8   7    0.38    0.09
  -2   8  -7    0.18    0.09
  -3  -8  -7    3.16    0.27
  -3   8  -7    3.07    0.25
   3   8   7    2.95    0.22
  -4  -8  -7    1.76    0.24
   4   8   7    1.64    0.20
  -4   8  -7    1.93    0.23
  -5   8  -7  104.47    2.75
   5   8   7  104.78    2.73
  -6   8  -7    6.19    0.39
   6   8   7    6.02    0.41
  -7   8  -7   34.07    1.17
   7   8   7   34.48    1.18
   8   8   7    1.76    0.29
  -8   8  -7    2.22    0.31
   9   8   7    2.45    0.38
  -9   8  -7    3.45    0.41
 -10   8  -7    1.06    0.27
  10   8   7    1.06    0.32
 -11   8  -7    3.03    0.44
  11   8   7    2.74    0.42
 -12   8  -7    3.50    0.48
  11  -9  -7    2.85    0.40
  11   9  -7    3.13    0.41
  10  -9  -7    0.19    0.21
  10   9  -7    0.21    0.20
   9  -9  -7    0.01    0.16
   9   9  -7    0.17    0.18
   8  -9  -7   -0.07    0.14
   8   9  -7    0.19    0.17
   7  -9  -7    2.15    0.29
   7   9  -7    1.31    0.23
   6  -9  -7   10.78    0.52
   6   9  -7   10.27    0.54
   5  -9  -7    0.19    0.12
   5   9  -7    0.00    0.12
   4  -9  -7    0.04    0.11
   4   9  -7    0.13    0.11
   3  -9  -7   15.79    0.62
  -3   9   7   17.11    0.45
   3   9  -7   14.60    0.63
   2  -9  -7    0.38    0.13
   2   9  -7    0.26    0.13
  -2   9   7    0.31    0.07
   1  -9  -7  109.53    2.86
  -1   9   7  111.56    2.67
   1   9  -7  109.71    2.84
   0  -9  -7    5.96    0.34
   0   9  -7    5.65    0.33
   0   9   7    5.51    0.25
  -1  -9  -7  156.84    4.00
  -1   9  -7  158.21    3.92
   1   9   7  157.79    3.80
  -2  -9  -7    4.24    0.31
   2   9   7    4.73    0.26
  -2   9  -7    4.41    0.29
  -3  -9  -7   -0.04    0.11
   3   9   7    0.13    0.09
  -3   9  -7    0.08    0.09
  -4  -9  -7    0.63    0.18
   4   9   7    0.89    0.17
  -4   9  -7    0.85    0.17
   5   9   7   16.32    0.66
  -5   9  -7   16.57    0.68
  -6   9  -7    0.32    0.16
   6   9   7    0.08    0.13
  -7   9  -7   11.85    0.60
   7   9   7   12.04    0.62
  -8   9  -7    3.73    0.40
   8   9   7    3.59    0.42
  -9   9  -7    0.21    0.19
   9   9   7   -0.11    0.18
  10   9   7    0.95    0.30
 -10   9  -7    1.04    0.28
 -11   9  -7   12.11    0.75
  11   9   7   11.82    0.79
 -12   9  -7    0.48    0.27
  11  10  -7    3.15    0.41
  10 -10  -7    3.04    0.39
  10  10  -7    2.66    0.37
   9 -10  -7    6.54    0.47
   9  10  -7    7.12    0.50
   8 -10  -7    0.48    0.19
   8  10  -7    0.29    0.17
   7 -10  -7   59.65    1.76
   7  10  -7   59.40    1.78
   6 -10  -7    0.64    0.19
   6  10  -7    0.44    0.18
   5 -10  -7   44.86    1.38
   5  10  -7   45.95    1.41
   4 -10  -7    5.35    0.35
   4  10  -7    5.75    0.38
   3 -10  -7    1.14    0.19
   3  10  -7    0.68    0.17
  -3  10   7    1.12    0.10
   2 -10  -7    7.65    0.41
   2  10  -7    8.59    0.45
  -2  10   7    8.13    0.30
   1 -10  -7    3.55    0.27
   1  10  -7    3.77    0.29
  -1  10   7    3.46    0.20
   0 -10  -7    0.63    0.15
   0  10  -7    0.84    0.18
   0  10   7    0.90    0.12
  -1 -10  -7    0.02    0.10
   1  10   7    0.14    0.08
  -1  10  -7    0.00    0.09
   2  10   7    4.60    0.27
  -2  10  -7    4.63    0.31
  -3 -10  -7    3.98    0.38
   3  10   7    4.60    0.29
  -3  10  -7    4.53    0.33
  -4 -10  -7    0.50    0.18
   4  10   7    0.53    0.15
  -4  10  -7    0.34    0.14
   5  10   7   21.49    0.79
  -5  10  -7   20.73    0.80
   6  10   7    1.47    0.26
  -6  10  -7    1.13    0.23
   7  10   7   42.59    1.37
  -7  10  -7   38.77    1.32
  -8  10  -7    5.22    0.48
   8  10   7    4.75    0.47
   9  10   7    4.17    0.47
  -9  10  -7    4.05    0.45
 -10  10  -7    0.40    0.23
  10  10   7    0.30    0.23
  11  10   7    2.42    0.44
 -11  10  -7    2.28    0.40
  11  11  -7    4.33    0.49
  10 -11  -7    5.54    0.47
  10  11  -7    5.65    0.53
   9 -11  -7    0.77    0.24
   9  11  -7    0.51    0.20
   8 -11  -7    0.44    0.19
   8  11  -7    0.81    0.24
   7 -11  -7    0.14    0.15
   7  11  -7   -0.01    0.13
   6 -11  -7    8.02    0.47
   6  11  -7    8.19    0.49
   5 -11  -7    5.99    0.40
   5  11  -7    6.16    0.43
   4 -11  -7    4.73    0.35
   4  11  -7    4.73    0.37
   3 -11  -7   31.88    1.04
   3  11  -7   32.00    1.08
   2 -11  -7   30.36    0.99
   2  11  -7   29.01    1.00
  -2  11   7   29.07    0.82
   1 -11  -7   58.91    1.70
   1  11  -7   60.32    1.72
  -1  11   7   59.50    1.55
   0 -11  -7    0.14    0.12
   0  11  -7    0.14    0.12
   0  11   7    0.26    0.09
  -1 -11  -7   31.01    1.04
  -1  11  -7   33.00    1.05
   1  11   7   30.28    0.91
  -2 -11  -7   19.63    0.77
  -2  11  -7   18.58    0.72
   2  11   7   19.15    0.66
  -3 -11  -7   33.69    1.15
  -3  11  -7   34.97    1.11
   3  11   7   32.67    1.03
  -4 -11  -7    0.01    0.12
  -4  11  -7    0.04    0.13
   4  11   7    0.03    0.11
   5  11   7    8.94    0.48
  -5  11  -7    9.72    0.52
   6  11   7    0.73    0.20
  -6  11  -7    0.80    0.20
   7  11   7    0.42    0.20
  -7  11  -7    0.59    0.20
   8  11   7    5.12    0.51
  -8  11  -7    4.11    0.44
   9  11   7   -0.07    0.20
  -9  11  -7    0.31    0.20
 -10  11  -7    7.51    0.57
  10  11   7    8.02    0.72
  11  11   7    2.11    0.40
 -11  11  -7    2.69    0.42
  11  12  -7    5.33    0.55
  10  12  -7    0.94    0.30
   9 -12  -7   16.19    0.77
   9  12  -7   17.23    0.84
   8 -12  -7    6.79    0.47
   8  12  -7    6.92    0.51
   7 -12  -7    5.03    0.40
   7  12  -7    5.52    0.45
   6 -12  -7    4.41    0.36
   6  12  -7    4.06    0.41
   5 -12  -7   21.84    0.83
   5  12  -7   20.73    0.84
   4 -12  -7   30.91    1.03
   4  12  -7   27.94    1.03
   3 -12  -7   45.97    1.40
   3  12  -7   45.04    1.43
   2 -12  -7    0.23    0.14
  -2  12   7    0.27    0.09
   2  12  -7    0.38    0.14
   1 -12  -7   17.46    0.70
  -1  12   7   16.26    0.57
   1  12  -7   18.56    0.73
   0 -12  -7    0.18    0.13
   0  12  -7    0.14    0.12
   0  12   7    0.11    0.08
  -1 -12  -7    9.75    0.50
  -1  12  -7    9.96    0.50
   1  12   7    9.85    0.42
  -2 -12  -7    4.05    0.34
  -2  12  -7    4.04    0.33
   2  12   7    3.91    0.27
  -3 -12  -7   23.08    0.91
  -3  12  -7   23.33    0.86
   3  12   7   24.23    0.82
  -4 -12  -7   21.46    0.87
   4  12   7   20.12    0.76
  -4  12  -7   19.78    0.80
  -5  12  -7   13.91    0.64
   5  12   7   12.33    0.60
  -6  12  -7    5.25    0.40
   6  12   7    4.93    0.40
   7  12   7    5.57    0.45
  -7  12  -7    6.41    0.47
  -8  12  -7    4.28    0.45
   8  12   7    3.86    0.44
  -9  12  -7   26.75    1.09
   9  12   7   25.84    1.12
  10  12   7   -0.03    0.26
 -10  12  -7    0.42    0.22
 -11  12  -7    6.59    0.62
  11  13  -7    3.60    0.48
  10  13  -7    1.55    0.34
   9 -13  -7    6.04    0.49
   9  13  -7    6.38    0.58
   8 -13  -7    1.71    0.30
   8  13  -7    1.12    0.27
   7 -13  -7    1.55    0.28
   7  13  -7    1.49    0.30
   6 -13  -7    3.08    0.35
   6  13  -7    3.38    0.40
   5 -13  -7   23.54    0.88
   5  13  -7   22.13    0.92
   4 -13  -7    0.39    0.16
   4  13  -7    0.25    0.17
   3 -13  -7   64.26    1.84
   3  13  -7   61.91    1.87
   2 -13  -7   17.24    0.71
  -2  13   7   17.22    0.58
   2  13  -7   17.35    0.74
   1 -13  -7   17.70    0.72
  -1  13   7   17.05    0.59
   1  13  -7   17.22    0.73
   0 -13  -7    5.10    0.37
   0  13   7    5.32    0.29
   0  13  -7    4.62    0.35
  -1 -13  -7   13.50    0.62
   1  13   7   13.81    0.53
  -1  13  -7   13.87    0.63
  -2 -13  -7    0.92    0.22
   2  13   7    0.78    0.17
  -2  13  -7    0.84    0.20
  -3 -13  -7   61.09    1.88
  -3  13  -7   63.16    1.83
   3  13   7   63.97    1.76
  -4 -13  -7   -0.11    0.13
   4  13   7   -0.14    0.10
  -4  13  -7   -0.12    0.10
  -5  13  -7    4.60    0.37
   5  13   7    4.55    0.37
   6  13   7    3.25    0.37
  -6  13  -7    2.69    0.34
  -7  13  -7    2.10    0.32
   7  13   7    1.55    0.30
  -8  13  -7    1.75    0.32
   8  13   7    1.45    0.32
   9  13   7    1.40    0.36
  -9  13  -7    1.51    0.31
 -10  13  -7    1.78    0.35
  10  13   7    1.61    0.37
 -11  13  -7    0.32    0.26
  11  14  -7   13.15    0.83
  10  14  -7    0.12    0.24
   9  14  -7   14.09    0.80
   8 -14  -7    0.18    0.19
   8  14  -7    0.57    0.26
   7 -14  -7    6.12    0.46
   7  14  -7    6.30    0.52
   6 -14  -7    3.20    0.37
   6  14  -7    2.84    0.39
   5 -14  -7   12.05    0.60
   5  14  -7   11.38    0.64
   4 -14  -7    0.52    0.19
   4  14  -7    0.93    0.25
   3 -14  -7   32.93    1.13
   3  14  -7   33.67    1.19
   2 -14  -7    1.13    0.23
   2  14  -7    1.08    0.24
   1 -14  -7    6.52    0.42
  -1  14   7    6.86    0.35
   1  14  -7    5.70    0.43
   0 -14  -7   17.35    0.74
   0  14   7   18.00    0.64
   0  14  -7   18.67    0.77
  -1 -14  -7    3.31    0.35
   1  14   7    3.85    0.28
  -1  14  -7    3.65    0.37
  -2 -14  -7    0.15    0.15
  -2  14  -7    0.02    0.14
   2  14   7    0.17    0.12
  -3 -14  -7   10.16    0.58
  -3  14  -7   10.40    0.55
   3  14   7   10.02    0.50
  -4 -14  -7   -0.04    0.15
  -4  14  -7    0.08    0.12
   4  14   7    0.02    0.14
  -5  14  -7   12.91    0.64
   5  14   7   11.63    0.61
   6  14   7    7.29    0.49
  -6  14  -7    6.90    0.49
   7  14   7    8.54    0.57
  -7  14  -7    7.87    0.54
  -8  14  -7    0.53    0.22
   8  14   7    0.65    0.28
   9  14   7   21.99    1.04
  -9  14  -7   21.18    0.98
 -10  14  -7    1.67    0.36
  10  14   7    1.99    0.43
 -11  14  -7    8.38    0.78
  10  15  -7    0.30    0.26
   9  15  -7    3.46    0.48
   8 -15  -7    5.67    0.47
   8  15  -7    5.82    0.59
   7 -15  -7    0.59    0.22
   7  15  -7    0.84    0.26
   6 -15  -7   12.16    0.63
   6  15  -7   11.58    0.69
   5 -15  -7    8.56    0.52
   5  15  -7    7.55    0.55
   4 -15  -7    2.54    0.33
   4  15  -7    2.82    0.36
   3 -15  -7   19.29    0.80
   3  15  -7   18.28    0.83
   2 -15  -7    6.12    0.43
   2  15  -7    6.88    0.46
   1 -15  -7   39.16    1.30
  -1  15   7   38.96    1.16
   1  15  -7   40.30    1.34
   0 -15  -7    1.34    0.25
   0  15   7    0.98    0.17
   0  15  -7    0.83    0.21
  -1 -15  -7   11.50    0.60
   1  15   7   11.55    0.51
  -1  15  -7   11.01    0.58
  -2 -15  -7    5.47    0.43
   2  15   7    5.35    0.35
  -2  15  -7    5.25    0.41
  -3 -15  -7   36.37    1.28
   3  15   7   35.62    1.16
  -3  15  -7   35.14    1.22
  -4 -15  -7    6.77    0.50
  -4  15  -7    6.58    0.46
   4  15   7    7.20    0.45
  -5  15  -7    8.56    0.53
   5  15   7    8.35    0.52
   6  15   7   11.11    0.62
  -6  15  -7    9.57    0.60
   7  15   7    0.46    0.24
  -7  15  -7    0.26    0.18
   8  15   7    0.52    0.26
  -8  15  -7    0.22    0.20
  -9  15  -7    0.32    0.24
   9  15   7    0.71    0.31
 -10  15  -7   -0.06    0.19
  10  16  -7    0.36    0.29
   9  16  -7   10.45    0.74
   8 -16  -7    3.42    0.45
   8  16  -7    3.24    0.46
   7 -16  -7   22.80    0.95
   7  16  -7   21.93    1.03
   6 -16  -7    0.38    0.20
   6  16  -7   -0.02    0.19
   5 -16  -7   15.05    0.72
   5  16  -7   15.20    0.79
   4 -16  -7    3.23    0.38
   4  16  -7    3.45    0.42
   3 -16  -7   13.09    0.64
   3  16  -7   13.91    0.70
   2 -16  -7    2.66    0.35
   2  16  -7    2.26    0.32
   1 -16  -7    0.78    0.20
   1  16  -7    1.23    0.27
  -1  16   7    1.13    0.18
   0 -16  -7   21.83    0.87
   0  16  -7   20.53    0.87
   0  16   7   20.67    0.75
  -1 -16  -7    0.07    0.16
  -1  16  -7    0.28    0.16
   1  16   7    0.17    0.12
  -2 -16  -7    3.69    0.41
  -2  16  -7    4.62    0.44
   2  16   7    4.21    0.33
  -3 -16  -7    0.11    0.18
  -3  16  -7    0.17    0.16
   3  16   7    0.15    0.14
  -4 -16  -7    0.11    0.20
   4  16   7    0.51    0.20
  -4  16  -7    0.29    0.17
   5  16   7   19.41    0.84
  -5  16  -7   21.13    0.89
  -6  16  -7    0.22    0.19
   6  16   7    0.09    0.19
   7  16   7    7.91    0.59
  -7  16  -7    7.60    0.55
  -8  16  -7    4.33    0.48
   8  16   7    4.78    0.55
   9  16   7    8.64    0.69
  -9  16  -7    8.79    0.64
 -10  16  -7    2.83    0.45
   9  17  -7    0.41    0.29
   8  17  -7    0.72    0.30
   7 -17  -7    2.55    0.38
   7  17  -7    3.07    0.47
   6 -17  -7    8.71    0.58
   6  17  -7    9.42    0.67
   5 -17  -7    0.37    0.20
   5  17  -7    0.07    0.21
   4 -17  -7    3.87    0.40
   4  17  -7    4.37    0.49
   3 -17  -7    9.90    0.57
   3  17  -7    9.26    0.60
   2 -17  -7    0.45    0.20
   2  17  -7    0.07    0.17
   1 -17  -7   15.80    0.74
   1  17  -7   15.57    0.74
   0 -17  -7    0.35    0.21
   0  17  -7    0.35    0.20
   0  17   7    0.13    0.12
  -1 -17  -7   60.47    1.83
   1  17   7   56.37    1.66
  -1  17  -7   57.28    1.80
  -2 -17  -7    0.03    0.16
  -2  17  -7    0.36    0.17
   2  17   7    0.07    0.14
  -3 -17  -7    7.24    0.52
  -3  17  -7    7.40    0.50
   3  17   7    7.61    0.47
  -4  17  -7    4.46    0.44
   4  17   7    5.41    0.43
  -5  17  -7    1.40    0.28
   5  17   7    1.51    0.30
  -6  17  -7    4.12    0.46
   6  17   7    4.82    0.50
   7  17   7    9.60    0.64
  -7  17  -7   10.37    0.65
   8  17   7    1.77    0.38
  -8  17  -7    2.19    0.37
  -9  17  -7    0.19    0.23
   9  17   7    0.25    0.26
   9  18  -7    3.06    0.49
   8  18  -7    0.28    0.27
   7 -18  -7   24.78    1.14
   7  18  -7   24.04    1.14
   6 -18  -7   -0.26    0.18
   6  18  -7   -0.16    0.22
   5 -18  -7   18.00    0.84
   5  18  -7   18.87    0.94
   4 -18  -7    3.61    0.42
   4  18  -7    3.46    0.43
   3 -18  -7    1.05    0.26
   3  18  -7    1.12    0.28
   2 -18  -7    8.16    0.54
   2  18  -7    7.42    0.55
   1 -18  -7    0.33    0.20
   1  18  -7    0.37    0.21
   0 -18  -7    1.83    0.32
   0  18  -7    1.61    0.29
   0  18   7    1.74    0.25
  -1 -18  -7    1.60    0.32
   1  18   7    1.69    0.25
  -1  18  -7    1.21    0.26
  -2 -18  -7    3.24    0.41
   2  18   7    3.15    0.33
  -2  18  -7    2.97    0.38
  -3 -18  -7    4.81    0.50
  -3  18  -7    5.48    0.51
   3  18   7    4.64    0.38
  -4  18  -7    3.42    0.42
   4  18   7    5.04    0.46
  -5  18  -7   21.90    0.98
   5  18   7   24.02    0.97
  -6  18  -7    0.67    0.24
   6  18   7    0.60    0.25
   7  18   7   20.52    0.98
  -7  18  -7   20.63    0.97
  -8  18  -7    0.30    0.20
   8  18   7   -0.24    0.21
  -9  18  -7    0.41    0.28
   8  19  -7    1.36    0.40
   7  19  -7    4.05    0.56
   6 -19  -7   -0.14    0.19
   6  19  -7   -0.06    0.24
   5 -19  -7    0.70    0.26
   5  19  -7   -0.06    0.19
   4 -19  -7    3.69    0.43
   4  19  -7    4.73    0.54
   3 -19  -7   11.41    0.65
   3  19  -7   10.65    0.67
   2 -19  -7    9.63    0.60
   2  19  -7    9.64    0.64
   1 -19  -7   29.11    1.11
   1  19  -7   27.35    1.11
   0 -19  -7    1.24    0.29
   0  19  -7    0.98    0.26
  -1 -19  -7   21.54    0.94
  -1  19  -7   19.80    0.91
   1  19   7   20.76    0.82
  -2 -19  -7    0.52    0.24
   2  19   7    0.61    0.19
  -2  19  -7    0.84    0.25
  -3 -19  -7    2.93    0.40
   3  19   7    2.74    0.35
  -3  19  -7    2.61    0.39
   4  19   7    1.37    0.28
  -4  19  -7    1.51    0.31
   5  19   7    5.69    0.53
  -5  19  -7    4.61    0.48
  -6  19  -7   -0.01    0.17
   6  19   7    0.23    0.20
   7  19   7    1.09    0.30
  -7  19  -7    0.91    0.27
  -8  19  -7    2.50    0.40
   8  19   7    2.60    0.45
   8  20  -7    6.64    0.71
   7  20  -7   11.16    0.82
   6  20  -7   -0.09    0.24
   5 -20  -7    6.54    0.59
   5  20  -7    5.90    0.61
   4 -20  -7   13.93    0.75
   4  20  -7   13.14    0.80
   3 -20  -7    8.51    0.59
   3  20  -7    7.75    0.62
   2 -20  -7    1.55    0.31
   2  20  -7    1.27    0.32
   1 -20  -7    1.77    0.34
   1  20  -7    1.67    0.33
   0 -20  -7    0.58    0.24
   0  20  -7    0.21    0.19
  -1 -20  -7    0.17    0.23
   1  20   7    0.12    0.14
  -1  20  -7    0.15    0.21
  -2 -20  -7    1.70    0.34
   2  20   7    1.85    0.29
  -2  20  -7    2.07    0.34
  -3 -20  -7    3.34    0.43
  -3  20  -7    4.26    0.48
   3  20   7    4.74    0.45
   4  20   7   12.77    0.69
  -4  20  -7   12.25    0.72
   5  20   7    6.54    0.53
  -5  20  -7    6.08    0.58
   6  20   7    0.63    0.25
  -6  20  -7    0.72    0.27
   7  20   7    6.87    0.65
  -7  20  -7    5.74    0.59
   8  20   7    0.36    0.32
  -8  20  -7    0.99    0.32
   7  21  -7    0.21    0.29
   6  21  -7    0.29    0.29
   5 -21  -7    5.30    0.53
   5  21  -7    5.76    0.63
   4 -21  -7    3.36    0.44
   4  21  -7    2.51    0.42
   3 -21  -7   16.82    0.82
   3  21  -7   14.22    0.84
   2 -21  -7    6.24    0.53
   2  21  -7    4.87    0.53
   1 -21  -7    5.37    0.53
   1  21  -7    5.32    0.55
   0 -21  -7    0.35    0.24
   0  21  -7    0.28    0.22
  -1 -21  -7   13.35    0.75
  -1  21  -7   11.71    0.71
  -2 -21  -7    2.90    0.43
  -2  21  -7    3.64    0.47
   2  21   7    3.22    0.38
   3  21   7   10.42    0.61
  -3  21  -7   10.81    0.66
  -4  21  -7    0.71    0.26
   4  21   7    0.71    0.25
  -5  21  -7    6.89    0.56
   5  21   7    6.92    0.56
  -6  21  -7   -0.05    0.20
   6  21   7   -0.11    0.21
   7  21   7    0.42    0.26
  -7  21  -7    0.06    0.22
  -8  21  -7    3.17    0.52
   6  22  -7    1.54    0.40
   5  22  -7    3.76    0.55
   4 -22  -7   -0.20    0.22
   4  22  -7    0.13    0.25
   3 -22  -7   14.88    0.81
   3  22  -7   14.82    0.87
   2 -22  -7    4.01    0.48
   2  22  -7    3.13    0.43
   1 -22  -7    0.96    0.30
   1  22  -7    0.87    0.29
   0 -22  -7    1.36    0.33
   0  22  -7    1.83    0.35
  -1 -22  -7    4.80    0.53
  -1  22  -7    3.04    0.41
  -2 -22  -7    2.88    0.44
  -2  22  -7    5.61    0.55
   2  22   7    4.78    0.47
   3  22   7    4.86    0.50
  -3  22  -7    4.67    0.53
  -4  22  -7    4.24    0.50
   4  22   7    4.00    0.46
  -5  22  -7    0.09    0.20
   5  22   7    0.13    0.23
  -6  22  -7    0.21    0.22
   6  22   7   -0.25    0.20
  -7  22  -7    4.38    0.53
   5  23  -7    8.87    0.82
   4 -23  -7    1.67    0.35
   4  23  -7    1.71    0.40
   3 -23  -7    7.60    0.61
   3  23  -7    7.29    0.70
   2 -23  -7    0.20    0.26
   2  23  -7    0.13    0.24
   1 -23  -7    4.72    0.51
   1  23  -7    4.42    0.54
   0 -23  -7    1.76    0.38
   0  23  -7    2.45    0.42
  -1 -23  -7    7.44    0.61
  -1  23  -7    7.28    0.60
  -2 -23  -7    0.18    0.28
  -2  23  -7    0.16    0.21
  -3  23  -7   14.70    0.82
   3  23   7   14.92    0.79
   4  23   7    2.39    0.38
  -4  23  -7    2.47    0.40
  -5  23  -7    4.06    0.51
   5  23   7    3.59    0.47
  -6  23  -7    6.47    0.65
   6  23   7    8.35    0.67
   4  24  -7    0.48    0.30
   3 -24  -7    6.06    0.61
   3  24  -7    6.32    0.68
   2 -24  -7    4.18    0.50
   2  24  -7    4.01    0.55
   1 -24  -7    1.01    0.34
   1  24  -7    0.94    0.32
   0 -24  -7   12.36    0.78
   0  24  -7   12.47    0.78
  -1 -24  -7   -0.05    0.28
  -1  24  -7    0.28    0.24
  -2 -24  -7    1.78    0.40
  -2  24  -7    0.77    0.29
  -3  24  -7    3.28    0.45
   4  24   7    0.21    0.23
  -4  24  -7    0.22    0.24
  -5  24  -7    3.59    0.49
   5  24   7    3.23    0.47
   3  25  -7    1.52    0.39
   2 -25  -7    1.18    0.35
   2  25  -7    1.15    0.34
   1 -25  -7    8.16    0.66
   1  25  -7    6.59    0.66
   0 -25  -7    1.08    0.35
   0  25  -7    0.63    0.29
  -1 -25  -7   11.84    0.78
  -1  25  -7   10.35    0.73
  -2 -25  -7    0.79    0.32
  -2  25  -7    0.05    0.21
  -3  25  -7    1.34    0.34
  -4  25  -7    1.24    0.33
   4  25   7    0.42    0.31
   2 -26  -7    5.99    0.63
   1 -26  -7    0.39    0.29
   1  26  -7   -0.08    0.22
   0 -26  -7    5.39    0.60
   0  26  -7    5.12    0.57
  -1 -26  -7    0.92    0.35
  -1  26  -7    1.56    0.36
  -2  26  -7    0.62    0.28
   1 -27  -7   17.12    1.08
  12   0  -8   20.34    0.99
   7   0  -8   -0.01    0.07
   6   0  -8    0.10    0.07
   5   0  -8    0.08    0.06
   4   0  -8    8.14    0.30
   3   0  -8    0.06    0.07
   3   0  -8    0.08    0.05
   2   0  -8  233.85    5.35
   2   0  -8  223.35    5.54
   1   0  -8    0.00    0.06
   1   0  -8    0.01    0.04
   0   0  -8  497.96   11.98
   0   0  -8  512.77   11.75
  -1   0  -8   -0.01    0.05
  -1   0  -8    0.01    0.05
  -2   0  -8  131.94    3.23
  -2   0  -8  131.50    3.21
  -3   0  -8    0.01    0.07
  -3   0  -8    0.11    0.06
  -4   0  -8    0.17    0.10
  -5   0  -8   -0.03    0.08
  -6   0  -8    1.10    0.20
  -7   0  -8    0.08    0.13
  -8   0  -8    2.07    0.28
  -9   0  -8   -0.08    0.17
 -10   0  -8    3.05    0.41
 -11   0  -8    0.35    0.22
  12  -1  -8    5.18    0.55
  11  -1  -8    0.45    0.24
  10  -1  -8    4.41    0.47
   7   1  -8    1.99    0.20
   6  -1  -8   83.19    2.07
   6   1  -8   83.13    2.11
   5  -1  -8   14.16    0.44
   5  -1  -8   14.65    0.58
   5   1  -8   14.07    0.47
   4  -1  -8   18.81    0.53
   4  -1  -8   18.20    0.65
   4   1  -8   18.80    0.57
   3  -1  -8    1.86    0.19
   3  -1  -8    1.50    0.10
   3   1  -8    1.60    0.14
   2  -1  -8    5.74    0.19
   2  -1  -8    5.65    0.28
   2   1  -8    5.04    0.26
   2   1  -8    5.66    0.22
   1  -1  -8   99.93    2.54
   1  -1  -8  104.40    2.41
   1   1  -8  100.43    2.45
   1   1  -8  100.68    2.53
   0  -1  -8    1.51    0.15
   0  -1  -8    1.52    0.11
   0   1  -8    1.17    0.12
   0   1  -8    1.38    0.12
  -1  -1  -8   12.37    0.42
  -1  -1  -8   11.25    0.39
  -1   1  -8   12.70    0.39
  -1   1  -8   11.82    0.41
  -2  -1  -8    6.52    0.29
  -2  -1  -8    6.56    0.29
  -2   1  -8    6.62    0.30
  -2   1  -8    6.93    0.26
  -3  -1  -8   24.76    0.73
  -3  -1  -8   23.54    0.75
  -3   1  -8   24.29    0.68
  -3   1  -8   24.75    0.76
  -4  -1  -8   10.09    0.44
  -4   1  -8   11.55    0.47
  -5  -1  -8    9.16    0.44
  -5   1  -8    9.89    0.46
  -6  -1  -8   73.72    2.01
  -6   1  -8   71.72    2.00
  -7  -1  -8    1.18    0.22
  -7   1  -8    1.57    0.25
  -8  -1  -8   13.68    0.66
  -8   1  -8   13.37    0.66
  -9  -1  -8    2.58    0.36
  -9   1  -8    2.31    0.33
 -10  -1  -8    6.14    0.50
 -10   1  -8    4.69    0.47
 -11  -1  -8    0.47    0.24
 -11   1  -8    0.56    0.23
 -12   1  -8    7.79    0.63
  12   1   8    7.95    0.64
  12  -2  -8    4.68    0.53
  11  -2  -8    0.05    0.21
  10  -2  -8    9.25    0.60
   9  -2  -8    0.12    0.17
   8  -2  -8    1.47    0.25
   8   2  -8    2.35    0.24
   7  -2  -8    0.08    0.13
   7   2  -8    0.21    0.09
   6  -2  -8   12.28    0.41
   6  -2  -8   13.33    0.57
   6   2  -8   11.91    0.46
   5  -2  -8    0.22    0.06
   5  -2  -8    0.28    0.11
   5   2  -8    0.27    0.08
   4  -2  -8   35.56    1.07
   4  -2  -8   36.19    0.90
   4   2  -8   35.34    0.99
   3  -2  -8   25.51    0.83
   3  -2  -8   29.31    0.67
   3   2  -8   26.21    0.77
   2  -2  -8   45.51    1.28
   2  -2  -8   49.14    1.11
   2   2  -8   44.97    1.21
   1  -2  -8    0.75    0.12
   1  -2  -8    0.95    0.07
   1   2  -8    1.00    0.11
   1   2  -8    1.00    0.12
   0  -2  -8   68.58    1.80
   0  -2  -8   69.81    1.70
   0   2  -8   68.99    1.74
   0   2  -8   71.23    1.75
  -1  -2  -8   32.01    0.84
  -1  -2  -8   31.27    0.89
  -1   2  -8   29.96    0.87
  -1   2  -8   31.05    0.82
  -2  -2  -8   54.41    1.46
  -2  -2  -8   52.55    1.41
  -2   2  -8   54.01    1.44
  -2   2  -8   56.54    1.37
  -3  -2  -8    7.07    0.32
  -3  -2  -8    6.69    0.31
  -3   2  -8    6.49    0.32
  -4  -2  -8   48.88    1.36
  -4   2  -8   49.15    1.38
  -5   2  -8    8.00    0.41
  -6  -2  -8    8.56    0.46
  -6   2  -8    9.34    0.48
  -7  -2  -8    1.04    0.22
  -7   2  -8    1.00    0.21
  -8  -2  -8    1.74    0.27
  -8   2  -8    1.92    0.30
  -9  -2  -8    0.93    0.25
  -9   2  -8    0.63    0.22
 -10  -2  -8    4.22    0.48
 -10   2  -8    3.79    0.45
 -11   2  -8    0.09    0.18
 -12   2  -8    9.65    0.69
  12   2   8   10.22    0.70
  12  -3  -8    4.10    0.51
  11  -3  -8    1.94    0.36
  10  -3  -8   13.08    0.71
   9  -3  -8    8.44    0.54
   8  -3  -8   26.11    0.99
   8   3  -8   27.67    0.89
   7  -3  -8    0.18    0.15
   7   3  -8    0.30    0.11
   6  -3  -8   24.76    0.88
   6   3  -8   25.78    0.80
   5  -3  -8    7.04    0.38
   5  -3  -8    7.46    0.25
   5   3  -8    7.05    0.33
   4  -3  -8   34.86    1.06
   4  -3  -8   35.35    0.86
   4   3  -8   34.57    0.99
   3  -3  -8    0.78    0.14
   3   3  -8    1.01    0.14
   2  -3  -8   83.12    2.16
   2   3  -8   83.26    2.08
   1  -3  -8    2.02    0.17
   1  -3  -8    2.05    0.10
   1   3  -8    2.32    0.16
   0  -3  -8    0.11    0.07
   0  -3  -8    0.13    0.05
   0   3  -8    0.24    0.06
   0   3  -8    0.02    0.05
  -1  -3  -8    1.96    0.14
  -1  -3  -8    1.86    0.18
  -1   3  -8    1.96    0.11
  -1   3  -8    1.68    0.17
  -2  -3  -8   33.89    0.98
  -2  -3  -8   35.34    1.03
  -2   3  -8   36.33    1.02
  -2   3  -8   36.92    0.90
  -3  -3  -8    0.06    0.07
  -3  -3  -8    0.07    0.08
  -3   3  -8    0.06    0.08
  -4  -3  -8   23.69    0.78
  -4   3  -8   24.76    0.80
  -5  -3  -8    7.89    0.40
  -5   3  -8    8.78    0.43
  -6  -3  -8   34.73    1.13
  -6   3  -8   37.21    1.16
  -7  -3  -8    4.33    0.36
  -7   3  -8    4.52    0.41
  -8  -3  -8    4.73    0.43
  -8   3  -8    4.17    0.42
  -9  -3  -8    0.83    0.25
  -9   3  -8    0.96    0.26
 -10   3  -8    8.92    0.60
 -11   3  -8    0.98    0.28
  11   3   8    0.57    0.28
  12   3   8    0.41    0.27
 -12   3  -8    0.55    0.28
  12  -4  -8    0.86    0.29
  11  -4  -8    1.11    0.28
  10  -4  -8    8.10    0.56
   9  -4  -8    4.76    0.45
   9   4  -8    4.69    0.35
   8  -4  -8    1.30    0.25
   8   4  -8    1.49    0.21
   7  -4  -8    0.35    0.17
   7   4  -8    0.40    0.13
   6  -4  -8    4.96    0.34
   6   4  -8    4.64    0.29
   5  -4  -8    0.28    0.12
   5   4  -8    0.31    0.11
   4  -4  -8   78.01    2.05
   4   4  -8   74.10    1.96
   3  -4  -8   12.16    0.49
   3   4  -8   12.74    0.47
   2  -4  -8   37.26    1.07
   2   4  -8   36.34    1.03
   1  -4  -8    3.70    0.23
   1   4  -8    4.01    0.22
   0  -4  -8   19.87    0.55
   0  -4  -8   18.11    0.63
   0   4  -8   20.66    0.57
   0   4  -8   20.08    0.63
  -1  -4  -8    4.44    0.26
  -1  -4  -8    4.24    0.20
  -1   4  -8    4.61    0.25
  -1   4  -8    4.62    0.17
  -2  -4  -8   51.61    1.44
  -2  -4  -8   51.76    1.36
  -2   4  -8   52.81    1.41
  -3  -4  -8    5.45    0.28
  -3  -4  -8    5.25    0.31
  -3   4  -8    5.61    0.30
  -4  -4  -8   63.53    1.72
  -4  -4  -8   64.13    1.76
  -4   4  -8   64.66    1.74
  -5  -4  -8    2.35    0.24
  -5   4  -8    2.67    0.27
  -6  -4  -8   35.67    1.16
  -6   4  -8   39.00    1.20
  -7  -4  -8    2.81    0.30
  -7   4  -8    3.72    0.36
  -8  -4  -8   16.83    0.76
  -8   4  -8   17.43    0.77
  -9   4  -8    4.66    0.46
  10   4   8    0.68    0.28
 -10   4  -8    0.37    0.24
 -11   4  -8    0.93    0.28
  11   4   8    0.98    0.32
  12   4   8   -0.13    0.22
 -12   4  -8    0.39    0.27
  12  -5  -8    2.13    0.40
  11  -5  -8   -0.14    0.19
  10  -5  -8   32.98    1.24
   9  -5  -8    0.42    0.21
   9   5  -8    0.39    0.16
   8  -5  -8   24.90    0.95
   8   5  -8   24.49    0.86
   7  -5  -8    2.98    0.34
   7   5  -8    3.40    0.27
   6  -5  -8   16.71    0.68
   6   5  -8   16.85    0.63
   5  -5  -8    2.60    0.27
   5   5  -8    2.22    0.22
   4  -5  -8   69.23    1.88
   4   5  -8   67.96    1.81
   3   5  -8    2.21    0.21
   2  -5  -8   10.57    0.44
   2   5  -8   10.98    0.44
   1  -5  -8   21.70    0.71
  -1   5   8   21.76    0.55
   1   5  -8   21.82    0.69
   0  -5  -8    4.92    0.28
   0   5  -8    5.36    0.27
   0   5   8    4.92    0.20
  -1  -5  -8   52.25    1.35
  -1  -5  -8   50.43    1.45
  -1   5  -8   50.83    1.41
  -1   5  -8   56.27    1.30
  -2  -5  -8   57.57    1.61
  -2  -5  -8   58.96    1.51
  -2   5  -8   58.50    1.57
  -3  -5  -8    5.07    0.31
  -3  -5  -8    4.45    0.26
  -3   5  -8    5.21    0.30
  -4  -5  -8   12.02    0.52
  -4  -5  -8   12.13    0.49
  -4   5  -8   12.19    0.51
  -5  -5  -8    3.90    0.29
  -5   5  -8    4.48    0.31
  -6  -5  -8    1.32    0.21
  -6   5  -8    1.42    0.23
  -7  -5  -8    4.49    0.36
  -7   5  -8    3.58    0.35
  -8   5  -8   42.55    1.40
   9   5   8    1.65    0.29
  -9   5  -8    1.83    0.31
  10   5   8   43.62    1.55
 -10   5  -8   45.36    1.55
 -11   5  -8    0.47    0.22
  11   5   8    0.26    0.22
 -12   5  -8    2.50    0.41
  12  -6  -8    2.04    0.40
  11  -6  -8    2.34    0.39
  10  -6  -8    1.04    0.28
   9  -6  -8    0.88    0.24
   9   6  -8    0.99    0.21
   8  -6  -8    1.20    0.24
   8   6  -8    1.47    0.22
   7  -6  -8   22.76    0.86
   7   6  -8   22.09    0.80
   6  -6  -8    0.62    0.16
   6   6  -8    0.34    0.13
   5  -6  -8    1.31    0.21
   5   6  -8    1.08    0.18
   4  -6  -8   40.55    1.22
   4   6  -8   40.07    1.18
   3  -6  -8   10.75    0.46
   3   6  -8   10.56    0.45
   2  -6  -8   59.23    1.62
   2   6  -8   58.65    1.60
   1  -6  -8    0.21    0.11
   1   6  -8    0.21    0.10
   0  -6  -8   88.20    2.31
   0   6   8   88.98    2.13
   0   6  -8   87.31    2.26
  -1  -6  -8    1.58    0.20
  -1   6  -8    1.57    0.09
   1   6   8    1.73    0.13
  -1   6  -8    1.37    0.17
  -2  -6  -8  112.19    2.94
   2   6   8  113.73    2.80
  -2   6  -8  115.52    2.87
  -3  -6  -8    2.44    0.25
  -3   6  -8    3.28    0.24
  -4  -6  -8   46.15    1.37
  -4   6  -8   45.37    1.33
  -5   6  -8   12.90    0.57
  -6   6  -8    8.47    0.47
  -7   6  -8    1.34    0.25
   7   6   8    1.73    0.28
  -8   6  -8    0.27    0.18
   8   6   8    0.15    0.16
   9   6   8    2.53    0.37
  -9   6  -8    2.63    0.35
  10   6   8    0.30    0.22
 -10   6  -8    0.36    0.23
 -11   6  -8   -0.08    0.21
  11   6   8   -0.06    0.22
 -12   6  -8    0.27    0.23
  12  -7  -8    5.14    0.54
  11  -7  -8    2.67    0.39
  10  -7  -8   17.88    0.84
  10   7  -8   16.50    0.76
   9  -7  -8    2.37    0.35
   9   7  -8    1.49    0.25
   8  -7  -8   20.52    0.84
   8   7  -8   20.27    0.79
   7  -7  -8    2.15    0.27
   7   7  -8    2.03    0.27
   6  -7  -8   30.44    1.05
   6   7  -8   33.15    1.04
   5  -7  -8    0.50    0.14
   5   7  -8    0.93    0.18
   4  -7  -8   30.30    0.99
   4   7  -8   31.94    0.99
   3  -7  -8    8.07    0.39
   3   7  -8    7.57    0.39
   2  -7  -8    0.35    0.11
   2   7  -8    0.14    0.10
  -1   7   8   31.17    0.79
   1   7  -8   30.50    0.95
   0  -7  -8    0.29    0.11
   0   7   8    0.45    0.08
   0   7  -8    0.39    0.12
  -1  -7  -8    0.16    0.10
  -1   7  -8    0.55    0.12
   1   7   8    0.35    0.09
  -2  -7  -8    0.16    0.11
   2   7   8    0.00    0.07
  -2   7  -8    0.13    0.09
  -3  -7  -8   10.84    0.51
  -3   7  -8   10.63    0.47
   3   7   8   11.18    0.44
  -4  -7  -8    8.12    0.45
   4   7   8    8.61    0.41
  -4   7  -8    9.23    0.44
   5   7   8   12.95    0.56
  -5   7  -8   13.22    0.58
  -6   7  -8   40.18    1.28
   6   7   8   40.82    1.28
   7   7   8    2.12    0.30
  -7   7  -8    1.75    0.28
  -8   7  -8   18.36    0.82
   8   7   8   18.57    0.82
   9   7   8    0.05    0.20
  -9   7  -8    0.19    0.18
  10   7   8   10.41    0.68
 -10   7  -8   11.43    0.68
  11   7   8    9.02    0.69
 -11   7  -8    9.11    0.65
 -12   7  -8    4.27    0.50
  12  -8  -8   15.60    0.86
  11  -8  -8    0.80    0.28
  10  -8  -8    2.18    0.34
  10   8  -8    2.20    0.32
   9  -8  -8    0.19    0.18
   9   8  -8    0.41    0.18
   8  -8  -8    0.55    0.19
   8   8  -8    0.37    0.18
   7  -8  -8    3.02    0.32
   7   8  -8    3.96    0.37
   6  -8  -8    5.98    0.40
   6   8  -8    6.69    0.40
   5  -8  -8   11.75    0.54
   5   8  -8   12.15    0.55
   4  -8  -8    1.33    0.19
   4   8  -8    1.32    0.21
   3  -8  -8    0.92    0.18
   3   8  -8    1.01    0.18
   2  -8  -8   26.49    0.90
  -2   8   8   29.79    0.72
   2   8  -8   27.80    0.92
   1  -8  -8    0.27    0.12
   1   8  -8    0.31    0.12
  -1   8   8    0.41    0.07
   0  -8  -8  155.71    3.96
   0   8   8  159.98    3.74
   0   8  -8  154.15    3.88
  -1  -8  -8    0.05    0.09
  -1   8  -8    0.21    0.10
   1   8   8    0.08    0.07
  -2  -8  -8   27.83    0.94
  -2   8  -8   27.99    0.90
   2   8   8   27.21    0.82
  -3  -8  -8    0.95    0.18
   3   8   8    1.16    0.16
  -3   8  -8    1.41    0.20
  -4  -8  -8   11.57    0.55
   4   8   8   11.13    0.48
  -4   8  -8   11.08    0.52
   5   8   8   15.99    0.65
  -5   8  -8   16.39    0.67
  -6   8  -8    8.56    0.48
   6   8   8    9.04    0.50
   7   8   8    0.17    0.15
  -7   8  -8    0.44    0.20
  -8   8  -8    7.49    0.51
   8   8   8    7.27    0.50
  -9   8  -8    6.20    0.49
   9   8   8    5.25    0.53
  10   8   8    4.74    0.54
 -10   8  -8    3.84    0.44
  11   8   8    0.99    0.34
 -11   8  -8    1.07    0.31
  11  -9  -8    0.21    0.23
  10  -9  -8    2.27    0.35
  10   9  -8    2.43    0.34
   9  -9  -8    1.05    0.26
   9   9  -8    1.80    0.30
   8  -9  -8   13.78    0.67
   8   9  -8   14.22    0.67
   7  -9  -8    0.31    0.17
   7   9  -8    0.09    0.15
   6  -9  -8   79.77    2.21
   6   9  -8   78.47    2.20
   5  -9  -8    2.36    0.27
   5   9  -8    1.96    0.25
   4  -9  -8   17.85    0.71
   4   9  -8   19.56    0.74
   3  -9  -8    2.16    0.24
   3   9  -8    2.24    0.27
   2  -9  -8    0.05    0.10
  -2   9   8    0.15    0.05
   2   9  -8    0.51    0.14
   1  -9  -8    0.08    0.11
  -1   9   8    0.17    0.07
   1   9  -8    0.04    0.10
   0  -9  -8    0.12    0.10
   0   9   8    0.23    0.07
   0   9  -8    0.32    0.12
  -1  -9  -8    6.00    0.36
   1   9   8    5.91    0.28
  -1   9  -8    6.79    0.37
  -2  -9  -8    2.00    0.26
  -2   9  -8    1.90    0.24
   2   9   8    1.68    0.18
  -3  -9  -8    8.37    0.45
   3   9   8    7.37    0.37
  -3   9  -8    7.64    0.41
  -4  -9  -8   39.52    1.31
  -4   9  -8   41.81    1.27
   4   9   8   40.74    1.22
   5   9   8    0.15    0.12
  -5   9  -8    0.27    0.13
   6   9   8   40.65    1.30
  -6   9  -8   39.94    1.30
  -7   9  -8    0.94    0.24
   7   9   8    0.98    0.23
  -8   9  -8    5.74    0.47
   8   9   8    6.23    0.49
   9   9   8   -0.16    0.19
  -9   9  -8   -0.10    0.15
  10   9   8    0.41    0.25
 -10   9  -8    0.12    0.20
 -11   9  -8    0.91    0.30
  11   9   8    0.80    0.32
  11 -10  -8    4.75    0.52
  10 -10  -8    2.61    0.38
  10  10  -8    2.90    0.38
   9 -10  -8    4.61    0.44
   9  10  -8    4.54    0.47
   8 -10  -8    6.02    0.45
   8  10  -8    6.13    0.47
   7 -10  -8    2.18    0.30
   7  10  -8    1.99    0.29
   6 -10  -8    0.27    0.17
   6  10  -8    0.65    0.20
   5 -10  -8    1.86    0.24
   5  10  -8    2.93    0.32
   4 -10  -8   17.03    0.69
   4  10  -8   17.22    0.71
   3 -10  -8    6.25    0.37
   3  10  -8    5.65    0.38
   2 -10  -8   39.38    1.24
   2  10  -8   41.95    1.27
  -2  10   8   40.57    1.05
   1 -10  -8    0.98    0.18
  -1  10   8    1.49    0.14
   1  10  -8    1.11    0.19
   0 -10  -8   84.55    2.25
   0  10  -8   80.98    2.21
   0  10   8   80.73    2.05
  -1 -10  -8    3.55    0.30
  -1  10  -8    3.70    0.28
   1  10   8    3.18    0.21
  -2 -10  -8   35.58    1.15
  -2  10  -8   35.77    1.12
   2  10   8   33.92    1.01
  -3 -10  -8    1.25    0.22
   3  10   8    0.63    0.14
  -3  10  -8    0.92    0.17
  -4 -10  -8   15.39    0.70
   4  10   8   16.28    0.63
  -4  10  -8   15.85    0.66
   5  10   8    0.53    0.17
  -5  10  -8    0.58    0.18
  -6  10  -8   17.74    0.75
   6  10   8   17.35    0.73
  -7  10  -8    1.12    0.24
   7  10   8    1.18    0.24
   8  10   8    1.76    0.30
  -8  10  -8    2.27    0.33
   9  10   8   14.04    0.76
  -9  10  -8   11.85    0.70
  10  10   8    3.98    0.49
 -10  10  -8    5.08    0.53
  11  10   8    1.91    0.38
 -11  10  -8    1.78    0.39
  11  11  -8   -0.18    0.20
  10 -11  -8   10.75    0.64
  10  11  -8   10.27    0.65
   9 -11  -8    1.15    0.27
   9  11  -8    1.46    0.29
   8 -11  -8   32.89    1.20
   8  11  -8   35.78    1.25
   7 -11  -8    4.22    0.40
   7  11  -8    3.75    0.40
   6 -11  -8   12.09    0.60
   6  11  -8   12.31    0.63
   5 -11  -8    2.35    0.28
   5  11  -8    3.09    0.34
   4 -11  -8   19.15    0.75
   4  11  -8   18.69    0.77
   3 -11  -8    8.10    0.44
   3  11  -8    7.71    0.46
   2 -11  -8    2.44    0.28
  -2  11   8    3.35    0.19
   2  11  -8    2.61    0.30
   1 -11  -8    0.17    0.13
   1  11  -8    0.09    0.12
  -1  11   8    0.14    0.07
   0 -11  -8    4.98    0.34
   0  11  -8    4.16    0.32
   0  11   8    4.72    0.25
  -1 -11  -8    0.26    0.13
   1  11   8    0.24    0.10
  -1  11  -8    1.00    0.18
  -2 -11  -8    4.24    0.34
  -2  11  -8    4.55    0.34
   2  11   8    4.39    0.27
  -3 -11  -8    2.95    0.33
  -3  11  -8    4.12    0.33
   3  11   8    3.76    0.27
  -4 -11  -8   18.89    0.81
   4  11   8   18.87    0.72
  -4  11  -8   18.89    0.75
  -5  11  -8    6.64    0.43
   5  11   8    5.61    0.39
   6  11   8    7.41    0.48
  -6  11  -8    7.14    0.48
  -7  11  -8   14.20    0.70
   7  11   8   13.10    0.67
  -8  11  -8   25.48    1.04
   8  11   8   27.12    1.08
  -9  11  -8    0.04    0.19
   9  11   8    0.15    0.22
 -10  11  -8   10.83    0.69
  10  11   8   11.54    0.75
 -11  11  -8    3.89    0.51
  11  12  -8    1.56    0.35
  10 -12  -8    1.19    0.31
  10  12  -8    1.60    0.34
   9 -12  -8    4.49    0.45
   9  12  -8    3.81    0.45
   8 -12  -8    4.18    0.43
   8  12  -8    4.46    0.47
   7 -12  -8    0.06    0.14
   7  12  -8   -0.04    0.15
   6 -12  -8    2.57    0.32
   6  12  -8    3.03    0.36
   5 -12  -8   -0.17    0.13
   5  12  -8    0.10    0.16
   4 -12  -8   14.23    0.62
   4  12  -8   12.49    0.63
   3 -12  -8    4.82    0.36
   3  12  -8    4.30    0.40
   2 -12  -8   35.56    1.18
   2  12  -8   38.04    1.22
   1 -12  -8   12.97    0.60
   1  12  -8   13.30    0.61
  -1  12   8   13.50    0.48
   0 -12  -8   36.08    1.17
   0  12   8   35.70    1.01
   0  12  -8   34.47    1.15
  -1 -12  -8    1.43    0.23
  -1  12  -8    1.27    0.22
   1  12   8    1.59    0.18
  -2 -12  -8   29.96    1.07
   2  12   8   31.23    0.94
  -2  12  -8   28.75    1.02
  -3 -12  -8    4.89    0.40
  -3  12  -8    6.05    0.39
   3  12   8    5.10    0.33
  -4 -12  -8   19.02    0.85
  -4  12  -8   20.62    0.81
   4  12   8   20.40    0.76
  -5  12  -8   -0.17    0.11
   5  12   8    0.13    0.14
   6  12   8    3.13    0.36
  -6  12  -8    3.62    0.40
  -7  12  -8    0.01    0.17
   7  12   8    0.01    0.16
   8  12   8    3.99    0.45
  -8  12  -8    3.45    0.41
  -9  12  -8    6.92    0.55
   9  12   8    7.93    0.62
  10  12   8    0.29    0.27
 -10  12  -8    0.03    0.20
 -11  12  -8    3.38    0.50
  11  13  -8    1.76    0.37
  10  13  -8   24.07    1.08
   9 -13  -8    0.03    0.19
   9  13  -8    0.33    0.23
   8 -13  -8   10.20    0.60
   8  13  -8   10.64    0.66
   7 -13  -8    0.57    0.22
   7  13  -8    0.23    0.18
   6 -13  -8    4.09    0.41
   6  13  -8    3.57    0.39
   5 -13  -8    1.89    0.28
   5  13  -8    2.40    0.34
   4 -13  -8   24.21    0.91
   4  13  -8   23.75    0.95
   3 -13  -8   17.33    0.72
   3  13  -8   15.47    0.72
   2 -13  -8   15.64    0.69
   2  13  -8   15.47    0.70
   1 -13  -8    9.22    0.51
  -1  13   8    9.29    0.39
   1  13  -8    9.37    0.52
   0 -13  -8    0.14    0.13
   0  13  -8   -0.14    0.11
   0  13   8    0.18    0.10
  -1 -13  -8    0.66    0.19
   1  13   8    0.54    0.13
  -1  13  -8    0.86    0.21
  -2 -13  -8    7.97    0.48
   2  13   8    7.45    0.39
  -2  13  -8    6.63    0.43
  -3 -13  -8    7.36    0.49
   3  13   8    8.01    0.42
  -3  13  -8    7.71    0.46
  -4 -13  -8    3.07    0.37
   4  13   8    3.47    0.33
  -4  13  -8    3.38    0.35
   5  13   8    4.31    0.41
  -5  13  -8    4.48    0.43
  -6  13  -8    2.33    0.32
   6  13   8    2.18    0.32
  -7  13  -8    0.88    0.23
   7  13   8    0.44    0.23
  -8  13  -8   29.12    1.16
   8  13   8   30.20    1.19
   9  13   8    0.27    0.25
  -9  13  -8    0.38    0.23
  10  13   8   21.03    1.05
 -10  13  -8   19.84    0.98
 -11  13  -8    1.45    0.36
  11  14  -8    0.04    0.23
  10  14  -8    6.83    0.67
   9 -14  -8   -0.05    0.20
   9  14  -8    0.21    0.22
   8 -14  -8    3.09    0.39
   8  14  -8    3.34    0.45
   7 -14  -8    5.96    0.48
   7  14  -8    6.95    0.52
   6 -14  -8   10.00    0.58
   6  14  -8   10.87    0.64
   5 -14  -8   12.90    0.63
   5  14  -8   11.36    0.64
   4 -14  -8   38.32    1.27
   4  14  -8   36.19    1.29
   3 -14  -8    0.51    0.19
   3  14  -8    0.33    0.19
   2 -14  -8    9.97    0.54
   2  14  -8    9.43    0.55
   1 -14  -8    0.80    0.20
  -1  14   8    0.87    0.15
   1  14  -8    0.88    0.20
   0 -14  -8    1.02    0.22
   0  14  -8    1.42    0.25
   0  14   8    1.03    0.17
  -1 -14  -8    5.08    0.40
   1  14   8    4.86    0.30
  -1  14  -8    4.31    0.36
  -2 -14  -8   41.24    1.38
   2  14   8   42.16    1.25
  -2  14  -8   41.18    1.36
  -3 -14  -8    0.39    0.20
   3  14   8    0.22    0.14
  -3  14  -8    0.26    0.17
  -4 -14  -8   35.76    1.29
   4  14   8   35.65    1.17
  -4  14  -8   36.39    1.24
   5  14   8    8.88    0.52
  -5  14  -8    8.62    0.53
  -6  14  -8    1.94    0.32
   6  14   8    1.18    0.27
  -7  14  -8    3.13    0.40
   7  14   8    2.39    0.35
  -8  14  -8    0.15    0.19
   8  14   8   -0.03    0.22
  -9  14  -8    1.79    0.34
   9  14   8    1.70    0.38
 -10  14  -8    0.60    0.26
  10  14   8    0.56    0.31
  10  15  -8    6.68    0.66
   9  15  -8    0.71    0.29
   8 -15  -8   13.46    0.72
   8  15  -8   13.79    0.79
   7 -15  -8    2.52    0.35
   7  15  -8    2.08    0.36
   6 -15  -8   10.03    0.58
   6  15  -8    9.41    0.63
   5 -15  -8    3.99    0.42
   5  15  -8    3.93    0.46
   4 -15  -8   23.78    0.95
   4  15  -8   24.42    0.99
   3 -15  -8    0.33    0.18
   3  15  -8    1.29    0.27
   2 -15  -8   24.39    0.95
   2  15  -8   24.45    0.97
   1 -15  -8   19.94    0.82
   1  15  -8   18.97    0.82
   0 -15  -8    0.41    0.17
   0  15  -8    0.56    0.18
   0  15   8    0.56    0.14
  -1 -15  -8   25.26    0.97
   1  15   8   23.50    0.82
  -1  15  -8   25.68    0.98
  -2 -15  -8   12.58    0.66
   2  15   8   12.97    0.56
  -2  15  -8   11.98    0.63
  -3 -15  -8    0.71    0.24
   3  15   8    0.75    0.19
  -3  15  -8    0.50    0.18
  -4 -15  -8   16.77    0.82
  -4  15  -8   15.83    0.75
   4  15   8   17.41    0.72
   5  15   8   -0.03    0.15
  -5  15  -8    0.06    0.14
  -6  15  -8    9.02    0.59
   6  15   8    9.83    0.60
   7  15   8    4.79    0.50
  -7  15  -8    5.17    0.53
   8  15   8    6.43    0.63
  -8  15  -8    8.26    0.59
   9  15   8   -0.10    0.26
  -9  15  -8   -0.17    0.19
 -10  15  -8    3.15    0.47
  10  16  -8    0.86    0.35
   9  16  -8    1.07    0.33
   8 -16  -8   -0.14    0.18
   8  16  -8    0.04    0.23
   7 -16  -8    8.27    0.57
   7  16  -8    7.70    0.61
   6 -16  -8    3.65    0.43
   6  16  -8    3.07    0.45
   5 -16  -8    4.25    0.44
   5  16  -8    4.06    0.48
   4 -16  -8    2.67    0.35
   4  16  -8    3.52    0.43
   3 -16  -8    2.50    0.34
   3  16  -8    2.10    0.34
   2 -16  -8   39.67    1.35
   2  16  -8   39.70    1.37
   1 -16  -8    2.32    0.32
   1  16  -8    2.22    0.32
   0 -16  -8   27.42    1.04
   0  16  -8   27.28    1.04
   0  16   8   27.32    0.90
  -1 -16  -8    6.38    0.48
   1  16   8    5.91    0.37
  -1  16  -8    5.85    0.46
  -2 -16  -8   15.85    0.77
   2  16   8   17.21    0.69
  -2  16  -8   17.40    0.79
  -3 -16  -8    1.98    0.34
  -3  16  -8    2.03    0.30
   3  16   8    2.41    0.30
  -4 -16  -8    8.43    0.60
  -4  16  -8    8.95    0.56
   4  16   8    8.06    0.50
   5  16   8    2.16    0.33
  -5  16  -8    2.71    0.37
  -6  16  -8   10.82    0.65
   6  16   8   11.05    0.64
  -7  16  -8    9.42    0.63
   7  16   8   10.56    0.67
  -8  16  -8    0.31    0.22
   8  16   8    0.26    0.27
  -9  16  -8    0.04    0.22
   9  16   8    0.23    0.27
 -10  16  -8    2.15    0.40
   9  17  -8    0.89    0.33
   8  17  -8   22.80    1.10
   7 -17  -8    0.39    0.23
   7  17  -8    0.30    0.25
   6 -17  -8   23.58    1.00
   6  17  -8   24.77    1.11
   5 -17  -8    1.48    0.31
   5  17  -8    1.63    0.32
   4 -17  -8    2.78    0.38
   4  17  -8    2.55    0.39
   3 -17  -8    0.21    0.20
   3  17  -8    0.43    0.22
   2 -17  -8    1.11    0.27
   2  17  -8    0.50    0.21
   1 -17  -8   18.23    0.81
   1  17  -8   17.82    0.82
   0 -17  -8    0.40    0.21
   0  17  -8    0.02    0.14
   0  17   8    0.04    0.11
  -1 -17  -8    4.09    0.44
  -1  17  -8    3.84    0.42
   1  17   8    4.64    0.33
  -2 -17  -8    0.21    0.22
  -2  17  -8    0.46    0.19
   2  17   8    0.70    0.18
  -3 -17  -8    1.93    0.34
   3  17   8    1.80    0.27
  -3  17  -8    1.77    0.31
  -4 -17  -8    8.91    0.60
  -4  17  -8    9.17    0.58
   4  17   8    8.43    0.52
  -5  17  -8    2.56    0.37
   5  17   8    3.75    0.42
  -6  17  -8   13.85    0.76
   6  17   8   14.43    0.76
  -7  17  -8    0.01    0.18
   7  17   8    0.04    0.18
  -8  17  -8    7.75    0.60
   8  17   8    7.74    0.70
   9  17   8    0.21    0.26
  -9  17  -8    0.32    0.23
   9  18  -8    1.69    0.41
   8  18  -8    1.63    0.39
   7 -18  -8    1.68    0.34
   7  18  -8    1.38    0.37
   6 -18  -8    1.49    0.32
   6  18  -8    1.34    0.33
   5 -18  -8    0.81    0.26
   5  18  -8    0.28    0.27
   4 -18  -8    0.82    0.25
   4  18  -8    0.48    0.24
   3 -18  -8    0.52    0.24
   3  18  -8    0.47    0.22
   2 -18  -8   21.18    0.91
   2  18  -8   20.14    0.93
   1 -18  -8    1.46    0.29
   1  18  -8    1.11    0.28
   0 -18  -8   57.79    1.85
   0  18  -8   59.54    1.85
  -1 -18  -8    0.53    0.21
  -1  18  -8    0.41    0.21
   1  18   8    0.13    0.13
  -2 -18  -8   23.43    1.00
   2  18   8   23.88    0.89
  -2  18  -8   23.35    0.98
  -3 -18  -8    0.32    0.23
   3  18   8    0.16    0.15
  -3  18  -8    0.21    0.18
  -4 -18  -8    0.11    0.22
  -4  18  -8   -0.10    0.14
   4  18   8   -0.13    0.14
  -5  18  -8    1.43    0.30
   5  18   8    1.45    0.28
   6  18   8   -0.02    0.17
  -6  18  -8    0.00    0.18
   7  18   8    1.35    0.31
  -7  18  -8    1.78    0.35
  -8  18  -8    0.79    0.28
   8  18   8    1.16    0.34
  -9  18  -8    6.46    0.64
   8  19  -8   12.84    0.88
   7  19  -8   -0.21    0.24
   6 -19  -8   13.66    0.76
   6  19  -8   13.01    0.81
   5 -19  -8    3.31    0.43
   5  19  -8    3.88    0.52
   4 -19  -8    3.67    0.44
   4  19  -8    2.89    0.45
   3 -19  -8    7.66    0.56
   3  19  -8    7.60    0.58
   2 -19  -8    0.46    0.23
   2  19  -8    0.35    0.23
   1 -19  -8    1.10    0.28
   1  19  -8    0.51    0.25
   0 -19  -8    0.28    0.22
   0  19  -8    0.47    0.21
  -1 -19  -8    0.40    0.22
   1  19   8    0.44    0.17
  -1  19  -8    0.49    0.22
  -2 -19  -8    3.25    0.44
  -2  19  -8    3.07    0.40
   2  19   8    3.02    0.34
  -3 -19  -8    3.87    0.48
  -3  19  -8    3.20    0.43
   3  19   8    3.83    0.41
   4  19   8    3.87    0.41
  -4  19  -8    3.69    0.45
   5  19   8   10.89    0.64
  -5  19  -8    9.24    0.63
  -6  19  -8   14.34    0.79
   6  19   8   12.66    0.75
   7  19   8   -0.39    0.18
  -7  19  -8    0.07    0.20
   8  19   8    8.69    0.69
  -8  19  -8    9.33    0.68
   7  20  -8    0.53    0.32
   6 -20  -8    1.96    0.38
   6  20  -8    2.39    0.47
   5 -20  -8    2.73    0.41
   5  20  -8    2.34    0.41
   4 -20  -8    3.91    0.46
   4  20  -8    3.76    0.48
   3 -20  -8   18.68    0.90
   3  20  -8   18.73    0.94
   2 -20  -8   19.10    0.89
   2  20  -8   19.55    0.94
   1 -20  -8    1.23    0.31
   1  20  -8    2.35    0.38
   0 -20  -8   12.01    0.68
   0  20  -8    9.86    0.64
  -1 -20  -8    7.81    0.56
  -1  20  -8    7.57    0.56
  -2 -20  -8    9.94    0.67
   2  20   8    9.99    0.56
  -2  20  -8   10.29    0.66
  -3 -20  -8    7.88    0.62
  -3  20  -8    7.63    0.58
   3  20   8    7.54    0.51
   4  20   8    6.22    0.49
  -4  20  -8    7.71    0.59
  -5  20  -8    0.61    0.25
   5  20   8    1.02    0.28
   6  20   8    2.87    0.42
  -6  20  -8    2.18    0.39
   7  20   8   -0.09    0.22
  -7  20  -8   -0.26    0.17
  -8  20  -8    0.69    0.29
   7  21  -8   -0.26    0.26
   6  21  -8   11.28    0.81
   5 -21  -8    2.94    0.44
   5  21  -8    3.70    0.54
   4 -21  -8   11.41    0.72
   4  21  -8   11.08    0.77
   3 -21  -8    3.58    0.45
   3  21  -8    4.15    0.53
   2 -21  -8   11.83    0.72
   2  21  -8   12.14    0.74
   1 -21  -8   -0.08    0.19
   1  21  -8   -0.11    0.16
   0 -21  -8    0.46    0.26
   0  21  -8    0.03    0.20
  -1 -21  -8    0.18    0.22
  -1  21  -8    0.52    0.27
  -2 -21  -8    7.31    0.60
  -2  21  -8    7.79    0.59
  -3 -21  -8   11.56    0.75
  -3  21  -8   10.60    0.69
   3  21   8   10.55    0.62
  -4  21  -8    8.47    0.62
   4  21   8    8.59    0.58
  -5  21  -8    1.56    0.34
   5  21   8    1.62    0.35
   6  21   8    2.28    0.38
  -6  21  -8    3.21    0.46
  -7  21  -8   -0.02    0.22
   7  21   8    0.39    0.27
   6  22  -8    3.18    0.53
   5 -22  -8    1.57    0.37
   5  22  -8    1.12    0.37
   4 -22  -8   17.43    0.90
   4  22  -8   14.90    0.89
   3 -22  -8    0.39    0.27
   3  22  -8    0.73    0.32
   2 -22  -8    3.44    0.47
   2  22  -8    3.64    0.49
   1 -22  -8    0.59    0.26
   1  22  -8    1.09    0.32
   0 -22  -8    0.84    0.29
   0  22  -8    0.38    0.25
  -1 -22  -8   -0.02    0.20
  -1  22  -8   -0.01    0.20
  -2 -22  -8   12.90    0.80
  -2  22  -8   13.01    0.77
  -3 -22  -8    0.29    0.25
  -3  22  -8   -0.18    0.19
   3  22   8    0.46    0.22
  -4  22  -8   22.09    1.03
   4  22   8   21.01    0.96
   5  22   8    0.65    0.27
  -5  22  -8    0.00    0.21
   6  22   8    0.70    0.27
  -6  22  -8    0.41    0.27
  -7  22  -8    2.78    0.46
   5  23  -8    0.12    0.26
   4 -23  -8    3.68    0.48
   4  23  -8    3.37    0.53
   3 -23  -8    1.32    0.35
   3  23  -8    1.36    0.33
   2 -23  -8    9.63    0.69
   2  23  -8    8.99    0.70
   1 -23  -8   14.24    0.82
   1  23  -8   12.39    0.79
   0 -23  -8    0.42    0.28
   0  23  -8    0.46    0.28
  -1 -23  -8    5.34    0.57
  -1  23  -8    6.19    0.59
  -2 -23  -8    3.26    0.48
  -2  23  -8    3.68    0.47
  -3  23  -8    0.10    0.22
  -4  23  -8    0.43    0.25
   4  23   8    0.63    0.25
   5  23   8    0.14    0.23
  -5  23  -8    0.30    0.24
  -6  23  -8    1.80    0.39
   6  23   8    1.46    0.36
   4 -24  -8    2.59    0.45
   4  24  -8    2.48    0.47
   3 -24  -8    0.10    0.26
   3  24  -8    0.04    0.25
   2 -24  -8    8.76    0.68
   2  24  -8    8.48    0.76
   1 -24  -8    0.72    0.33
   1  24  -8    0.06    0.26
   0 -24  -8   11.88    0.78
   0  24  -8   11.41    0.74
  -1 -24  -8    3.01    0.47
  -1  24  -8    2.87    0.44
  -2 -24  -8   10.43    0.74
  -2  24  -8    9.70    0.69
  -3  24  -8    0.53    0.25
  -4  24  -8    0.98    0.31
  -5  24  -8    3.60    0.49
   5  24   8    3.76    0.50
   3 -25  -8    0.58    0.33
   2 -25  -8    0.01    0.27
   2  25  -8    0.50    0.29
   1 -25  -8    7.12    0.68
   1  25  -8    6.87    0.67
   0 -25  -8    0.42    0.31
   0  25  -8    0.25    0.27
  -1 -25  -8    3.02    0.49
  -1  25  -8    2.60    0.45
  -2 -25  -8   -0.11    0.28
  -2  25  -8    0.08    0.20
  -3  25  -8    1.02    0.31
   2 -26  -8    8.13    0.73
   1 -26  -8   -0.21    0.25
   0 -26  -8   12.86    0.86
  -1 -26  -8    0.38    0.33
  12   0  -9   -0.12    0.20
  11   0  -9   10.29    0.67
   6   0  -9    0.10    0.07
   5   0  -9   18.68    0.57
   4   0  -9    0.06    0.05
   4   0  -9    0.07    0.10
   3   0  -9    0.16    0.05
   3   0  -9    0.11    0.08
   2   0  -9    0.01    0.07
   2   0  -9    0.07    0.04
   1   0  -9    0.30    0.07
   1   0  -9    0.25    0.09
   0   0  -9   -0.07    0.05
   0   0  -9   -0.06    0.06
  -1   0  -9   22.03    0.65
  -1   0  -9   21.16    0.64
  -2   0  -9   -0.12    0.05
  -2   0  -9    0.00    0.06
  -3   0  -9   11.92    0.47
  -3   0  -9   13.06    0.44
  -4   0  -9    0.01    0.09
  -5   0  -9   19.79    0.73
  -6   0  -9   -0.08    0.12
  -7   0  -9   77.05    2.17
  -8   0  -9   -0.10    0.15
  -9   0  -9   25.39    1.02
 -10   0  -9    0.14    0.19
 -11   0  -9    8.47    0.64
  12  -1  -9   -0.17    0.18
  12   1  -9    0.00    0.25
  11  -1  -9    3.75    0.46
  10  -1  -9    0.26    0.22
   9  -1  -9    0.10    0.17
   8  -1  -9    0.42    0.18
   7  -1  -9    1.34    0.23
   7   1  -9    1.15    0.18
   6  -1  -9    8.01    0.44
   6   1  -9    7.56    0.33
   5  -1  -9    0.02    0.10
   5  -1  -9    0.08    0.05
   5   1  -9    0.18    0.08
   4  -1  -9   12.88    0.38
   4  -1  -9   11.14    0.50
   4   1  -9   12.57    0.42
   3  -1  -9   56.68    1.32
   3  -1  -9   53.46    1.49
   3   1  -9   53.29    1.37
   3   1  -9   51.85    1.48
   2  -1  -9   49.03    1.36
   2  -1  -9   50.52    1.21
   2   1  -9   47.66    1.34
   2   1  -9   49.44    1.25
   1  -1  -9  122.13    2.86
   1  -1  -9  120.64    3.01
   1   1  -9  119.32    2.90
   1   1  -9  119.88    2.99
   0  -1  -9    2.93    0.19
   0  -1  -9    2.66    0.15
   0   1  -9    2.79    0.17
   0   1  -9    2.95    0.17
  -1  -1  -9  141.39    3.52
  -1  -1  -9  139.73    3.44
  -1   1  -9  145.51    3.49
  -1   1  -9  145.66    3.46
  -2  -1  -9   33.98    0.97
  -2  -1  -9   34.93    0.99
  -2   1  -9   35.07    0.94
  -2   1  -9   34.07    0.98
  -3  -1  -9   13.32    0.50
  -3  -1  -9   14.11    0.49
  -3   1  -9   14.33    0.45
  -3   1  -9   13.61    0.51
  -4  -1  -9    1.58    0.19
  -4   1  -9    1.53    0.19
  -5  -1  -9    1.19    0.20
  -5   1  -9    1.29    0.21
  -6  -1  -9    0.30    0.14
  -6   1  -9    0.12    0.13
  -7  -1  -9    0.73    0.21
  -7   1  -9    0.38    0.17
  -8  -1  -9    6.06    0.44
  -8   1  -9    6.14    0.46
  -9  -1  -9    4.01    0.43
  -9   1  -9    5.02    0.48
 -10  -1  -9    0.14    0.21
 -10   1  -9    0.16    0.22
 -11  -1  -9    5.46    0.58
 -11   1  -9    6.33    0.61
 -12   1  -9   -0.12    0.24
  12  -2  -9    0.29    0.25
  11  -2  -9    3.20    0.45
  10  -2  -9    0.30    0.22
   9  -2  -9    7.31    0.50
   8  -2  -9    9.12    0.54
   7  -2  -9   40.37    1.31
   7   2  -9   41.55    1.18
   6  -2  -9    9.63    0.49
   6   2  -9    9.89    0.41
   5  -2  -9   56.21    1.63
   5  -2  -9   58.03    1.42
   5   2  -9   56.62    1.51
   4  -2  -9   34.43    1.05
   4  -2  -9   34.54    0.85
   4   2  -9   32.96    0.95
   3  -2  -9   54.55    1.21
   3  -2  -9   48.73    1.41
   3   2  -9   47.59    1.31
   2  -2  -9   13.51    0.35
   2  -2  -9   12.45    0.48
   2   2  -9   12.51    0.43
   2   2  -9   12.97    0.47
   1  -2  -9    3.18    0.14
   1  -2  -9    2.98    0.21
   1   2  -9    3.21    0.18
   1   2  -9    3.06    0.19
   0  -2  -9   64.79    1.64
   0  -2  -9   67.21    1.75
   0   2  -9   67.48    1.70
   0   2  -9   68.51    1.70
  -1  -2  -9    1.00    0.12
  -1  -2  -9    1.03    0.14
  -1   2  -9    1.00    0.13
  -1   2  -9    1.14    0.11
  -2  -2  -9   -0.01    0.07
  -2  -2  -9    0.02    0.06
  -2   2  -9   -0.02    0.07
  -2   2  -9   -0.01    0.04
  -3  -2  -9    8.78    0.38
  -3  -2  -9    9.31    0.39
  -3   2  -9    9.34    0.30
  -3   2  -9    8.92    0.40
  -4  -2  -9   83.93    2.15
  -4  -2  -9   82.37    2.15
  -4   2  -9   80.92    2.17
  -5  -2  -9   46.57    1.38
  -5   2  -9   49.01    1.41
  -6  -2  -9    0.94    0.19
  -6   2  -9    1.08    0.21
  -7  -2  -9   21.17    0.83
  -7   2  -9   21.79    0.85
  -8  -2  -9    0.42    0.21
  -8   2  -9    0.62    0.22
  -9  -2  -9   10.30    0.62
  -9   2  -9   10.20    0.61
 -10  -2  -9    0.96    0.27
 -10   2  -9    0.75    0.26
 -11   2  -9    8.00    0.62
 -12   2  -9    0.48    0.23
  12  -3  -9    0.22    0.23
  11  -3  -9    8.08    0.60
  10  -3  -9    5.96    0.56
   9  -3  -9    9.89    0.59
   8  -3  -9    0.89    0.22
   7  -3  -9   27.45    0.98
   7   3  -9   27.22    0.87
   6  -3  -9   13.79    0.61
   6   3  -9   14.08    0.53
   5  -3  -9   27.96    0.93
   5   3  -9   27.53    0.84
   4  -3  -9    2.67    0.27
   4   3  -9    3.04    0.21
   3  -3  -9   51.28    1.44
   3   3  -9   51.12    1.36
   2  -3  -9   10.48    0.43
   2   3  -9   10.25    0.39
   1  -3  -9    5.82    0.30
   1  -3  -9    6.51    0.21
   1   3  -9    6.31    0.27
   1   3  -9    6.08    0.27
   0  -3  -9    3.00    0.21
   0  -3  -9    3.35    0.16
   0   3  -9    3.45    0.21
   0   3  -9    3.85    0.19
  -1  -3  -9    5.88    0.30
  -1  -3  -9    5.88    0.25
  -1   3  -9    6.16    0.29
  -1   3  -9    6.37    0.23
  -2  -3  -9    7.81    0.36
  -2  -3  -9    7.85    0.33
  -2   3  -9    8.15    0.27
  -2   3  -9    7.81    0.35
  -3  -3  -9  115.02    2.85
  -3  -3  -9  114.49    2.92
  -3   3  -9  113.80    2.88
  -4  -3  -9    0.21    0.12
  -4  -3  -9    0.17    0.09
  -4   3  -9    0.35    0.13
  -5  -3  -9   75.46    2.06
  -5   3  -9   77.90    2.09
  -6  -3  -9    2.29    0.26
  -6   3  -9    2.60    0.30
  -7  -3  -9    9.01    0.50
  -7   3  -9    8.53    0.50
  -8  -3  -9    0.30    0.18
  -8   3  -9    0.22    0.19
  -9  -3  -9    4.67    0.46
  -9   3  -9    4.54    0.48
 -10   3  -9    5.80    0.56
  11   3   9    7.65    0.58
 -11   3  -9    7.38    0.57
 -12   3  -9    0.92    0.33
  12  -4  -9    1.98    0.41
  11  -4  -9   12.30    0.74
  10  -4  -9    1.06    0.28
   9  -4  -9   18.37    0.82
   8  -4  -9    3.32    0.36
   8   4  -9    3.26    0.31
   7  -4  -9   11.13    0.56
   7   4  -9   11.00    0.48
   6  -4  -9    5.04    0.36
   6   4  -9    5.50    0.32
   5  -4  -9   21.54    0.79
   5   4  -9   22.74    0.74
   4  -4  -9    0.58    0.15
   4   4  -9    0.64    0.13
   3  -4  -9  108.07    2.78
   3   4  -9  107.02    2.69
   2  -4  -9    5.52    0.30
   2   4  -9    5.10    0.27
   1  -4  -9   18.26    0.65
   1  -4  -9   20.93    0.52
   1   4  -9   19.55    0.63
   0  -4  -9   13.64    0.41
   0  -4  -9   12.61    0.50
   0   4  -9   13.14    0.48
   0   4  -9   13.93    0.43
  -1  -4  -9   11.42    0.47
  -1  -4  -9   11.52    0.40
  -1   4  -9   11.33    0.45
  -1   4  -9   12.96    0.37
  -2  -4  -9    0.25    0.10
  -2  -4  -9    0.21    0.09
  -2   4  -9    0.31    0.05
  -2   4  -9    0.19    0.08
  -3  -4  -9   80.67    2.07
  -3  -4  -9   81.27    2.15
  -3   4  -9   79.99    2.11
  -4  -4  -9    0.10    0.11
  -4  -4  -9    0.03    0.09
  -4   4  -9   -0.01    0.10
  -5  -4  -9   22.51    0.78
  -5   4  -9   21.09    0.78
  -6  -4  -9    7.65    0.43
  -6   4  -9    7.25    0.43
  -7  -4  -9    4.92    0.37
  -7   4  -9    5.17    0.40
  -8  -4  -9    1.63    0.29
  -8   4  -9    1.58    0.29
  -9   4  -9   14.71    0.75
  10   4   9    2.66    0.39
 -10   4  -9    3.46    0.45
  11   4   9    6.10    0.59
 -11   4  -9    6.90    0.64
 -12   4  -9    0.49    0.28
  12  -5  -9    5.83    0.62
  11  -5  -9    0.31    0.25
  10  -5  -9    0.22    0.21
   9  -5  -9   10.13    0.61
   8  -5  -9    3.78    0.40
   8   5  -9    3.03    0.31
   7  -5  -9    4.47    0.36
   7   5  -9    5.04    0.33
   6  -5  -9    0.13    0.14
   6   5  -9    0.05    0.10
   5  -5  -9   19.02    0.74
   5   5  -9   20.40    0.70
   4  -5  -9    1.69    0.21
   4   5  -9    1.94    0.21
   3  -5  -9   62.47    1.71
   3   5  -9   60.91    1.65
   2  -5  -9   23.96    0.79
   2   5  -9   23.71    0.76
   1  -5  -9   51.02    1.43
  -1   5   9   52.32    1.23
   1   5  -9   48.76    1.37
   0  -5  -9   11.78    0.47
   0   5  -9   12.03    0.38
   0   5  -9   11.08    0.44
  -1  -5  -9   58.59    1.52
  -1  -5  -9   58.38    1.65
  -1   5  -9   64.58    1.50
  -1   5  -9   58.81    1.60
  -2  -5  -9   20.45    0.71
  -2  -5  -9   19.72    0.62
  -2   5  -9   19.74    0.68
  -3  -5  -9   47.59    1.30
  -3  -5  -9   45.30    1.37
  -3   5  -9   48.71    1.35
  -4  -5  -9    1.77    0.22
  -4  -5  -9    1.97    0.22
  -4   5  -9    1.76    0.21
  -5  -5  -9   15.91    0.62
  -5   5  -9   16.19    0.65
  -6  -5  -9    2.30    0.27
  -6   5  -9    2.54    0.30
  -7  -5  -9    1.32    0.25
  -7   5  -9    1.52    0.26
  -8   5  -9    2.41    0.32
   9   5   9    2.22    0.35
  -9   5  -9    1.76    0.31
 -10   5  -9    5.47    0.55
  10   5   9    4.91    0.51
 -11   5  -9    1.02    0.30
  11   5   9    0.50    0.29
  12  -6  -9    6.52    0.66
  11  -6  -9   19.71    0.95
  10  -6  -9   -0.03    0.20
   9  -6  -9   49.30    1.59
   9   6  -9   45.56    1.45
   8  -6  -9    5.17    0.47
   8   6  -9    3.85    0.32
   7  -6  -9   21.51    0.85
   7   6  -9   21.09    0.78
   6  -6  -9   -0.01    0.13
   6   6  -9    0.16    0.12
   5  -6  -9    0.71    0.16
   5   6  -9    1.01    0.17
   4  -6  -9    3.46    0.28
   4   6  -9    3.74    0.27
   3  -6  -9   21.78    0.77
   3   6  -9   23.35    0.76
   2  -6  -9    7.32    0.37
   2   6  -9    6.85    0.35
   1  -6  -9    2.69    0.23
   1   6  -9    2.44    0.23
  -1   6   9    2.63    0.12
   0  -6  -9   24.54    0.82
   0   6   9   25.04    0.68
   0   6  -9   25.35    0.80
  -1  -6  -9    0.33    0.11
   1   6   9    0.35    0.08
  -1   6  -9    0.15    0.10
  -1   6  -9    0.27    0.06
  -2  -6  -9    1.27    0.19
  -2   6  -9    1.29    0.19
  -3  -6  -9    2.31    0.25
  -3  -6  -9    2.23    0.21
  -3   6  -9    1.81    0.21
  -4  -6  -9    9.52    0.44
  -4  -6  -9    9.27    0.46
  -4   6  -9    8.52    0.44
  -5  -6  -9    2.32    0.26
  -5   6  -9    2.71    0.28
  -6   6  -9    7.57    0.46
  -7   6  -9   30.70    1.09
   8   6   9    2.96    0.37
  -8   6  -9    2.87    0.36
  -9   6  -9   54.30    1.76
   9   6   9   55.65    1.78
  10   6   9   -0.02    0.22
 -10   6  -9    0.41    0.22
 -11   6  -9   12.93    0.78
  11   6   9   13.12    0.80
  12  -7  -9    0.03    0.24
  11  -7  -9    2.96    0.41
  10  -7  -9    6.83    0.53
   9  -7  -9    0.09    0.20
   9   7  -9    0.52    0.19
   8  -7  -9    0.50    0.19
   8   7  -9    0.50    0.18
   7  -7  -9    4.83    0.39
   7   7  -9    4.98    0.37
   6  -7  -9   16.63    0.69
   6   7  -9   15.65    0.65
   5  -7  -9    9.46    0.48
   5   7  -9    9.85    0.47
   4  -7  -9    3.96    0.29
   4   7  -9    3.79    0.29
   3  -7  -9   43.28    1.28
   3   7  -9   42.15    1.26
   2  -7  -9    7.62    0.40
   2   7  -9    7.46    0.38
   1  -7  -9  108.18    2.85
  -1   7   9  112.26    2.62
   1   7  -9  109.94    2.80
   0  -7  -9    3.03    0.25
   0   7   9    3.20    0.16
   0   7  -9    2.98    0.24
  -1  -7  -9  102.87    2.83
   1   7   9  105.28    2.65
  -1   7  -9  116.75    2.63
  -1   7  -9  109.77    2.78
  -2  -7  -9   10.29    0.48
   2   7   9    9.50    0.39
  -2   7  -9    9.79    0.44
  -3  -7  -9   23.87    0.85
  -3   7  -9   23.81    0.81
   3   7   9   22.93    0.75
  -4  -7  -9    5.54    0.37
   4   7   9    5.36    0.32
  -4   7  -9    5.53    0.35
   5   7   9    0.10    0.12
  -5   7  -9    0.09    0.12
   6   7   9   14.86    0.65
  -6   7  -9   14.55    0.66
   7   7   9    1.04    0.24
  -7   7  -9    1.26    0.26
  -8   7  -9    0.19    0.19
   8   7   9    0.29    0.20
   9   7   9    0.20    0.21
  -9   7  -9    0.22    0.21
 -10   7  -9    4.71    0.52
  10   7   9    4.16    0.49
  11   7   9    0.51    0.28
 -11   7  -9    0.29    0.25
  12  -8  -9    5.07    0.55
  11  -8  -9    0.29    0.25
  10  -8  -9    0.01    0.18
   9  -8  -9    3.74    0.42
   9   8  -9    3.85    0.40
   8  -8  -9    1.36    0.26
   8   8  -9    1.68    0.27
   7  -8  -9   48.89    1.54
   7   8  -9   50.28    1.51
   6  -8  -9   15.84    0.68
   6   8  -9   16.00    0.67
   5  -8  -9   59.63    1.74
   5   8  -9   61.29    1.73
   4  -8  -9    4.30    0.31
   4   8  -9    4.62    0.33
   3  -8  -9    7.62    0.41
   3   8  -9    7.82    0.41
   2  -8  -9    1.07    0.17
   2   8  -9    0.77    0.16
  -2   8   9    1.16    0.07
   1  -8  -9    5.62    0.34
  -1   8   9    6.06    0.23
   1   8  -9    6.18    0.35
   0  -8  -9    3.05    0.29
   0   8   9    2.84    0.17
   0   8  -9    2.77    0.27
  -1  -8  -9    3.45    0.28
   1   8   9    3.04    0.19
  -1   8  -9    3.19    0.26
  -2  -8  -9    1.40    0.22
   2   8   9    1.47    0.16
  -2   8  -9    1.44    0.20
  -3  -8  -9   11.18    0.54
   3   8   9   11.23    0.46
  -3   8  -9   10.66    0.49
  -4  -8  -9    3.23    0.34
   4   8   9    3.86    0.27
  -4   8  -9    3.13    0.31
   5   8   9   31.38    1.02
  -5   8  -9   30.91    1.06
  -6   8  -9    1.23    0.24
   6   8   9    1.53    0.25
  -7   8  -9   46.61    1.50
   7   8   9   46.40    1.48
   8   8   9    4.60    0.45
  -8   8  -9    4.85    0.46
  -9   8  -9    2.03    0.34
   9   8   9    2.58    0.38
  10   8   9    1.36    0.32
 -10   8  -9    1.93    0.36
  11   8   9    0.53    0.31
 -11   8  -9    0.50    0.28
  12  -9  -9    0.35    0.29
  11  -9  -9   21.10    0.99
  10  -9  -9    0.45    0.24
  10   9  -9   -0.15    0.16
   9  -9  -9    0.36    0.21
   9   9  -9    0.24    0.19
   8  -9  -9    4.14    0.41
   8   9  -9    3.54    0.38
   7  -9  -9   20.74    0.83
   7   9  -9   19.44    0.81
   6  -9  -9    2.86    0.32
   6   9  -9    2.73    0.32
   5  -9  -9   17.27    0.71
   5   9  -9   18.16    0.73
   4  -9  -9    3.47    0.30
   4   9  -9    4.23    0.32
   3  -9  -9    7.94    0.44
   3   9  -9    9.10    0.45
   2  -9  -9    6.45    0.38
   2   9  -9    6.84    0.39
  -2   9   9    6.83    0.24
   1  -9  -9   43.74    1.34
  -1   9   9   44.74    1.14
   1   9  -9   45.55    1.34
   0  -9  -9    4.20    0.31
   0   9  -9    5.00    0.32
   0   9   9    4.75    0.22
  -1  -9  -9   19.53    0.75
   1   9   9   20.19    0.63
  -1   9  -9   20.71    0.74
  -2  -9  -9    3.05    0.31
   2   9   9    3.14    0.22
  -2   9  -9    3.23    0.26
  -3  -9  -9   10.14    0.52
  -3   9  -9    9.70    0.48
   3   9   9    9.79    0.43
  -4  -9  -9    0.11    0.14
  -4   9  -9    0.31    0.13
   4   9   9    0.08    0.11
  -5   9  -9   23.84    0.89
   5   9   9   23.34    0.85
  -6   9  -9    0.54    0.19
   6   9   9    0.33    0.17
  -7   9  -9   24.46    0.97
   7   9   9   24.29    0.95
   8   9   9    0.01    0.17
  -8   9  -9    0.12    0.19
   9   9   9   -0.01    0.19
  -9   9  -9    0.28    0.23
  10   9   9    1.00    0.33
 -10   9  -9    0.64    0.26
 -11   9  -9   17.62    0.93
  11   9   9   16.00    0.91
  11 -10  -9    0.29    0.26
  10 -10  -9    0.11    0.20
  10  10  -9    0.03    0.18
   9 -10  -9    1.90    0.33
   9  10  -9    2.07    0.33
   8 -10  -9    9.38    0.56
   8  10  -9    8.14    0.53
   7 -10  -9   28.39    1.05
   7  10  -9   29.67    1.07
   6 -10  -9    1.46    0.25
   6  10  -9    1.42    0.25
   5 -10  -9   55.07    1.65
   5  10  -9   55.39    1.66
   4 -10  -9    2.60    0.29
   4  10  -9    3.33    0.34
   3 -10  -9   22.87    0.84
   3  10  -9   23.17    0.85
   2 -10  -9    2.60    0.29
   2  10  -9    2.16    0.27
   1 -10  -9    0.01    0.09
  -1  10   9    0.04    0.06
   1  10  -9   -0.06    0.09
   0 -10  -9    4.01    0.32
   0  10   9    4.04    0.22
   0  10  -9    3.67    0.29
  -1 -10  -9    1.21    0.21
   1  10   9    1.22    0.15
  -1  10  -9    1.22    0.20
  -2 -10  -9    8.88    0.48
  -2  10  -9    9.35    0.47
   2  10   9    8.94    0.39
  -3 -10  -9   20.60    0.81
   3  10   9   19.60    0.70
  -3  10  -9   20.03    0.77
  -4 -10  -9    0.90    0.21
   4  10   9    1.17    0.19
  -4  10  -9    0.92    0.20
   5  10   9   54.33    1.61
  -5  10  -9   54.71    1.65
  -6  10  -9    2.79    0.34
   6  10   9    2.08    0.30
   7  10   9   10.68    0.59
  -7  10  -9   10.27    0.60
  -8  10  -9    4.34    0.44
   8  10   9    4.55    0.47
   9  10   9   -0.03    0.18
  -9  10  -9   -0.08    0.20
 -10  10  -9    0.25    0.24
  10  10   9    0.15    0.26
 -11  10  -9    2.53    0.44
  11 -11  -9    2.74    0.42
  10 -11  -9   14.57    0.77
  10  11  -9   14.53    0.77
   9 -11  -9    1.06    0.28
   9  11  -9    1.04    0.28
   8 -11  -9    1.66    0.29
   8  11  -9    1.39    0.28
   7 -11  -9    1.49    0.27
   7  11  -9    1.49    0.26
   6 -11  -9    0.33    0.17
   6  11  -9    0.52    0.20
   5 -11  -9   -0.06    0.14
   5  11  -9    0.02    0.14
   4 -11  -9    0.19    0.15
   4  11  -9    0.03    0.14
   3 -11  -9   19.52    0.76
   3  11  -9   19.22    0.77
   2 -11  -9    2.31    0.28
   2  11  -9    1.66    0.24
   1 -11  -9   72.49    2.06
  -1  11   9   73.48    1.84
   1  11  -9   73.28    2.05
   0 -11  -9   -0.03    0.10
   0  11  -9    0.32    0.14
   0  11   9    0.00    0.06
  -1 -11  -9   78.67    2.16
  -1  11  -9   76.25    2.11
   1  11   9   73.38    1.95
  -2 -11  -9    2.00    0.28
  -2  11  -9    1.98    0.25
   2  11   9    2.80    0.25
  -3 -11  -9   11.95    0.61
  -3  11  -9   13.04    0.59
   3  11   9   11.64    0.50
  -4 -11  -9    0.03    0.16
   4  11   9    0.04    0.11
  -4  11  -9    0.18    0.13
   5  11   9    0.52    0.17
  -5  11  -9    0.31    0.15
  -6  11  -9    5.90    0.45
   6  11   9    5.76    0.43
  -7  11  -9    1.13    0.25
   7  11   9    1.55    0.27
  -8  11  -9   18.35    0.86
   8  11   9   19.05    0.88
   9  11   9    1.12    0.30
  -9  11  -9    1.03    0.28
 -10  11  -9    9.56    0.66
  10  11   9    9.73    0.70
 -11  11  -9   -0.04    0.23
  10 -12  -9    2.09    0.36
  10  12  -9    2.21    0.39
   9 -12  -9   44.84    1.51
   9  12  -9   43.23    1.53
   8 -12  -9    4.37    0.44
   8  12  -9    5.03    0.49
   7 -12  -9    8.38    0.54
   7  12  -9    9.95    0.59
   6 -12  -9    0.93    0.24
   6  12  -9    0.99    0.23
   5 -12  -9   12.31    0.62
   5  12  -9   13.38    0.66
   4 -12  -9    3.97    0.39
   4  12  -9    4.92    0.40
   3 -12  -9    6.86    0.44
   3  12  -9    8.37    0.49
   2 -12  -9    5.16    0.37
   2  12  -9    5.22    0.39
   1 -12  -9    0.08    0.13
  -1  12   9    0.28    0.09
   1  12  -9    0.18    0.13
   0 -12  -9    0.69    0.18
   0  12  -9    0.74    0.19
   0  12   9    0.52    0.11
  -1 -12  -9    0.47    0.17
   1  12   9    0.60    0.13
  -1  12  -9    0.70    0.18
  -2 -12  -9    7.43    0.47
   2  12   9    7.43    0.38
  -2  12  -9    7.66    0.45
  -3 -12  -9    5.39    0.43
   3  12   9    5.49    0.34
  -3  12  -9    4.19    0.40
  -4 -12  -9   10.77    0.62
   4  12   9   10.91    0.52
  -4  12  -9   11.62    0.59
   5  12   9    1.75    0.27
  -5  12  -9    1.56    0.26
  -6  12  -9    0.27    0.20
   6  12   9    0.46    0.20
  -7  12  -9   21.13    0.91
   7  12   9   21.98    0.92
   8  12   9    2.18    0.35
  -8  12  -9    2.80    0.39
  -9  12  -9   41.77    1.49
   9  12   9   38.57    1.47
 -10  12  -9    0.17    0.22
  10  12   9    0.24    0.27
 -11  12  -9    8.69    0.83
  11  13  -9    0.14    0.23
  10 -13  -9    0.16    0.22
  10  13  -9    0.07    0.22
   9 -13  -9    5.91    0.56
   9  13  -9    4.47    0.51
   8 -13  -9    0.39    0.21
   8  13  -9    0.14    0.19
   7 -13  -9   17.46    0.80
   7  13  -9   17.42    0.83
   6 -13  -9    3.63    0.40
   6  13  -9    4.57    0.46
   5 -13  -9   24.10    0.94
   5  13  -9   24.16    0.97
   4 -13  -9    5.70    0.43
   4  13  -9    6.33    0.47
   3 -13  -9   45.73    1.47
   3  13  -9   47.10    1.49
   2 -13  -9    7.66    0.48
   2  13  -9    8.24    0.50
   1 -13  -9   14.82    0.68
   1  13  -9   14.85    0.68
   0 -13  -9   -0.08    0.11
   0  13   9   -0.03    0.07
   0  13  -9    0.03    0.11
  -1 -13  -9   44.73    1.44
   1  13   9   45.19    1.28
  -1  13  -9   45.93    1.44
  -2  13  -9   11.71    0.58
   2  13   9   10.68    0.48
  -3 -13  -9   51.08    1.63
   3  13   9   50.81    1.47
  -3  13  -9   49.03    1.56
  -4 -13  -9    4.15    0.44
   4  13   9    3.61    0.34
  -4  13  -9    4.49    0.37
   5  13   9   11.97    0.59
  -5  13  -9   11.04    0.61
   6  13   9    0.97    0.24
  -6  13  -9    0.88    0.24
  -7  13  -9    4.38    0.48
   7  13   9    4.76    0.49
   8  13   9    0.81    0.27
  -8  13  -9    0.71    0.26
   9  13   9    1.09    0.30
  -9  13  -9    1.21    0.32
 -10  13  -9    0.29    0.25
  10  13   9    0.60    0.32
  11  14  -9    7.79    0.72
  10  14  -9    1.35    0.34
   9 -14  -9   10.65    0.66
   9  14  -9   10.36    0.69
   8 -14  -9    4.30    0.47
   8  14  -9    4.84    0.52
   7 -14  -9    4.70    0.46
   7  14  -9    6.23    0.51
   6 -14  -9    3.26    0.37
   6  14  -9    3.22    0.40
   5 -14  -9   16.11    0.75
   5  14  -9   16.25    0.79
   4 -14  -9    0.39    0.19
   4  14  -9    0.23    0.17
   3 -14  -9   40.17    1.33
   3  14  -9   38.77    1.34
   2 -14  -9    1.09    0.25
   2  14  -9    1.12    0.25
   1 -14  -9   25.02    0.97
   1  14  -9   25.95    0.98
   0 -14  -9    0.03    0.13
   0  14  -9    0.16    0.14
   0  14   9    0.15    0.10
  -1 -14  -9   30.09    1.11
   1  14   9   31.37    0.96
  -1  14  -9   30.47    1.10
  -2 -14  -9    0.20    0.18
  -2  14  -9    0.52    0.18
   2  14   9    0.26    0.13
  -3 -14  -9   17.43    0.81
   3  14   9   17.92    0.70
  -3  14  -9   17.78    0.77
  -4 -14  -9    0.84    0.26
  -4  14  -9    0.24    0.18
   4  14   9    0.46    0.17
  -5  14  -9    5.48    0.46
   5  14   9    6.58    0.45
  -6  14  -9    5.70    0.53
   6  14   9    5.57    0.45
  -7  14  -9    4.60    0.48
   7  14   9    4.44    0.45
   8  14   9    2.33    0.40
  -8  14  -9    1.14    0.30
   9  14   9   11.96    0.75
  -9  14  -9   10.98    0.72
 -10  14  -9    0.85    0.31
  10  15  -9    0.42    0.27
   9 -15  -9    1.06    0.32
   9  15  -9    0.15    0.25
   8 -15  -9    1.24    0.30
   8  15  -9    0.82    0.28
   7 -15  -9    3.92    0.43
   7  15  -9    4.93    0.52
   6 -15  -9    7.75    0.53
   6  15  -9    6.54    0.60
   5 -15  -9   22.86    0.94
   5  15  -9   21.80    0.97
   4 -15  -9    1.22    0.27
   4  15  -9    1.37    0.27
   3 -15  -9    7.43    0.49
   3  15  -9    7.21    0.52
   2 -15  -9    1.29    0.27
   2  15  -9    0.68    0.22
   1 -15  -9    5.74    0.44
   1  15  -9    5.46    0.49
   0 -15  -9    1.19    0.24
   0  15  -9    0.62    0.19
   0  15   9    0.96    0.16
  -1 -15  -9    1.81    0.31
  -1  15  -9    2.24    0.32
   1  15   9    1.97    0.23
  -2 -15  -9    0.90    0.22
   2  15   9    0.91    0.18
  -2  15  -9    0.61    0.19
  -3 -15  -9   34.81    1.27
   3  15   9   34.93    1.13
  -3  15  -9   33.31    1.22
  -4 -15  -9    1.58    0.31
   4  15   9    1.92    0.29
  -4  15  -9    2.00    0.31
  -5  15  -9   26.51    1.08
   5  15   9   28.58    1.04
   6  15   9    7.32    0.53
  -6  15  -9    7.62    0.55
   7  15   9    1.29    0.31
  -7  15  -9    0.78    0.26
   8  15   9    0.79    0.30
  -8  15  -9    1.27    0.31
   9  15   9    0.10    0.23
  -9  15  -9   -0.27    0.19
 -10  15  -9    2.56    0.44
  10  16  -9    0.09    0.27
   9  16  -9    1.52    0.37
   8 -16  -9    0.28    0.24
   8  16  -9   -0.02    0.19
   7 -16  -9   13.52    0.73
   7  16  -9   12.24    0.77
   6 -16  -9    3.09    0.39
   6  16  -9    3.74    0.47
   5 -16  -9   38.73    1.38
   5  16  -9   41.05    1.46
   4 -16  -9    0.51    0.21
   4  16  -9    0.29    0.21
   3 -16  -9    2.80    0.36
   3  16  -9    3.81    0.44
   2 -16  -9   21.52    0.92
   2  16  -9   22.40    0.95
   1 -16  -9    5.59    0.45
   1  16  -9    6.58    0.47
   0 -16  -9   22.70    0.95
   0  16  -9   24.07    0.97
  -1 -16  -9    1.48    0.30
   1  16   9    1.79    0.23
  -1  16  -9    1.34    0.25
  -2 -16  -9    6.66    0.51
   2  16   9    6.53    0.40
  -2  16  -9    5.56    0.46
  -3 -16  -9    8.77    0.58
   3  16   9    9.86    0.51
  -3  16  -9    9.72    0.59
  -4 -16  -9    3.87    0.45
   4  16   9    4.54    0.42
  -4  16  -9    3.92    0.43
   5  16   9   15.09    0.71
  -5  16  -9   13.56    0.72
   6  16   9    0.95    0.25
  -6  16  -9    1.60    0.32
   7  16   9    7.37    0.57
  -7  16  -9    7.17    0.56
  -8  16  -9    0.78    0.28
   8  16   9    1.08    0.32
   9  16   9    0.23    0.27
  -9  16  -9    0.18    0.25
   9  17  -9    0.20    0.26
   8 -17  -9    8.50    0.62
   8  17  -9    8.80    0.69
   7 -17  -9    1.36    0.31
   7  17  -9    1.20    0.35
   6 -17  -9    1.94    0.34
   6  17  -9    2.43    0.41
   5 -17  -9   -0.16    0.17
   5  17  -9    0.14    0.22
   4 -17  -9    0.09    0.21
   4  17  -9    0.42    0.23
   3 -17  -9    8.02    0.55
   3  17  -9    8.04    0.58
   2 -17  -9    3.84    0.43
   2  17  -9    4.79    0.48
   1 -17  -9   49.02    1.61
   1  17  -9   48.23    1.60
   0 -17  -9    1.74    0.31
   0  17  -9    1.79    0.31
  -1 -17  -9   33.14    1.22
  -1  17  -9   32.40    1.20
   1  17   9   30.67    1.03
  -2 -17  -9    4.96    0.50
   2  17   9    6.21    0.40
  -2  17  -9    6.35    0.49
  -3 -17  -9    1.70    0.32
  -3  17  -9    1.85    0.32
   3  17   9    1.94    0.28
  -4 -17  -9    0.28    0.24
  -4  17  -9    0.20    0.18
   4  17   9   -0.02    0.15
   5  17   9    1.85    0.31
  -5  17  -9    1.55    0.31
   6  17   9    7.05    0.53
  -6  17  -9    7.97    0.60
   7  17   9    2.33    0.38
  -7  17  -9    1.86    0.35
  -8  17  -9    6.28    0.62
   8  17   9    7.92    0.62
  -9  17  -9    0.05    0.22
   9  18  -9    7.17    0.72
   8  18  -9    1.19    0.37
   7 -18  -9   27.02    1.13
   7  18  -9   26.37    1.19
   6 -18  -9    0.21    0.22
   6  18  -9    0.06    0.25
   5 -18  -9    7.01    0.55
   5  18  -9    7.55    0.59
   4 -18  -9    1.62    0.33
   4  18  -9    1.01    0.31
   3 -18  -9    0.30    0.21
   3  18  -9    0.00    0.16
   2 -18  -9    2.50    0.37
   2  18  -9    3.81    0.45
   1 -18  -9    0.58    0.24
   1  18  -9    0.26    0.20
   0 -18  -9    8.67    0.60
   0  18  -9    9.75    0.62
  -1 -18  -9    9.55    0.64
  -1  18  -9   11.47    0.66
  -2 -18  -9    4.13    0.48
  -2  18  -9    3.81    0.45
   2  18   9    4.12    0.38
  -3 -18  -9    2.19    0.36
  -3  18  -9    1.84    0.33
   3  18   9    2.44    0.30
  -4 -18  -9    0.29    0.24
   4  18   9    0.25    0.19
  -4  18  -9    0.25    0.19
  -5  18  -9   12.43    0.72
   5  18   9   11.24    0.66
   6  18   9    0.13    0.20
  -6  18  -9    0.15    0.20
   7  18   9   27.01    1.16
  -7  18  -9   27.60    1.18
  -8  18  -9    0.20    0.23
   8  18   9    0.08    0.23
  -9  18  -9    9.28    0.71
   8  19  -9    0.02    0.28
   7 -19  -9    0.08    0.23
   7  19  -9    0.34    0.27
   6 -19  -9    1.80    0.36
   6  19  -9    1.90    0.39
   5 -19  -9    0.15    0.23
   5  19  -9   -0.28    0.22
   4 -19  -9    5.39    0.54
   4  19  -9    5.29    0.57
   3 -19  -9    9.50    0.63
   3  19  -9    9.72    0.65
   2 -19  -9   14.08    0.77
   2  19  -9   14.59    0.79
   1 -19  -9   46.07    1.57
   1  19  -9   44.77    1.57
   0 -19  -9    0.29    0.22
   0  19  -9   -0.16    0.18
  -1 -19  -9   36.59    1.36
  -1  19  -9   35.90    1.34
  -2 -19  -9   12.12    0.72
   2  19   9   10.73    0.57
  -2  19  -9   10.87    0.67
  -3 -19  -9    2.23    0.37
  -3  19  -9    1.74    0.32
   3  19   9    3.40    0.37
  -4 -19  -9    8.82    0.64
  -4  19  -9    8.85    0.63
   4  19   9    9.25    0.57
   5  19   9    0.40    0.21
  -5  19  -9    0.10    0.20
   6  19   9    0.07    0.20
  -6  19  -9   -0.04    0.20
  -7  19  -9    2.82    0.44
   7  19   9    3.66    0.49
  -8  19  -9    0.14    0.23
   8  19   9    0.10    0.23
   7  20  -9    7.07    0.74
   6 -20  -9    2.54    0.42
   6  20  -9    1.96    0.42
   5 -20  -9    9.82    0.67
   5  20  -9   10.07    0.71
   4 -20  -9   12.57    0.74
   4  20  -9   11.61    0.75
   3 -20  -9    6.87    0.63
   3  20  -9    5.63    0.57
   2 -20  -9    0.47    0.24
   2  20  -9    0.44    0.23
   1 -20  -9    3.09    0.43
   1  20  -9    2.85    0.41
   0 -20  -9    3.83    0.47
   0  20  -9    4.37    0.50
  -1 -20  -9    0.78    0.29
  -1  20  -9    0.72    0.26
  -2 -20  -9    3.35    0.44
  -2  20  -9    3.89    0.46
  -3 -20  -9    5.90    0.60
  -3  20  -9    5.17    0.53
   3  20   9    6.57    0.48
   4  20   9   14.58    0.74
  -4  20  -9   13.22    0.78
  -5  20  -9    6.62    0.62
   5  20   9    6.52    0.53
   6  20   9    3.02    0.44
  -6  20  -9    2.51    0.43
  -7  20  -9    7.58    0.63
   7  20   9    7.83    0.71
  -8  20  -9    1.00    0.35
   7  21  -9    0.22    0.30
   6 -21  -9    0.68    0.30
   6  21  -9    0.10    0.27
   5 -21  -9   13.28    0.79
   5  21  -9   12.63    0.84
   4 -21  -9    3.48    0.49
   4  21  -9    3.11    0.48
   3 -21  -9    4.27    0.50
   3  21  -9    4.23    0.51
   2 -21  -9    6.96    0.63
   2  21  -9    6.30    0.61
   1 -21  -9    0.82    0.29
   1  21  -9    1.20    0.32
   0 -21  -9    0.04    0.24
   0  21  -9    0.13    0.22
  -1 -21  -9    0.53    0.26
  -1  21  -9    0.94    0.28
  -2 -21  -9    7.95    0.63
  -2  21  -9    6.93    0.58
  -3 -21  -9   24.41    1.13
  -3  21  -9   24.97    1.10
   3  21   9   23.45    1.00
  -4  21  -9    0.43    0.23
   4  21   9    0.39    0.22
  -5  21  -9   10.97    0.72
   5  21   9   11.84    0.73
  -6  21  -9    0.40    0.25
   6  21   9    0.11    0.22
   7  21   9    0.58    0.30
  -7  21  -9    0.48    0.28
   6  22  -9    0.53    0.30
   5 -22  -9    6.03    0.62
   5  22  -9    4.79    0.59
   4 -22  -9    1.09    0.34
   4  22  -9    1.09    0.37
   3 -22  -9   13.67    0.80
   3  22  -9   12.43    0.82
   2 -22  -9    6.18    0.62
   2  22  -9    5.16    0.58
   1 -22  -9    9.92    0.67
   1  22  -9    9.93    0.68
   0 -22  -9   11.17    0.73
   0  22  -9   11.76    0.75
  -1 -22  -9   10.82    0.71
  -1  22  -9    9.87    0.70
  -2 -22  -9    3.14    0.47
  -2  22  -9    2.75    0.43
  -3 -22  -9   13.58    0.83
  -3  22  -9   11.82    0.76
   4  22   9    0.72    0.25
  -4  22  -9    0.85    0.29
  -5  22  -9    1.96    0.38
   5  22   9    1.63    0.34
  -6  22  -9   -0.34    0.19
   6  22   9    0.07    0.24
   5 -23  -9    4.20    0.55
   5  23  -9    5.23    0.66
   4 -23  -9    0.45    0.27
   4  23  -9    0.16    0.25
   3 -23  -9    9.30    0.70
   3  23  -9    8.41    0.77
   2 -23  -9    0.25    0.26
   2  23  -9    0.58    0.30
   1 -23  -9    4.89    0.57
   1  23  -9    5.70    0.61
   0 -23  -9    0.35    0.28
   0  23  -9   -0.12    0.22
  -1 -23  -9    7.35    0.61
  -1  23  -9    7.98    0.66
  -2 -23  -9    3.77    0.51
  -2  23  -9    5.65    0.57
  -3 -23  -9   10.86    0.79
  -3  23  -9   11.38    0.75
  -4  23  -9   -0.03    0.21
   5  23   9    5.80    0.59
  -5  23  -9    5.45    0.58
   6  23   9    1.95    0.40
   4 -24  -9    0.12    0.28
   3 -24  -9    0.78    0.33
   3  24  -9    1.42    0.40
   2 -24  -9    2.75    0.47
   2  24  -9    2.39    0.45
   1 -24  -9   -0.15    0.25
   1  24  -9   -0.09    0.24
   0 -24  -9   11.93    0.81
   0  24  -9   12.21    0.81
  -1 -24  -9    0.10    0.25
  -1  24  -9    0.08    0.26
  -2 -24  -9    1.12    0.37
  -2  24  -9    0.72    0.29
  -3  24  -9    0.48    0.26
  -4  24  -9   -0.02    0.23
   3 -25  -9    4.73    0.58
   2 -25  -9    0.70    0.33
   2  25  -9    0.37    0.31
   1 -25  -9   15.72    0.92
   1  25  -9   14.39    0.90
   0 -25  -9    0.58    0.30
   0  25  -9    0.12    0.25
  -1 -25  -9   11.70    0.82
  -1  25  -9   11.23    0.77
  -2 -25  -9   -0.09    0.29
  -2  25  -9    0.02    0.21
   2 -26  -9    0.11    0.35
  12   0 -10    4.54    0.56
  11   0 -10    0.04    0.21
  10   0 -10    2.54    0.37
   9   0 -10   -0.06    0.16
   6   0 -10    8.48    0.47
   5   0 -10    0.07    0.06
   5   0 -10   -0.02    0.10
   4   0 -10    0.35    0.12
   4   0 -10    0.25    0.07
   3   0 -10   -0.07    0.07
   3   0 -10   -0.01    0.04
   2   0 -10   30.61    0.79
   2   0 -10   28.67    0.90
   1   0 -10    0.14    0.08
   1   0 -10   -0.05    0.04
   0   0 -10  839.71   19.75
   0   0 -10  802.62   19.03
  -1   0 -10   -0.16    0.05
  -1   0 -10   -0.11    0.05
  -2   0 -10   13.14    0.48
  -2   0 -10   13.03    0.46
  -3   0 -10    0.02    0.06
  -3   0 -10   -0.02    0.08
  -4   0 -10   10.04    0.46
  -5   0 -10    0.02    0.10
  -6   0 -10    9.94    0.52
  -7   0 -10    0.15    0.16
  -8   0 -10    3.03    0.38
  -9   0 -10    0.15    0.20
 -10   0 -10    0.85    0.27
 -11   0 -10    0.12    0.26
  12  -1 -10    3.34    0.49
  12   1 -10    2.56    0.45
  11  -1 -10    0.49    0.25
  11   1 -10    0.26    0.25
  10  -1 -10   10.01    0.64
   9  -1 -10    0.21    0.18
   8  -1 -10   29.85    1.11
   7  -1 -10    0.16    0.14
   6  -1 -10  101.28    2.74
   6   1 -10  102.10    2.54
   5  -1 -10   50.09    1.50
   5   1 -10   51.92    1.35
   4  -1 -10   12.79    0.54
   4  -1 -10   13.49    0.40
   4   1 -10   13.14    0.44
   4   1 -10   12.72    0.53
   3  -1 -10    0.02    0.09
   3  -1 -10    0.04    0.04
   3   1 -10   -0.03    0.08
   3   1 -10    0.17    0.06
   2  -1 -10    4.50    0.26
   2  -1 -10    4.85    0.18
   2   1 -10    5.10    0.27
   2   1 -10    4.75    0.21
   1  -1 -10   15.95    0.56
   1  -1 -10   16.85    0.48
   1   1 -10   16.87    0.51
   1   1 -10   16.06    0.55
   0  -1 -10   22.47    0.70
   0  -1 -10   22.09    0.63
   0   1 -10   22.43    0.66
   0   1 -10   21.40    0.67
  -1  -1 -10   34.86    0.99
  -1  -1 -10   34.13    0.95
  -1   1 -10   34.66    0.97
  -1   1 -10   34.86    0.96
  -2  -1 -10    3.31    0.22
  -2  -1 -10    3.18    0.21
  -2   1 -10    2.98    0.21
  -2   1 -10    3.24    0.19
  -3  -1 -10    4.16    0.26
  -3  -1 -10    3.62    0.23
  -3   1 -10    4.30    0.27
  -3   1 -10    3.91    0.20
  -4  -1 -10   22.73    0.71
  -4  -1 -10   21.24    0.75
  -4   1 -10   22.76    0.78
  -5  -1 -10   20.63    0.76
  -5   1 -10   21.43    0.77
  -6  -1 -10   53.63    1.60
  -6   1 -10   55.07    1.61
  -7  -1 -10   -0.06    0.15
  -7   1 -10    0.13    0.14
  -8  -1 -10   36.45    1.24
  -8   1 -10   34.53    1.24
  -9  -1 -10    1.59    0.30
  -9   1 -10    2.25    0.36
 -10  -1 -10    1.57    0.33
 -10   1 -10    1.40    0.34
 -11  -1 -10    0.98    0.33
 -11   1 -10    0.59    0.29
  12  -2 -10    9.60    0.69
  11  -2 -10    0.25    0.23
  10  -2 -10    1.76    0.35
   9  -2 -10    0.02    0.18
   8  -2 -10    0.03    0.15
   7  -2 -10   11.64    0.59
   6  -2 -10   10.00    0.51
   6   2 -10    9.72    0.41
   5  -2 -10    0.26    0.14
   5   2 -10    0.61    0.12
   4  -2 -10   22.92    0.57
   4  -2 -10   22.08    0.78
   4   2 -10   21.02    0.67
   3  -2 -10   75.96    2.09
   3  -2 -10   83.20    1.85
   3   2 -10   74.58    1.96
   2  -2 -10   72.69    2.02
   2  -2 -10   81.02    1.83
   2   2 -10   76.37    2.00
   2   2 -10   76.67    1.92
   1  -2 -10    1.49    0.18
   1  -2 -10    1.12    0.09
   1   2 -10    1.09    0.14
   1   2 -10    1.25    0.13
   0  -2 -10   13.52    0.50
   0  -2 -10   14.26    0.43
   0   2 -10   14.15    0.47
   0   2 -10   13.65    0.47
  -1  -2 -10   34.06    0.95
  -1  -2 -10   34.82    1.01
  -1   2 -10   34.60    0.98
  -1   2 -10   35.68    0.95
  -2  -2 -10   55.55    1.49
  -2  -2 -10   56.80    1.54
  -2   2 -10   56.17    1.52
  -2   2 -10   57.55    1.46
  -3  -2 -10   40.62    1.15
  -3  -2 -10   38.95    1.15
  -3   2 -10   41.42    1.05
  -3   2 -10   38.81    1.15
  -4  -2 -10   47.70    1.32
  -4  -2 -10   45.28    1.33
  -4   2 -10   47.32    1.36
  -5  -2 -10    0.72    0.16
  -5   2 -10    0.57    0.16
  -6  -2 -10    5.75    0.39
  -6   2 -10    4.44    0.34
  -7  -2 -10   17.46    0.75
  -7   2 -10   18.41    0.77
  -8  -2 -10    0.49    0.20
  -8   2 -10    0.55    0.24
  -9  -2 -10    0.49    0.22
  -9   2 -10    0.22    0.20
 -10  -2 -10    5.04    0.53
 -10   2 -10    5.01    0.55
 -11   2 -10    0.90    0.30
  12  -3 -10    1.62    0.37
  11  -3 -10    0.02    0.18
  10  -3 -10    5.77    0.54
   9  -3 -10    5.88    0.48
   8  -3 -10   15.92    0.74
   7  -3 -10    2.41    0.31
   7   3 -10    1.21    0.18
   6  -3 -10   20.29    0.80
   6   3 -10   21.24    0.70
   5  -3 -10   11.79    0.55
   5   3 -10   12.24    0.47
   4  -3 -10   65.94    1.85
   4   3 -10   67.37    1.75
   3  -3 -10    9.79    0.44
   3   3 -10    9.41    0.38
   2  -3 -10   95.38    2.12
   2  -3 -10   89.49    2.36
   2   3 -10   89.24    2.32
   2   3 -10   87.40    2.26
   1  -3 -10   13.44    0.51
   1  -3 -10   13.34    0.38
   1   3 -10   13.26    0.46
   1   3 -10   13.94    0.47
   0  -3 -10   21.64    0.61
   0  -3 -10   22.11    0.72
   0   3 -10   22.11    0.65
   0   3 -10   21.95    0.68
  -1  -3 -10    1.42    0.18
  -1  -3 -10    1.66    0.15
  -1   3 -10    1.46    0.17
  -1   3 -10    1.39    0.12
  -2  -3 -10   62.80    1.75
  -2  -3 -10   63.96    1.68
  -2   3 -10   66.37    1.63
  -2   3 -10   66.49    1.73
  -3  -3 -10   20.54    0.71
  -3  -3 -10   19.72    0.67
  -3   3 -10   20.87    0.70
  -4  -3 -10   38.86    1.18
  -4  -3 -10   41.95    1.19
  -4   3 -10   39.56    1.20
  -5  -3 -10    0.80    0.18
  -5   3 -10    0.40    0.16
  -6  -3 -10    0.95    0.21
  -6   3 -10    1.33    0.24
  -7  -3 -10    0.07    0.16
  -7   3 -10    0.08    0.16
  -8  -3 -10   11.28    0.62
  -8   3 -10   11.72    0.64
  -9  -3 -10    5.78    0.47
  -9   3 -10    5.71    0.53
 -10  -3 -10    4.42    0.49
 -10   3 -10    5.85    0.57
 -11   3 -10    2.18    0.40
  11   3  10    2.00    0.39
  12  -4 -10    2.06    0.42
  11  -4 -10    2.57    0.41
  10  -4 -10    7.20    0.56
   9  -4 -10    6.71    0.51
   8  -4 -10    4.66    0.44
   7  -4 -10   -0.02    0.12
   7   4 -10    0.47    0.14
   6  -4 -10   17.06    0.71
   6   4 -10   17.51    0.64
   5  -4 -10    4.33    0.33
   5   4 -10    3.59    0.26
   4  -4 -10   55.79    1.58
   4   4 -10   54.07    1.49
   3  -4 -10    2.00    0.23
   3   4 -10    1.95    0.20
   2  -4 -10   37.60    1.14
   2   4 -10   38.79    1.08
   1  -4 -10   17.89    0.63
   1  -4 -10   18.37    0.48
   1   4 -10   16.78    0.58
   1   4 -10   17.91    0.57
   0  -4 -10    3.57    0.25
   0  -4 -10    3.51    0.17
   0   4 -10    3.50    0.19
   0   4 -10    3.62    0.23
  -1  -4 -10   10.31    0.44
  -1  -4 -10   10.15    0.37
  -1   4 -10   11.25    0.44
  -1   4 -10   10.43    0.34
  -2  -4 -10   94.57    2.41
  -2  -4 -10   95.48    2.53
  -2   4 -10   96.46    2.47
  -2   4 -10   99.39    2.35
  -3  -4 -10    2.76    0.27
  -3  -4 -10    2.67    0.24
  -3   4 -10    2.37    0.24
  -4  -4 -10  102.32    2.76
  -4  -4 -10  105.80    2.70
  -4   4 -10  108.63    2.75
  -5  -4 -10    9.31    0.48
  -5   4 -10   11.71    0.53
  -6  -4 -10    0.18    0.15
  -6   4 -10    0.54    0.18
  -7  -4 -10    2.84    0.34
  -7   4 -10    2.53    0.32
  -8  -4 -10    0.07    0.18
  -8   4 -10    0.11    0.17
  -9  -4 -10    9.51    0.60
  -9   4 -10   10.78    0.65
 -10   4 -10    2.45    0.40
 -11   4 -10    0.10    0.25
  11   4  10   -0.13    0.21
  12  -5 -10    6.76    0.69
  11  -5 -10    0.08    0.23
  10  -5 -10   40.93    1.48
   9  -5 -10    1.29    0.29
   8  -5 -10   23.82    0.95
   8   5 -10   23.31    0.86
   7  -5 -10   10.52    0.55
   7   5 -10    9.38    0.47
   6  -5 -10    3.61    0.37
   6   5 -10    3.46    0.27
   5  -5 -10    9.68    0.49
   5   5 -10    9.35    0.44
   4   5 -10   32.79    1.00
   3  -5 -10    4.39    0.30
   3   5 -10    4.62    0.28
   2  -5 -10   30.98    0.97
   2   5 -10   30.23    0.92
   1  -5 -10   15.45    0.59
   1   5 -10   15.65    0.56
  -1   5  10   16.29    0.43
   0  -5 -10    0.64    0.09
   0  -5 -10    0.43    0.12
   0   5 -10    0.67    0.10
   0   5 -10    0.67    0.12
  -1  -5 -10   36.81    1.00
  -1  -5 -10   36.48    1.11
  -1   5 -10   35.46    1.07
  -1   5 -10   38.33    0.96
  -2  -5 -10    6.78    0.31
  -2  -5 -10    6.93    0.37
  -2   5 -10    7.09    0.21
  -2   5 -10    7.12    0.36
  -3  -5 -10    1.22    0.16
  -3  -5 -10    1.61    0.22
  -3   5 -10    1.43    0.20
  -4  -5 -10    9.92    0.45
  -4  -5 -10    9.56    0.47
  -4   5 -10    9.79    0.47
  -5  -5 -10    8.88    0.45
  -5   5 -10    9.71    0.48
  -6  -5 -10    2.15    0.26
  -6   5 -10    2.51    0.31
  -7  -5 -10    0.13    0.17
  -7   5 -10    0.29    0.18
  -8  -5 -10   25.65    0.99
  -8   5 -10   23.89    0.98
   9   5  10    0.69    0.24
  -9   5 -10    0.43    0.25
  10   5  10   26.02    1.11
 -10   5 -10   25.21    1.09
 -11   5 -10    2.73    0.41
  11   5  10    2.95    0.45
  12  -6 -10    0.57    0.29
  11  -6 -10    0.53    0.27
  10  -6 -10    2.28    0.38
   9  -6 -10    4.36    0.45
   8  -6 -10   13.39    0.67
   8   6 -10   13.22    0.60
   7  -6 -10   21.92    0.88
   7   6 -10   22.15    0.81
   6  -6 -10    1.87    0.26
   6   6 -10    2.62    0.27
   5  -6 -10   10.78    0.53
   5   6 -10   12.45    0.52
   4  -6 -10   29.98    1.00
   4   6 -10   30.68    0.96
   3   6 -10    9.81    0.44
   2  -6 -10   92.50    2.43
   2   6 -10   90.54    2.36
   1  -6 -10    3.84    0.28
   1   6 -10    3.64    0.25
  -1   6  10    4.27    0.16
   0  -6 -10   55.54    1.58
   0   6 -10   54.81    1.54
   0   6 -10   58.89    1.45
   0   6  10   55.37    1.41
  -1  -6 -10    5.54    0.33
  -1   6 -10    5.85    0.32
  -1   6 -10    5.80    0.22
  -2  -6 -10   97.45    2.59
  -2  -6 -10   97.66    2.45
  -2   6 -10   98.31    2.53
  -3  -6 -10    5.45    0.30
  -3  -6 -10    4.71    0.32
  -3   6 -10    4.65    0.32
  -4  -6 -10   12.05    0.50
  -4  -6 -10   11.12    0.53
  -4   6 -10   11.26    0.53
  -5  -6 -10   20.33    0.76
  -5   6 -10   20.96    0.80
  -6  -6 -10    7.76    0.44
  -6   6 -10    6.32    0.44
  -7   6 -10    6.22    0.45
  -8   6 -10    7.83    0.54
   8   6  10    7.80    0.53
  -9   6 -10    0.87    0.27
   9   6  10    0.65    0.24
 -10   6 -10    0.17    0.25
  10   6  10    0.03    0.20
  11   6  10    1.34    0.37
 -11   6 -10    1.49    0.36
  12  -7 -10    4.02    0.53
  11  -7 -10    6.10    0.59
  10  -7 -10   12.07    0.71
   9  -7 -10    1.25    0.29
   8  -7 -10   28.32    1.08
   8   7 -10   29.33    1.02
   7  -7 -10   35.90    1.23
   7   7 -10   35.66    1.16
   6  -7 -10   23.14    0.88
   6   7 -10   23.10    0.83
   5  -7 -10    0.36    0.15
   5   7 -10    0.32    0.14
   4  -7 -10   19.41    0.75
   4   7 -10   20.44    0.74
   3  -7 -10   16.34    0.64
   3   7 -10   16.33    0.63
   2  -7 -10    0.61    0.15
   2   7 -10    0.90    0.16
   1  -7 -10    8.64    0.43
  -1   7  10    8.76    0.28
   1   7 -10    8.76    0.41
   0  -7 -10    0.99    0.18
   0   7 -10    0.87    0.15
   0   7  10    0.88    0.10
  -1  -7 -10    0.58    0.15
  -1   7 -10    0.55    0.14
   1   7  10    0.53    0.10
  -1   7 -10    0.67    0.08
  -2  -7 -10    0.12    0.10
  -2   7 -10    0.55    0.14
   2   7  10    0.04    0.07
  -3  -7 -10    8.31    0.45
   3   7  10    7.63    0.36
  -3   7 -10    7.08    0.39
  -4  -7 -10   13.65    0.61
  -4   7 -10   13.03    0.58
   4   7  10   13.20    0.54
   5   7  10    0.26    0.14
  -5   7 -10   -0.10    0.11
   6   7  10   24.62    0.91
  -6   7 -10   25.09    0.94
  -7   7 -10   25.85    1.01
   7   7  10   26.47    0.99
  -8   7 -10   14.69    0.75
   8   7  10   15.74    0.76
  -9   7 -10   -0.02    0.17
   9   7  10    0.05    0.19
  10   7  10   19.10    0.95
 -10   7 -10   19.53    0.94
 -11   7 -10   12.41    0.79
  11   7  10   12.18    0.79
  12  -8 -10   15.25    0.87
  11  -8 -10    3.23    0.45
  10  -8 -10    2.15    0.37
   9  -8 -10    0.75    0.24
   9   8 -10    0.92    0.23
   8  -8 -10    7.10    0.50
   8   8 -10    7.28    0.46
   7  -8 -10    0.05    0.17
   7   8 -10    0.37    0.17
   6  -8 -10    6.38    0.42
   6   8 -10    7.16    0.43
   5  -8 -10   32.41    1.10
   5   8 -10   33.33    1.09
   4  -8 -10    2.13    0.27
   4   8 -10    1.77    0.25
   3  -8 -10    6.88    0.40
   3   8 -10    6.28    0.37
   2  -8 -10   23.54    0.83
   2   8 -10   22.95    0.81
   1  -8 -10    0.33    0.14
  -1   8  10    0.37    0.07
   1   8 -10    0.35    0.12
   0  -8 -10   76.73    2.08
   0   8 -10   73.55    2.02
   0   8  10   75.40    1.86
  -1  -8 -10    3.35    0.32
  -1   8 -10    3.55    0.28
   1   8  10    3.54    0.21
  -1   8 -10    4.43    0.17
  -2  -8 -10   14.95    0.64
  -2   8 -10   16.42    0.63
   2   8  10   15.30    0.54
  -3  -8 -10   13.27    0.60
  -3   8 -10   12.66    0.56
   3   8  10   12.76    0.51
  -4  -8 -10   18.61    0.77
   4   8  10   19.48    0.70
  -4   8 -10   19.11    0.75
   5   8  10   30.40    1.03
  -5   8 -10   31.96    1.08
  -6   8 -10    9.23    0.52
   6   8  10    7.90    0.48
  -7   8 -10    0.87    0.24
   7   8  10    0.45    0.19
  -8   8 -10    4.55    0.47
   8   8  10    4.27    0.46
   9   8  10    8.03    0.59
  -9   8 -10    8.40    0.60
  10   8  10    3.00    0.44
 -10   8 -10    2.43    0.41
  11   8  10    0.21    0.28
 -11   8 -10    0.04    0.24
  12  -9 -10    1.11    0.40
  11  -9 -10    0.62    0.28
  10  -9 -10   -0.10    0.20
   9  -9 -10    1.34    0.29
   9   9 -10    1.33    0.28
   8  -9 -10   13.44    0.69
   8   9 -10   13.89    0.67
   7  -9 -10    3.14    0.35
   7   9 -10    3.66    0.38
   6  -9 -10   71.36    2.12
   6   9 -10   76.73    2.11
   5  -9 -10    0.56    0.18
   5   9 -10    0.31    0.15
   4  -9 -10   37.05    1.22
   4   9 -10   38.29    1.21
   3  -9 -10    7.37    0.43
   3   9 -10    8.21    0.44
   2  -9 -10    4.45    0.33
   2   9 -10    4.53    0.33
   1  -9 -10    0.16    0.11
  -1   9  10    0.00    0.05
   1   9 -10    0.02    0.09
   0  -9 -10    1.96    0.25
   0   9 -10    2.20    0.25
   0   9  10    2.04    0.15
  -1  -9 -10    1.81    0.25
   1   9  10    2.02    0.17
  -1   9 -10    2.33    0.26
  -2  -9 -10    2.72    0.31
  -2   9 -10    2.57    0.27
   2   9  10    2.22    0.21
  -3  -9 -10    5.22    0.38
  -3   9 -10    5.37    0.37
   3   9  10    5.42    0.32
  -4  -9 -10   36.38    1.24
  -4   9 -10   37.61    1.20
   4   9  10   35.88    1.12
  -5   9 -10    0.88    0.21
   5   9  10    0.82    0.20
  -6   9 -10   50.80    1.60
   6   9  10   51.60    1.57
  -7   9 -10    0.15    0.16
   7   9  10   -0.19    0.15
   8   9  10    2.86    0.37
  -8   9 -10    3.85    0.45
  -9   9 -10    0.10    0.21
   9   9  10    0.20    0.23
 -10   9 -10   -0.06    0.20
  10   9  10    0.10    0.24
 -11   9 -10    0.28    0.25
  11 -10 -10    4.79    0.53
  10 -10 -10    0.98    0.29
   9 -10 -10   14.71    0.76
   9  10 -10   15.41    0.75
   8 -10 -10    7.72    0.53
   8  10 -10    7.62    0.51
   7 -10 -10    0.80    0.22
   7  10 -10    0.60    0.20
   6 -10 -10    4.21    0.41
   6  10 -10    3.62    0.38
   5 -10 -10    9.65    0.53
   5  10 -10   10.31    0.55
   4 -10 -10    1.63    0.26
   4  10 -10    1.48    0.25
   3 -10 -10    2.18    0.27
   3  10 -10    2.76    0.31
   2 -10 -10   28.23    0.97
   2  10 -10   25.98    0.94
   1 -10 -10   -0.09    0.09
  -1  10  10    0.00    0.06
   1  10 -10    0.05    0.11
   0 -10 -10   28.68    0.99
   0  10 -10   26.66    0.95
   0  10  10   28.29    0.80
  -1 -10 -10    0.11    0.13
   1  10  10    0.03    0.08
  -1  10 -10    0.06    0.12
  -2 -10 -10   51.25    1.58
   2  10  10   50.89    1.41
  -2  10 -10   52.74    1.54
  -3 -10 -10    0.75    0.20
  -3  10 -10    0.62    0.16
   3  10  10    0.52    0.13
  -4 -10 -10    7.69    0.49
   4  10  10    7.23    0.41
  -4  10 -10    7.50    0.45
  -5 -10 -10    6.65    0.48
  -5  10 -10    7.68    0.48
   5  10  10    7.01    0.44
  -6  10 -10   11.50    0.63
   6  10  10   13.30    0.64
  -7  10 -10    1.81    0.32
   7  10  10    1.95    0.31
   8  10  10    5.39    0.52
  -8  10 -10    6.18    0.51
   9  10  10   17.27    0.88
  -9  10 -10   16.36    0.86
  10  10  10    1.35    0.34
 -10  10 -10    0.74    0.28
 -11  10 -10    3.69    0.51
  11 -11 -10    4.98    0.55
  10 -11 -10   13.06    0.75
  10  11 -10   12.49    0.73
   9 -11 -10   14.01    0.75
   9  11 -10   14.44    0.76
   8 -11 -10   18.75    0.85
   8  11 -10   20.05    0.87
   7 -11 -10    7.69    0.51
   7  11 -10    7.50    0.51
   6 -11 -10   21.64    0.87
   6  11 -10   21.35    0.88
   5 -11 -10    0.89    0.21
   5  11 -10    0.59    0.20
   4 -11 -10    6.86    0.44
   4  11 -10    7.15    0.46
   3 -11 -10   26.80    0.97
   3  11 -10   27.25    0.98
   2 -11 -10    9.12    0.50
   2  11 -10    9.26    0.50
   1 -11 -10    2.88    0.31
   1  11 -10    3.18    0.33
   0 -11 -10    0.18    0.14
   0  11  10    0.26    0.09
   0  11 -10    0.18    0.14
  -1 -11 -10    1.56    0.26
  -1  11 -10    1.89    0.27
   1  11  10    1.91    0.19
  -2 -11 -10    2.15    0.29
   2  11  10    2.75    0.22
  -2  11 -10    2.49    0.31
  -3 -11 -10   20.95    0.86
   3  11  10   20.46    0.72
  -3  11 -10   19.63    0.79
  -4 -11 -10    5.97    0.44
  -4  11 -10    6.36    0.42
   4  11  10    5.95    0.38
  -5 -11 -10    2.65    0.36
   5  11  10    1.94    0.28
  -5  11 -10    2.39    0.33
   6  11  10   27.24    1.01
  -6  11 -10   27.59    1.05
   7  11  10   10.78    0.60
  -7  11 -10   10.38    0.63
  -8  11 -10   10.18    0.66
   8  11  10   10.98    0.65
  -9  11 -10   -0.02    0.21
   9  11  10    0.45    0.26
  10  11  10    9.94    0.73
 -10  11 -10   10.71    0.72
  11 -12 -10    4.37    0.51
  10 -12 -10    2.95    0.41
  10  12 -10    3.09    0.44
   9 -12 -10    2.18    0.36
   9  12 -10    2.73    0.39
   8 -12 -10   12.35    0.68
   8  12 -10   12.63    0.70
   7 -12 -10   -0.08    0.17
   7  12 -10    0.02    0.16
   6 -12 -10    0.09    0.17
   6  12 -10   -0.09    0.15
   5 -12 -10    0.12    0.16
   5  12 -10    0.15    0.15
   4 -12 -10   13.64    0.65
   4  12 -10   15.16    0.70
   3 -12 -10    5.99    0.41
   3  12 -10    5.59    0.41
   2 -12 -10   44.58    1.44
   2  12 -10   45.90    1.44
   1 -12 -10    0.39    0.16
   1  12 -10    0.85    0.21
   0 -12 -10   60.42    1.81
   0  12  10   59.56    1.59
   0  12 -10   62.56    1.80
  -1 -12 -10    6.82    0.44
   1  12  10    6.98    0.34
  -1  12 -10    6.57    0.44
  -2 -12 -10   37.65    1.27
   2  12  10   36.49    1.09
  -2  12 -10   36.05    1.21
  -3 -12 -10    2.09    0.33
  -3  12 -10    2.17    0.30
   3  12  10    1.46    0.21
  -4 -12 -10    7.31    0.50
   4  12  10    7.35    0.43
  -4  12 -10    7.24    0.48
  -5 -12 -10    1.22    0.28
   5  12  10    1.58    0.26
  -5  12 -10    0.95    0.24
   6  12  10    0.27    0.19
  -6  12 -10    0.27    0.19
   7  12  10    0.06    0.16
  -7  12 -10    0.33    0.21
   8  12  10    0.63    0.26
  -8  12 -10    0.84    0.28
  -9  12 -10    6.85    0.64
   9  12  10    7.29    0.60
  10  12  10    0.96    0.36
 -10  12 -10    1.03    0.32
  10 -13 -10   22.26    1.03
  10  13 -10   21.84    1.02
   9 -13 -10    0.42    0.25
   9  13 -10    0.12    0.22
   8 -13 -10   26.11    1.06
   8  13 -10   25.21    1.07
   7 -13 -10    4.90    0.49
   7  13 -10    5.04    0.49
   6 -13 -10    2.06    0.33
   6  13 -10    2.14    0.35
   5 -13 -10    7.06    0.49
   5  13 -10    5.79    0.46
   4 -13 -10    1.17    0.26
   4  13 -10    1.01    0.24
   3 -13 -10    0.05    0.17
   3  13 -10    0.11    0.16
   2 -13 -10   16.95    0.76
   2  13 -10   17.39    0.77
   1 -13 -10    0.65    0.22
   1  13 -10    0.70    0.19
   0 -13 -10    3.67    0.38
   0  13 -10    2.53    0.32
   0  13  10    2.55    0.21
  -1 -13 -10    2.19    0.30
   1  13  10    2.45    0.23
  -1  13 -10    2.79    0.34
  -2 -13 -10    4.17    0.42
   2  13  10    5.20    0.32
  -2  13 -10    4.98    0.45
  -3 -13 -10    9.71    0.58
   3  13  10   10.01    0.49
  -3  13 -10   10.55    0.58
  -4 -13 -10   -0.01    0.17
   4  13  10    0.22    0.14
  -4  13 -10   -0.11    0.13
   5  13  10    7.61    0.47
  -5  13 -10    7.30    0.50
   6  13  10    1.38    0.27
  -6  13 -10    1.21    0.27
   7  13  10    2.06    0.34
  -7  13 -10    1.90    0.33
  -8  13 -10   23.22    1.03
   8  13  10   24.87    1.06
   9  13  10    2.02    0.41
  -9  13 -10    1.72    0.36
  10  13  10   24.13    1.25
 -10  13 -10   25.83    1.17
  10 -14 -10    0.87    0.31
  10  14 -10    0.21    0.24
   9 -14 -10    2.25    0.38
   9  14 -10    1.20    0.32
   8 -14 -10    7.69    0.57
   8  14 -10    7.86    0.60
   7 -14 -10    3.30    0.41
   7  14 -10    3.09    0.43
   6 -14 -10    2.90    0.37
   6  14 -10    2.77    0.40
   5 -14 -10   16.81    0.78
   5  14 -10   17.16    0.81
   4 -14 -10   47.27    1.54
   4  14 -10   46.05    1.54
   3 -14 -10    9.64    0.57
   3  14 -10    9.71    0.58
   2 -14 -10    8.42    0.53
   2  14 -10    7.54    0.51
   1 -14 -10    0.56    0.19
   1  14 -10    0.61    0.21
   0 -14 -10    6.59    0.47
   0  14 -10    5.87    0.43
  -1 -14 -10    2.71    0.35
   1  14  10    3.21    0.25
  -1  14 -10    3.12    0.37
  -2 -14 -10   21.26    0.89
   2  14  10   19.33    0.71
  -2  14 -10   18.76    0.82
  -3 -14 -10   16.33    0.78
  -3  14 -10   16.37    0.77
   3  14  10   16.69    0.67
  -4 -14 -10   39.05    1.42
  -4  14 -10   39.31    1.36
   4  14  10   41.01    1.28
  -5  14 -10   12.39    0.66
   5  14  10   11.35    0.60
  -6  14 -10    9.11    0.60
   6  14  10    8.25    0.55
  -7  14 -10    0.84    0.26
   7  14  10    0.94    0.27
  -8  14 -10    7.42    0.59
   8  14  10    8.32    0.60
  -9  14 -10    1.91    0.37
   9  14  10    2.91    0.46
 -10  14 -10   -0.20    0.22
  10  15 -10    7.71    0.72
   9 -15 -10    1.69    0.35
   9  15 -10    1.92    0.38
   8 -15 -10    3.35    0.44
   8  15 -10    2.75    0.43
   7 -15 -10    4.23    0.46
   7  15 -10    4.28    0.49
   6 -15 -10   17.04    0.81
   6  15 -10   18.96    0.89
   5 -15 -10    1.24    0.28
   5  15 -10    0.83    0.25
   4 -15 -10   21.87    0.93
   4  15 -10   23.31    0.98
   3 -15 -10    6.36    0.47
   3  15 -10    6.31    0.49
   2 -15 -10   26.56    1.03
   2  15 -10   25.38    1.02
   1 -15 -10   20.17    0.85
   1  15 -10   17.85    0.82
   0 -15 -10    2.58    0.33
   0  15 -10    3.08    0.36
  -1 -15 -10    5.29    0.45
  -1  15 -10    4.97    0.41
   1  15  10    5.54    0.33
  -2 -15 -10   38.14    1.37
  -2  15 -10   37.95    1.34
   2  15  10   40.72    1.21
  -3 -15 -10    0.34    0.21
  -3  15 -10    0.37    0.17
   3  15  10    0.07    0.13
  -4 -15 -10   11.95    0.70
   4  15  10   10.32    0.55
  -4  15 -10   10.83    0.64
  -5  15 -10    0.42    0.19
   5  15  10    0.32    0.19
  -6  15 -10    3.17    0.44
   6  15  10    3.98    0.44
   7  15  10    2.04    0.35
  -7  15 -10    1.82    0.35
   8  15  10    4.99    0.53
  -8  15 -10    5.37    0.56
   9  15  10    1.28    0.36
  -9  15 -10    2.13    0.41
  10  16 -10    5.33    0.69
   9 -16 -10    1.97    0.39
   9  16 -10    1.82    0.38
   8 -16 -10    4.83    0.52
   8  16 -10    3.41    0.48
   7 -16 -10    8.78    0.63
   7  16 -10    9.01    0.66
   6 -16 -10    8.04    0.58
   6  16 -10    7.94    0.61
   5 -16 -10    3.61    0.44
   5  16 -10    3.14    0.41
   4 -16 -10    1.80    0.32
   4  16 -10    1.69    0.31
   3 -16 -10    5.76    0.49
   3  16 -10    6.63    0.51
   2 -16 -10    6.48    0.48
   2  16 -10    6.23    0.49
   1 -16 -10    0.74    0.25
   1  16 -10    1.02    0.26
   0 -16 -10   16.83    0.80
   0  16 -10   18.99    0.83
  -1 -16 -10    6.25    0.50
  -1  16 -10    6.39    0.49
   1  16  10    6.87    0.42
  -2 -16 -10   15.09    0.78
   2  16  10   16.05    0.65
  -2  16 -10   14.70    0.76
  -3 -16 -10    3.96    0.47
  -3  16 -10    3.91    0.42
   3  16  10    4.31    0.35
  -4 -16 -10   18.95    0.89
   4  16  10   17.21    0.74
  -4  16 -10   15.78    0.80
  -5  16 -10    7.62    0.56
   5  16  10    6.70    0.48
  -6  16 -10    4.90    0.50
   6  16  10    5.65    0.52
   7  16  10    8.21    0.60
  -7  16 -10    8.21    0.62
  -8  16 -10    1.33    0.31
   8  16  10    1.00    0.32
  -9  16 -10    2.55    0.45
   9  16  10    1.58    0.38
   9  17 -10    0.02    0.27
   8 -17 -10    9.48    0.69
   8  17 -10   11.23    0.77
   7 -17 -10    4.11    0.49
   7  17 -10    3.90    0.49
   6 -17 -10   34.02    1.30
   6  17 -10   34.12    1.36
   5 -17 -10    0.53    0.23
   5  17 -10   -0.10    0.21
   4 -17 -10    4.39    0.48
   4  17 -10    4.02    0.46
   3 -17 -10    1.45    0.29
   3  17 -10    1.79    0.34
   2 -17 -10    0.41    0.23
   2  17 -10   -0.03    0.19
   1 -17 -10   20.60    0.92
   1  17 -10   20.56    0.91
   0 -17 -10    1.66    0.32
   0  17 -10    1.90    0.34
  -1 -17 -10    7.53    0.56
  -1  17 -10    8.05    0.56
  -2 -17 -10    1.34    0.29
  -2  17 -10    1.79    0.33
   2  17  10    1.74    0.25
  -3 -17 -10   -0.19    0.18
  -3  17 -10    0.04    0.18
   3  17  10    0.02    0.13
  -4 -17 -10    5.98    0.59
  -4  17 -10    5.58    0.53
   4  17  10    5.98    0.44
   5  17  10    1.28    0.28
  -5  17 -10    0.97    0.28
   6  17  10   26.16    1.06
  -6  17 -10   25.67    1.12
  -7  17 -10   -0.12    0.19
   7  17  10   -0.17    0.20
  -8  17 -10    7.29    0.69
   8  17  10    7.78    0.63
  -9  17 -10    0.03    0.23
   8 -18 -10    0.53    0.28
   8  18 -10    0.33    0.26
   7 -18 -10    4.71    0.53
   7  18 -10    4.99    0.60
   6 -18 -10    1.18    0.30
   6  18 -10    1.43    0.34
   5 -18 -10    0.31    0.25
   5  18 -10   -0.12    0.21
   4 -18 -10    0.20    0.21
   4  18 -10   -0.05    0.18
   3 -18 -10    0.58    0.25
   3  18 -10    0.90    0.28
   2 -18 -10   33.80    1.30
   2  18 -10   36.80    1.35
   1 -18 -10    1.20    0.30
   1  18 -10    1.17    0.28
   0 -18 -10   59.84    1.95
   0  18 -10   63.07    1.96
  -1 -18 -10    2.46    0.39
  -1  18 -10    3.09    0.43
  -2 -18 -10   13.12    0.75
  -2  18 -10   11.91    0.70
   2  18  10   11.70    0.58
  -3 -18 -10   -0.06    0.17
   3  18  10   -0.08    0.13
  -3  18 -10    0.26    0.20
  -4 -18 -10    1.36    0.31
  -4  18 -10    0.80    0.25
   4  18  10    1.22    0.26
   5  18  10    0.46    0.21
  -5  18 -10    0.53    0.25
   6  18  10    0.64    0.25
  -6  18 -10    0.35    0.25
   7  18  10    4.27    0.50
  -7  18 -10    4.90    0.56
  -8  18 -10    0.95    0.30
   8  18  10    0.87    0.32
   8  19 -10   15.28    0.94
   7 -19 -10    0.49    0.27
   7  19 -10    0.40    0.27
   6 -19 -10   16.65    0.88
   6  19 -10   17.00    0.95
   5 -19 -10   13.57    0.78
   5  19 -10   13.00    0.81
   4 -19 -10    3.99    0.49
   4  19 -10    2.85    0.42
   3 -19 -10    0.40    0.25
   3  19 -10    0.35    0.24
   2 -19 -10    1.92    0.35
   2  19 -10    1.73    0.35
   1 -19 -10    1.24    0.31
   1  19 -10    1.32    0.29
   0 -19 -10    0.24    0.25
   0  19 -10   -0.07    0.19
  -1 -19 -10    0.73    0.27
  -1  19 -10    0.33    0.21
  -2 -19 -10    2.01    0.39
  -2  19 -10    2.59    0.40
  -3 -19 -10    7.35    0.59
   3  19  10    8.09    0.50
  -3  19 -10    7.56    0.58
  -4 -19 -10    0.68    0.30
  -4  19 -10    0.88    0.30
   4  19  10    1.06    0.25
  -5  19 -10    8.64    0.64
   5  19  10    7.83    0.56
  -6  19 -10   18.36    0.95
   6  19  10   18.66    0.91
  -7  19 -10    0.26    0.25
   7  19  10    0.21    0.23
  -8  19 -10    7.32    0.69
   7 -20 -10   -0.04    0.24
   7  20 -10    0.27    0.30
   6 -20 -10    4.07    0.53
   6  20 -10    3.75    0.54
   5 -20 -10    2.52    0.43
   5  20 -10    2.83    0.45
   4 -20 -10    6.46    0.62
   4  20 -10    6.12    0.61
   3 -20 -10   17.05    0.89
   3  20 -10   17.40    0.90
   2 -20 -10    6.18    0.60
   2  20 -10    6.28    0.60
   1 -20 -10    9.96    0.68
   1  20 -10   10.00    0.67
   0 -20 -10   11.65    0.71
   0  20 -10   12.65    0.75
  -1 -20 -10    7.82    0.59
  -1  20 -10    7.84    0.61
  -2 -20 -10    7.82    0.61
  -2  20 -10    9.08    0.64
  -3 -20 -10   15.17    0.88
  -3  20 -10   15.66    0.85
  -4 -20 -10    9.46    0.71
  -4  20 -10    8.65    0.64
   4  20  10    7.53    0.55
  -5  20 -10   -0.10    0.16
   5  20  10    0.13    0.19
  -6  20 -10    3.19    0.47
   6  20  10    2.81    0.42
  -7  20 -10   -0.07    0.21
   7  20  10   -0.21    0.20
   6 -21 -10    1.32    0.35
   6  21 -10    1.92    0.43
   5 -21 -10    4.84    0.57
   5  21 -10    4.37    0.57
   4 -21 -10   25.69    1.15
   4  21 -10   25.94    1.20
   3 -21 -10    2.51    0.43
   3  21 -10    1.89    0.38
   2 -21 -10   12.02    0.75
   2  21 -10   10.65    0.73
   1 -21 -10    0.66    0.29
   1  21 -10    0.39    0.25
   0 -21 -10    1.19    0.34
   0  21 -10    0.70    0.29
  -1 -21 -10    0.24    0.24
  -1  21 -10    0.30    0.25
  -2 -21 -10   22.66    1.07
  -2  21 -10   22.07    1.05
  -3 -21 -10    8.14    0.74
  -3  21 -10    7.36    0.62
   4  21  10    6.64    0.52
  -4  21 -10    5.58    0.58
   5  21  10    5.28    0.55
  -5  21 -10    5.43    0.59
  -6  21 -10    0.48    0.29
   6  21  10    0.39    0.25
   6 -22 -10    2.18    0.44
   5 -22 -10   -0.17    0.26
   5  22 -10    0.91    0.36
   4 -22 -10   19.70    1.01
   4  22 -10   19.28    1.04
   3 -22 -10    0.72    0.30
   3  22 -10   -0.10    0.23
   2 -22 -10    2.80    0.44
   2  22 -10    2.62    0.43
   1 -22 -10    0.53    0.29
   1  22 -10    1.19    0.33
   0 -22 -10    0.17    0.22
   0  22 -10    0.26    0.25
  -1 -22 -10    1.04    0.32
  -1  22 -10    1.75    0.36
  -2 -22 -10   10.01    0.74
  -2  22 -10    9.05    0.69
  -3 -22 -10   -0.19    0.23
  -3  22 -10   -0.51    0.18
  -4  22 -10   27.61    1.22
  -5  22 -10    0.67    0.28
   5  22  10    1.30    0.32
  -6  22 -10    0.91    0.33
   6  22  10    2.39    0.42
   5 -23 -10    2.14    0.46
   4 -23 -10    4.53    0.57
   4  23 -10    4.83    0.61
   3 -23 -10    2.42    0.45
   3  23 -10    2.10    0.43
   2 -23 -10    3.61    0.51
   2  23 -10    3.62    0.49
   1 -23 -10   12.31    0.78
   1  23 -10   11.95    0.80
   0 -23 -10   -0.06    0.25
   0  23 -10   -0.12    0.23
  -1 -23 -10   14.41    0.87
  -1  23 -10   13.48    0.84
  -2 -23 -10    3.45    0.51
  -2  23 -10    4.80    0.58
  -3 -23 -10    0.49    0.32
  -3  23 -10    0.02    0.22
  -4  23 -10    0.78    0.31
  -5  23 -10    0.69    0.32
   5 -24 -10    5.53    0.70
   4 -24 -10    3.27    0.51
   3 -24 -10   -0.07    0.26
   3  24 -10    0.07    0.25
   2 -24 -10   20.74    1.06
   2  24 -10   19.53    1.05
   1 -24 -10   -0.44    0.24
   1  24 -10    0.11    0.26
   0 -24 -10    8.62    0.71
   0  24 -10    8.98    0.71
  -1 -24 -10    1.58    0.41
  -1  24 -10    0.99    0.34
  -2 -24 -10    9.92    0.75
  -2  24 -10   11.25    0.77
  -3 -24 -10    0.26    0.33
  -3  24 -10    0.34    0.23
   3 -25 -10    0.30    0.30
   2 -25 -10    0.26    0.31
   1 -25 -10    1.40    0.41
   0 -25 -10    0.57    0.35
  -1 -25 -10    3.82    0.61
  12   0 -11   -0.18    0.23
  11   0 -11    7.02    0.66
  10   0 -11    0.06    0.21
   9   0 -11   24.69    1.03
   8   0 -11   -0.01    0.15
   7   0 -11   46.40    1.49
   6   0 -11    0.07    0.12
   5   0 -11   52.72    1.56
   4   0 -11   -0.12    0.07
   4   0 -11    0.02    0.05
   3   0 -11    6.40    0.34
   3   0 -11    6.64    0.25
   2   0 -11   -0.09    0.07
   2   0 -11    0.11    0.05
   1   0 -11   11.01    0.37
   1   0 -11   10.45    0.43
  -1   0 -11   40.41    1.13
  -1   0 -11   40.16    1.11
  -2   0 -11    0.01    0.06
  -2   0 -11   -0.04    0.07
  -3   0 -11    6.81    0.35
  -3   0 -11    6.91    0.31
  -4   0 -11   -0.12    0.10
  -4   0 -11    0.07    0.07
  -5   0 -11   30.76    1.02
  -6   0 -11   -0.02    0.13
  -7   0 -11   59.76    1.79
  -8   0 -11    0.07    0.18
  -9   0 -11    3.45    0.43
 -10   0 -11    0.15    0.21
 -11   0 -11    4.45    0.55
  12  -1 -11    0.02    0.26
  12   1 -11   -0.21    0.22
  11  -1 -11    6.31    0.63
  11   1 -11    6.45    0.63
  10  -1 -11    0.06    0.19
  10   1 -11    0.01    0.18
   9  -1 -11   -0.01    0.18
   8  -1 -11    1.22    0.26
   7  -1 -11    0.15    0.14
   6  -1 -11   11.53    0.57
   5  -1 -11    0.10    0.13
   5   1 -11    0.21    0.13
   5   1 -11    0.20    0.09
   4  -1 -11   23.77    0.85
   4  -1 -11   26.65    0.70
   4   1 -11   25.46    0.86
   4   1 -11   25.67    0.74
   3  -1 -11   18.93    0.49
   3  -1 -11   16.18    0.64
   3   1 -11   17.37    0.63
   3   1 -11   17.30    0.53
   2  -1 -11   35.64    0.89
   2  -1 -11   32.27    1.02
   2   1 -11   34.58    1.03
   2   1 -11   34.84    0.93
   1  -1 -11  137.02    3.54
   1  -1 -11  145.99    3.39
   1   1 -11  142.10    3.42
   1   1 -11  142.33    3.53
   0  -1 -11    6.15    0.31
   0  -1 -11    6.66    0.27
   0   1 -11    6.12    0.28
   0   1 -11    6.65    0.30
  -1  -1 -11   80.34    2.06
  -1  -1 -11   82.12    2.12
  -1   1 -11   81.44    2.08
  -1   1 -11   83.20    2.09
  -2  -1 -11   13.48    0.49
  -2  -1 -11   12.91    0.49
  -2   1 -11   12.91    0.49
  -2   1 -11   12.98    0.46
  -3  -1 -11    8.81    0.40
  -3  -1 -11    9.10    0.39
  -3   1 -11    8.96    0.35
  -3   1 -11    8.68    0.41
  -4  -1 -11    0.19    0.09
  -4  -1 -11    0.31    0.13
  -4   1 -11    0.18    0.11
  -5  -1 -11    5.26    0.36
  -5   1 -11    4.32    0.34
  -6  -1 -11   22.80    0.88
  -6   1 -11   24.41    0.90
  -7  -1 -11   11.28    0.61
  -7   1 -11   11.53    0.61
  -8  -1 -11    0.79    0.23
  -8   1 -11    0.43    0.21
  -9  -1 -11    0.01    0.18
  -9   1 -11    0.11    0.18
 -10  -1 -11    1.71    0.35
 -10   1 -11    1.42    0.34
 -11  -1 -11    3.92    0.53
 -11   1 -11    4.84    0.55
  12  -2 -11    0.17    0.25
  12   2 -11   -0.01    0.24
  11  -2 -11    2.46    0.39
  10  -2 -11    0.07    0.21
   9  -2 -11   15.68    0.78
   8  -2 -11    3.06    0.38
   7  -2 -11   11.91    0.61
   6  -2 -11    3.95    0.33
   5  -2 -11   60.38    1.79
   5   2 -11   64.37    1.65
   4  -2 -11   38.30    1.18
   4   2 -11   37.48    1.05
   3  -2 -11   11.95    0.51
   3  -2 -11   14.16    0.35
   3   2 -11   10.96    0.49
   3   2 -11   12.52    0.44
   2  -2 -11   27.45    0.68
   2  -2 -11   26.16    0.85
   2   2 -11   26.08    0.82
   2   2 -11   25.12    0.75
   1  -2 -11   16.26    0.46
   1  -2 -11   15.00    0.56
   1   2 -11   15.05    0.51
   1   2 -11   15.67    0.54
   0  -2 -11   52.09    1.45
   0  -2 -11   52.36    1.34
   0   2 -11   51.31    1.39
   0   2 -11   54.03    1.40
  -1  -2 -11    4.39    0.26
  -1  -2 -11    4.37    0.23
  -1   2 -11    4.09    0.22
  -1   2 -11    4.00    0.24
  -2  -2 -11   10.02    0.40
  -2  -2 -11    9.56    0.42
  -2   2 -11   10.43    0.37
  -2   2 -11    9.70    0.41
  -3  -2 -11   16.49    0.60
  -3  -2 -11   16.18    0.59
  -3   2 -11   15.35    0.59
  -3   2 -11   17.00    0.51
  -4  -2 -11   38.37    1.14
  -4  -2 -11   37.95    1.16
  -4   2 -11   39.86    1.19
  -5  -2 -11   36.23    1.15
  -5   2 -11   37.27    1.17
  -6  -2 -11    1.40    0.25
  -6   2 -11    1.53    0.24
  -7  -2 -11   14.28    0.67
  -7   2 -11   13.51    0.66
  -8  -2 -11    5.16    0.48
  -8   2 -11    5.88    0.45
  -9  -2 -11   10.57    0.63
  -9   2 -11   10.99    0.67
 -10  -2 -11    1.72    0.36
 -10   2 -11    1.09    0.30
 -11  -2 -11    6.12    0.64
 -11   2 -11    5.85    0.59
  12  -3 -11    0.31    0.28
  11  -3 -11   10.04    0.69
  10  -3 -11    4.87    0.52
   9  -3 -11    0.60    0.25
   8  -3 -11    0.87    0.23
   7  -3 -11    0.73    0.20
   6  -3 -11    5.47    0.39
   6   3 -11    5.75    0.32
   5  -3 -11   40.51    1.27
   5   3 -11   39.47    1.14
   4  -3 -11    0.67    0.16
   4   3 -11    0.60    0.12
   3  -3 -11   41.65    1.26
   3   3 -11   43.08    1.17
   2  -3 -11    8.33    0.41
   2  -3 -11    9.30    0.25
   2   3 -11    8.71    0.38
   2   3 -11    8.11    0.35
   1  -3 -11    8.16    0.39
   1  -3 -11    8.30    0.27
   1   3 -11    8.47    0.35
   1   3 -11    7.97    0.34
   0  -3 -11    2.17    0.14
   0  -3 -11    1.85    0.20
   0   3 -11    2.14    0.18
   0   3 -11    2.24    0.16
  -1  -3 -11   18.39    0.59
  -1  -3 -11   19.17    0.67
  -1   3 -11   19.67    0.65
  -1   3 -11   21.08    0.60
  -2  -3 -11   15.41    0.54
  -2  -3 -11   15.22    0.58
  -2   3 -11   16.17    0.49
  -2   3 -11   15.71    0.58
  -3  -3 -11   63.93    1.80
  -3  -3 -11   65.34    1.76
  -3   3 -11   68.39    1.65
  -3   3 -11   66.37    1.80
  -4  -3 -11    3.31    0.25
  -4  -3 -11    3.02    0.28
  -4   3 -11    2.74    0.28
  -5  -3 -11   22.06    0.80
  -5   3 -11   22.16    0.82
  -6  -3 -11    4.70    0.37
  -6   3 -11    4.98    0.39
  -7  -3 -11    4.92    0.44
  -7   3 -11    5.42    0.41
  -8  -3 -11    4.50    0.45
  -8   3 -11    4.38    0.45
  -9  -3 -11   -0.07    0.18
  -9   3 -11    0.19    0.20
 -10  -3 -11    5.18    0.53
 -10   3 -11    4.77    0.53
 -11   3 -11    2.48    0.43
  12  -4 -11    0.54    0.29
  11  -4 -11   12.26    0.77
  10  -4 -11    0.49    0.23
   9  -4 -11    7.02    0.53
   8  -4 -11    0.16    0.17
   7  -4 -11    9.05    0.52
   6  -4 -11    7.22    0.44
   6   4 -11    6.55    0.36
   5  -4 -11    9.52    0.50
   5   4 -11   10.56    0.45
   4  -4 -11    2.07    0.25
   4   4 -11    1.87    0.20
   3  -4 -11   94.11    2.47
   3   4 -11   91.55    2.35
   2  -4 -11   14.51    0.57
   2   4 -11   14.50    0.53
   2   4 -11   14.03    0.51
   1  -4 -11   65.44    1.81
   1  -4 -11   69.21    1.61
   1   4 -11   65.11    1.73
   1   4 -11   64.09    1.73
   0  -4 -11    1.14    0.17
   0  -4 -11    1.44    0.13
   0   4 -11    1.60    0.15
   0   4 -11    1.29    0.16
  -1  -4 -11   45.47    1.34
  -1  -4 -11   45.75    1.23
  -1   4 -11   49.29    1.22
  -1   4 -11   45.43    1.30
  -2  -4 -11   13.12    0.48
  -2  -4 -11   12.53    0.53
  -2   4 -11   13.32    0.53
  -2   4 -11   13.48    0.41
  -3  -4 -11   16.34    0.62
  -3  -4 -11   15.44    0.57
  -3   4 -11   15.87    0.62
  -4  -4 -11    0.57    0.15
  -4  -4 -11    0.92    0.17
  -4   4 -11    0.75    0.17
  -5  -4 -11    2.63    0.28
  -5   4 -11    2.80    0.29
  -6  -4 -11    0.73    0.19
  -6   4 -11    0.65    0.18
  -7  -4 -11   10.82    0.58
  -7   4 -11   10.40    0.58
  -8  -4 -11    1.63    0.28
  -8   4 -11    1.88    0.32
  -9  -4 -11   35.08    1.29
  -9   4 -11   32.49    1.26
 -10   4 -11    0.08    0.21
 -11   4 -11    9.03    0.68
  11   4  11    7.80    0.65
  12  -5 -11    0.04    0.25
  11  -5 -11    0.99    0.30
  10  -5 -11    2.07    0.36
   9  -5 -11   10.82    0.64
   8  -5 -11    0.96    0.25
   7  -5 -11    1.27    0.25
   7   5 -11    1.44    0.22
   6  -5 -11    5.38    0.39
   6   5 -11    4.74    0.32
   5  -5 -11   48.78    1.47
   5   5 -11   47.19    1.37
   4  -5 -11    8.43    0.45
   4   5 -11    7.93    0.39
   3  -5 -11   46.36    1.37
   3   5 -11   45.49    1.30
   2  -5 -11    7.98    0.42
   2   5 -11    8.86    0.39
   1  -5 -11   11.26    0.50
   1   5 -11   11.47    0.42
   1   5 -11   11.78    0.46
   0  -5 -11    0.02    0.05
   0  -5 -11   -0.03    0.08
   0   5 -11    0.08    0.06
   0   5 -11    0.07    0.08
  -1  -5 -11   41.82    1.14
  -1  -5 -11   43.61    1.28
  -1   5 -11   45.39    1.12
  -1   5 -11   40.76    1.22
  -2  -5 -11   19.40    0.73
  -2  -5 -11   19.39    0.64
  -2   5 -11   20.51    0.71
  -2   5 -11   21.26    0.55
  -3  -5 -11  100.40    2.66
  -3  -5 -11  100.28    2.54
  -3   5 -11   98.97    2.60
  -4  -5 -11    0.14    0.11
  -4  -5 -11    0.27    0.13
  -4   5 -11    0.17    0.12
  -5  -5 -11   17.36    0.68
  -5   5 -11   17.23    0.71
  -6  -5 -11    7.79    0.47
  -6   5 -11    8.43    0.49
  -7  -5 -11   11.99    0.63
  -7   5 -11   12.96    0.66
  -8  -5 -11    0.06    0.19
  -8   5 -11    0.45    0.22
  -9   5 -11    2.41    0.36
 -10   5 -11   -0.05    0.22
  10   5  11    0.28    0.23
  11   5  11   -0.27    0.19
 -11   5 -11   -0.07    0.23
  12  -6 -11    3.57    0.52
  11  -6 -11    9.62    0.68
  10  -6 -11    0.11    0.21
   9  -6 -11   62.08    1.97
   8  -6 -11    5.42    0.46
   7  -6 -11    8.51    0.52
   7   6 -11    8.58    0.46
   6  -6 -11    3.21    0.36
   6   6 -11    3.01    0.30
   5  -6 -11   15.53    0.67
   5   6 -11   16.94    0.64
   4  -6 -11    5.77    0.37
   4   6 -11    6.03    0.35
   3  -6 -11    5.45    0.35
   3   6 -11    5.88    0.33
   2  -6 -11    0.11    0.11
   2   6 -11    0.30    0.11
   1  -6 -11   12.69    0.55
  -1   6  11   13.58    0.38
   1   6 -11   13.84    0.53
   0  -6 -11   34.15    1.09
   0   6 -11   33.17    1.03
   0   6 -11   36.65    0.96
   0   6  11   34.48    0.92
  -1  -6 -11   13.03    0.45
  -1  -6 -11   12.77    0.55
  -1   6 -11   11.51    0.51
  -1   6 -11   13.32    0.40
  -2  -6 -11    0.18    0.10
  -2  -6 -11    0.34    0.13
  -2   6 -11    0.20    0.11
  -3  -6 -11    0.18    0.10
  -3  -6 -11    0.10    0.11
  -3   6 -11    0.11    0.11
  -4  -6 -11   10.44    0.52
  -4  -6 -11   11.13    0.49
  -4   6 -11   10.25    0.50
  -5  -6 -11    4.23    0.33
  -5   6 -11    4.34    0.35
  -6  -6 -11    6.28    0.42
  -6   6 -11    5.83    0.42
  -7   6 -11   26.96    1.03
  -8   6 -11    7.62    0.54
   8   6  11    6.49    0.49
   9   6  11   31.53    1.22
  -9   6 -11   30.94    1.23
 -10   6 -11    0.85    0.29
  10   6  11    1.01    0.28
 -11   6 -11    9.13    0.69
  11   6  11    8.00    0.67
  11  -7 -11    1.75    0.36
  10  -7 -11    4.85    0.53
   9  -7 -11    3.14    0.41
   8  -7 -11    0.36    0.20
   8   7 -11    0.41    0.17
   7  -7 -11    0.16    0.17
   7   7 -11    0.23    0.15
   6  -7 -11   23.08    0.91
   6   7 -11   24.32    0.86
   5  -7 -11    0.96    0.21
   5   7 -11    0.71    0.17
   4  -7 -11    2.60    0.29
   4   7 -11    2.79    0.28
   3  -7 -11   18.99    0.74
   3   7 -11   19.04    0.70
   2  -7 -11    6.41    0.38
   2   7 -11    6.73    0.37
   1  -7 -11   86.06    2.33
   1   7 -11   85.88    2.27
  -1   7  11   86.82    2.07
   0  -7 -11    0.01    0.09
   0   7 -11   -0.04    0.06
   0   7  11    0.01    0.06
   0   7 -11   -0.04    0.09
  -1  -7 -11   85.65    2.37
  -1   7 -11   84.58    2.30
   1   7  11   85.35    2.18
  -1   7 -11   93.95    2.16
  -2  -7 -11    4.31    0.32
   2   7  11    3.88    0.24
  -2   7 -11    3.79    0.29
  -3  -7 -11    4.87    0.35
  -3   7 -11    4.58    0.33
  -4  -7 -11    4.17    0.34
  -4   7 -11    4.96    0.35
  -5  -7 -11   11.13    0.56
  -5   7 -11    9.80    0.54
   6   7  11    4.00    0.39
  -6   7 -11    4.55    0.43
   7   7  11    1.78    0.30
  -7   7 -11    1.59    0.28
  -8   7 -11    0.23    0.20
   8   7  11    0.00    0.19
  -9   7 -11    1.29    0.31
   9   7  11    1.14    0.29
 -10   7 -11    2.11    0.41
  10   7  11    2.86    0.44
 -11   7 -11    0.15    0.25
  11   7  11   -0.19    0.26
  11  -8 -11    0.21    0.22
  10  -8 -11   -0.05    0.20
   9  -8 -11    1.24    0.30
   8  -8 -11    5.26    0.44
   8   8 -11    5.44    0.41
   7  -8 -11   63.34    1.91
   7   8 -11   62.11    1.83
   6  -8 -11    0.30    0.17
   6   8 -11    0.82    0.20
   5  -8 -11   54.41    1.66
   5   8 -11   55.76    1.62
   4  -8 -11    0.82    0.19
   4   8 -11    1.34    0.22
   3  -8 -11    3.79    0.35
   3   8 -11    3.61    0.29
   2  -8 -11   -0.05    0.09
   2   8 -11    0.35    0.13
   1  -8 -11    0.25    0.14
   1   8 -11    0.14    0.10
  -1   8  11    0.21    0.06
   0  -8 -11    5.67    0.37
   0   8 -11    5.33    0.34
   0   8  11    5.79    0.24
  -1  -8 -11    1.40    0.21
  -1   8 -11    1.98    0.23
   1   8  11    1.60    0.16
  -2  -8 -11   -0.10    0.10
  -2   8 -11    0.04    0.10
   2   8  11    0.05    0.07
  -3  -8 -11    7.77    0.46
  -3   8 -11    7.84    0.43
   3   8  11    7.56    0.38
  -4  -8 -11    0.00    0.11
  -4   8 -11    0.39    0.16
   4   8  11   -0.08    0.09
  -5  -8 -11   29.72    1.07
   5   8  11   28.85    0.98
  -5   8 -11   28.72    1.04
   6   8  11    3.63    0.36
  -6   8 -11    3.92    0.41
  -7   8 -11   18.90    0.85
   7   8  11   20.03    0.85
  -8   8 -11    4.63    0.47
   8   8  11    4.64    0.46
   9   8  11    1.29    0.30
  -9   8 -11    1.78    0.35
 -10   8 -11    0.88    0.31
  10   8  11    0.69    0.30
 -11   8 -11    2.08    0.40
  11  -9 -11   20.05    0.99
  10  -9 -11    0.90    0.28
   9  -9 -11    2.61    0.39
   8  -9 -11    2.75    0.39
   8   9 -11    2.13    0.31
   7  -9 -11   12.37    0.66
   7   9 -11   13.55    0.64
   6  -9 -11    0.59    0.19
   6   9 -11    0.64    0.20
   5  -9 -11    0.11    0.13
   5   9 -11    0.29    0.15
   4  -9 -11   -0.09    0.12
   4   9 -11    0.00    0.11
   3  -9 -11    5.57    0.38
   3   9 -11    5.76    0.38
   2  -9 -11    2.80    0.30
   2   9 -11    2.70    0.28
   1  -9 -11   76.75    2.16
   1   9 -11   77.19    2.10
   0  -9 -11    0.89    0.19
   0   9  11    0.91    0.12
   0   9 -11    0.71    0.16
  -1  -9 -11   36.55    1.19
   1   9  11   36.67    1.01
  -1   9 -11   35.58    1.15
  -2  -9 -11    0.06    0.13
  -2   9 -11    0.01    0.11
   2   9  11    0.01    0.08
  -3  -9 -11    2.31    0.31
   3   9  11    2.56    0.25
  -3   9 -11    2.36    0.28
  -4  -9 -11    9.11    0.53
   4   9  11    9.02    0.45
  -4   9 -11    9.40    0.52
  -5  -9 -11    9.76    0.57
  -5   9 -11   10.38    0.57
   5   9  11    9.87    0.51
   6   9  11   -0.03    0.14
  -6   9 -11    0.19    0.16
   7   9  11   17.92    0.81
  -7   9 -11   18.77    0.85
  -8   9 -11    2.13    0.36
   8   9  11    1.41    0.31
   9   9  11    1.12    0.28
  -9   9 -11    1.49    0.33
  10   9  11    0.32    0.25
 -10   9 -11    0.18    0.26
  11 -10 -11    0.39    0.28
  10 -10 -11    1.55    0.36
   9 -10 -11    3.94    0.47
   9  10 -11    3.73    0.42
   8 -10 -11    7.28    0.52
   8  10 -11    6.24    0.48
   7 -10 -11   41.04    1.40
   7  10 -11   41.33    1.37
   6 -10 -11    0.80    0.21
   6  10 -11    0.90    0.23
   5 -10 -11   25.86    0.98
   5  10 -11   26.57    0.98
   4 -10 -11   24.45    0.92
   4  10 -11   23.81    0.90
   3 -10 -11   12.98    0.61
   3  10 -11   12.30    0.59
   2 -10 -11    0.08    0.14
   2  10 -11   -0.05    0.11
   1 -10 -11    1.80    0.26
   1  10 -11    1.64    0.25
   0 -10 -11    1.58    0.25
   0  10 -11    1.63    0.23
   0  10  11    1.93    0.17
  -1 -10 -11   -0.01    0.10
  -1  10 -11    0.08    0.12
   1  10  11    0.04    0.08
  -2 -10 -11    0.30    0.16
   2  10  11    0.65    0.13
  -2  10 -11    0.52    0.17
  -3 -10 -11    2.87    0.33
  -3  10 -11    3.93    0.38
   3  10  11    4.03    0.28
  -4 -10 -11   12.85    0.65
   4  10  11   12.86    0.57
  -4  10 -11   13.31    0.63
  -5 -10 -11   72.20    2.19
   5  10  11   74.49    2.07
  -5  10 -11   74.42    2.14
  -6  10 -11    1.45    0.29
   6  10  11    1.55    0.26
   7  10  11    9.50    0.59
  -7  10 -11   10.12    0.62
  -8  10 -11    6.20    0.57
   8  10  11    4.72    0.48
   9  10  11    1.13    0.29
  -9  10 -11    1.08    0.32
 -10  10 -11   -0.04    0.22
  10  10  11    0.19    0.26
  11 -11 -11    2.32    0.44
  10 -11 -11    8.97    0.64
   9 -11 -11    1.87    0.33
   9  11 -11    2.59    0.37
   8 -11 -11    0.62    0.23
   8  11 -11    0.91    0.25
   7 -11 -11   -0.25    0.15
   7  11 -11   -0.14    0.15
   6 -11 -11    1.47    0.27
   6  11 -11    1.40    0.27
   5 -11 -11    4.72    0.39
   5  11 -11    4.77    0.45
   4 -11 -11    1.62    0.28
   4  11 -11    1.48    0.26
   3 -11 -11   29.74    1.06
   3  11 -11   29.27    1.04
   2 -11 -11   18.49    0.76
   2  11 -11   16.89    0.73
   1 -11 -11   35.94    1.21
   1  11 -11   36.00    1.18
   0 -11 -11    0.53    0.19
   0  11  11    0.49    0.11
   0  11 -11    0.44    0.16
  -1 -11 -11   43.57    1.44
   1  11  11   46.15    1.25
  -1  11 -11   45.09    1.41
  -2 -11 -11   14.73    0.68
   2  11  11   12.92    0.51
  -2  11 -11   12.79    0.62
  -3 -11 -11   29.17    1.10
  -3  11 -11   31.04    1.07
   3  11  11   29.01    0.95
  -4 -11 -11   21.39    0.91
   4  11  11   21.85    0.79
  -4  11 -11   20.33    0.85
  -5 -11 -11    0.02    0.17
   5  11  11    0.13    0.15
  -5  11 -11    0.41    0.18
   6  11  11    0.14    0.17
  -6  11 -11    0.06    0.17
  -7  11 -11    1.49    0.29
   7  11  11    1.32    0.29
  -8  11 -11    7.39    0.59
   8  11  11    7.06    0.55
  -9  11 -11   -0.10    0.22
   9  11  11    0.20    0.23
 -10  11 -11    5.47    0.58
  10  11  11    6.96    0.67
  11 -12 -11   17.26    0.94
  10 -12 -11    1.33    0.33
   9 -12 -11   15.38    0.81
   9  12 -11   16.17    0.82
   8 -12 -11    6.91    0.53
   8  12 -11    6.08    0.56
   7 -12 -11   13.46    0.71
   7  12 -11   14.29    0.73
   6 -12 -11    0.14    0.16
   6  12 -11    0.17    0.17
   5 -12 -11    2.94    0.35
   5  12 -11    2.97    0.36
   4 -12 -11   15.14    0.71
   4  12 -11   13.99    0.69
   3 -12 -11   16.95    0.75
   3  12 -11   16.94    0.74
   2 -12 -11    0.85    0.21
   2  12 -11    1.08    0.23
   1 -12 -11    5.19    0.40
   1  12 -11    5.44    0.40
   0 -12 -11    0.45    0.18
   0  12 -11    0.52    0.16
  -1 -12 -11    2.16    0.30
   1  12  11    2.08    0.21
  -1  12 -11    2.04    0.29
  -2 -12 -11    2.82    0.36
  -2  12 -11    3.55    0.38
   2  12  11    3.10    0.25
  -3 -12 -11    0.41    0.20
   3  12  11    0.38    0.14
  -3  12 -11    0.44    0.17
  -4 -12 -11    7.52    0.53
   4  12  11    7.89    0.45
  -4  12 -11    8.40    0.52
  -5 -12 -11    1.87    0.33
   5  12  11    2.07    0.29
  -5  12 -11    2.12    0.32
  -6  12 -11    0.00    0.17
   6  12  11    0.10    0.16
  -7  12 -11   21.56    0.96
   7  12  11   20.13    0.90
   8  12  11    2.40    0.37
  -8  12 -11    2.99    0.42
   9  12  11   19.83    0.99
  -9  12 -11   21.66    1.01
 -10  12 -11   -0.09    0.21
  10  12  11    0.06    0.25
  10 -13 -11    0.89    0.31
   9 -13 -11    9.62    0.66
   9  13 -11   10.77    0.68
   8 -13 -11    0.06    0.21
   8  13 -11    0.18    0.21
   7 -13 -11    5.09    0.49
   7  13 -11    5.23    0.52
   6 -13 -11   -0.06    0.18
   6  13 -11   -0.03    0.16
   5 -13 -11   16.40    0.77
   5  13 -11   15.84    0.77
   4 -13 -11    9.02    0.55
   4  13 -11    9.15    0.57
   3 -13 -11   44.47    1.48
   3  13 -11   45.27    1.47
   2 -13 -11    8.18    0.50
   2  13 -11    6.91    0.47
   1 -13 -11   11.72    0.62
   1  13 -11   11.64    0.60
   0 -13 -11    1.95    0.29
   0  13 -11    1.76    0.27
  -1 -13 -11   11.40    0.61
  -1  13 -11   10.68    0.59
   1  13  11   11.94    0.48
  -2 -13 -11    1.80    0.30
  -2  13 -11    1.67    0.28
   2  13  11    2.00    0.23
  -3 -13 -11   39.36    1.38
  -3  13 -11   38.09    1.32
   3  13  11   40.95    1.22
  -4 -13 -11    4.48    0.47
  -4  13 -11    3.83    0.40
   4  13  11    4.84    0.36
  -5 -13 -11   23.04    1.01
  -5  13 -11   21.34    0.94
   5  13  11   22.82    0.88
  -6  13 -11    0.08    0.16
   6  13  11    0.02    0.14
   7  13  11    6.20    0.51
  -7  13 -11    7.14    0.54
  -8  13 -11    0.04    0.21
   8  13  11    0.15    0.22
   9  13  11    0.82    0.31
  -9  13 -11    0.93    0.30
 -10  13 -11    1.17    0.35
  10 -14 -11    1.19    0.33
  10  14 -11    0.64    0.29
   9 -14 -11   13.26    0.77
   9  14 -11   13.62    0.80
   8 -14 -11    1.43    0.33
   8  14 -11    1.89    0.36
   7 -14 -11    1.90    0.34
   7  14 -11    0.98    0.27
   6 -14 -11    6.42    0.51
   6  14 -11    7.03    0.53
   5 -14 -11    7.56    0.53
   5  14 -11    7.24    0.53
   4 -14 -11    0.37    0.21
   4  14 -11    0.27    0.17
   3 -14 -11   59.30    1.86
   3  14 -11   59.84    1.85
   2 -14 -11    1.37    0.29
   2  14 -11    2.11    0.32
   1 -14 -11    4.16    0.42
   1  14 -11    4.70    0.39
   0 -14 -11   19.23    0.83
   0  14 -11   18.56    0.82
  -1 -14 -11    2.57    0.36
   1  14  11    2.81    0.25
  -1  14 -11    2.29    0.32
  -2 -14 -11    0.13    0.18
   2  14  11    0.08    0.11
  -2  14 -11    0.25    0.17
  -3 -14 -11   26.00    1.07
   3  14  11   28.32    0.94
  -3  14 -11   25.52    1.03
  -4 -14 -11    0.97    0.28
   4  14  11    1.15    0.22
  -4  14 -11    1.14    0.25
  -5 -14 -11    0.55    0.24
   5  14  11    0.84    0.23
  -5  14 -11    0.86    0.27
  -6  14 -11    1.33    0.28
   6  14  11    1.14    0.24
   7  14  11    1.63    0.32
  -7  14 -11    2.51    0.38
   8  14  11    0.54    0.25
  -8  14 -11    0.29    0.24
  -9  14 -11   15.17    0.89
   9  14  11   17.22    0.92
  10 -15 -11   -0.22    0.24
  10  15 -11    0.59    0.30
   9 -15 -11    0.78    0.30
   9  15 -11    1.31    0.36
   8 -15 -11    0.81    0.27
   8  15 -11    0.70    0.28
   7 -15 -11    4.19    0.49
   7  15 -11    3.25    0.44
   6 -15 -11   19.42    0.89
   6  15 -11   18.60    0.91
   5 -15 -11   12.65    0.70
   5  15 -11   12.36    0.71
   4 -15 -11    2.27    0.37
   4  15 -11    2.61    0.38
   3 -15 -11   18.77    0.88
   3  15 -11   21.71    0.92
   2 -15 -11    9.12    0.58
   2  15 -11    9.78    0.58
   1 -15 -11    2.69    0.36
   1  15 -11    2.41    0.34
   0 -15 -11    1.79    0.32
   0  15 -11    1.65    0.29
  -1 -15 -11   15.29    0.75
  -1  15 -11   14.44    0.73
  -2 -15 -11    1.09    0.28
   2  15  11    1.11    0.20
  -2  15 -11    0.96    0.23
  -3 -15 -11   21.45    0.95
  -3  15 -11   21.76    0.94
   3  15  11   21.03    0.80
  -4 -15 -11    8.38    0.62
   4  15  11    8.36    0.49
  -4  15 -11    9.03    0.59
  -5 -15 -11    9.94    0.66
  -5  15 -11   10.03    0.63
   5  15  11    9.15    0.55
   6  15  11    5.90    0.46
  -6  15 -11    5.69    0.54
   7  15  11    0.55    0.25
  -7  15 -11    0.52    0.24
   8  15  11   -0.09    0.20
  -8  15 -11   -0.02    0.21
  -9  15 -11    0.15    0.25
   9  15  11    0.48    0.27
   9 -16 -11    2.16    0.39
   9  16 -11    2.17    0.42
   8 -16 -11   -0.34    0.21
   8  16 -11   -0.13    0.22
   7 -16 -11   14.00    0.78
   7  16 -11   13.56    0.80
   6 -16 -11    4.99    0.53
   6  16 -11    3.98    0.50
   5 -16 -11   19.46    0.92
   5  16 -11   21.12    0.95
   4 -16 -11    5.17    0.51
   4  16 -11    4.37    0.47
   3 -16 -11   10.16    0.64
   3  16 -11   10.36    0.62
   2 -16 -11   20.41    0.90
   2  16 -11   19.70    0.89
   1 -16 -11    0.44    0.23
   1  16 -11   -0.12    0.16
   0 -16 -11   19.53    0.89
   0  16 -11   19.69    0.88
  -1 -16 -11    0.63    0.22
  -1  16 -11    0.72    0.23
  -2 -16 -11    1.62    0.31
  -2  16 -11    1.60    0.31
[truncated: 239,433 more chars]
