# Supplementary material for: (Aceto­nitrile-κN)iodidobis(tri­phenylphosphane-κP)copper(I)
Source: Acta Crystallogr Sect E Struct Rep Online. 2014 May 17;70(Pt 6):m219. doi: 10.1107/S1600536814010940 (PMC4051102; doi:10.1107/S1600536814010940)
Supplement: Supplementary file 2 [file e-70-0m219-Isup2.hkl]

#
# h,k,l, Fc-squared, Fo-squared, sigma(Fo-squared), status flag
#
data_I
_shelx_title ' pc002 in P2(1)/n'
_shelx_refln_list_code          4
_shelx_F_calc_maximum      472.52
_exptl_crystal_F_000      1520.00
_reflns_d_resolution_high  0.6877

loop_
 _space_group_symop_operation_xyz
 'x, y, z'
 '-x+1/2, y+1/2, -z+1/2'
 '-x, -y, -z'
 'x-1/2, -y-1/2, z-1/2'

_cell_length_a     9.2547
_cell_length_b    19.3814
_cell_length_c    19.4249
_cell_angle_alpha  90.000
_cell_angle_beta   93.043
_cell_angle_gamma  90.000

_shelx_F_squared_multiplier     1.000

loop_
 _refln_index_h
 _refln_index_k
 _refln_index_l
 _refln_F_squared_calc
 _refln_F_squared_meas
 _refln_F_squared_sigma
 _refln_observed_status
   2   0   0       2588.52       3170.97        91.73 o
   4   0   0       3468.81       4286.64       133.88 o
   6   0   0         18.04          7.44        19.83 o
   8   0   0         17.27         32.23        29.75 o
  10   0   0         25.53         57.02        37.19 o
  12   0   0       2060.64       2330.50       146.28 o
   1   1   0      28597.25      24534.76       577.67 o
   2   1   0       9070.14      10127.84       318.58 o
   3   1   0       1036.26       1145.58        34.93 o
   4   1   0       2338.96       2209.07        57.85 o
   5   1   0       7421.56       7370.43       151.23 o
   6   1   0      36302.04      36206.60       629.36 o
   7   1   0        129.50        148.76        32.23 o
   8   1   0       9928.19       9455.90       204.19 o
   9   1   0        308.02        302.79        38.57 o
  10   1   0       2682.16       2323.59        90.17 o
  11   1   0         91.36        121.03        68.18 o
  12   1   0       2199.07       2248.68       100.70 o
   1   2   0       2297.74       2593.83       376.85 o
   2   2   0      32994.99      37379.69       718.99 o
   3   2   0       8855.90       8982.36       233.05 o
   4   2   0      24462.43      25841.33       632.21 o
   5   2   0         91.87        126.44        24.79 o
   6   2   0       2283.39       2179.30        78.10 o
   7   2   0       1795.85       1832.04       171.07 o
   8   2   0         30.06         23.71        20.10 o
   9   2   0          8.76         -4.17        21.86 o
  10   2   0       2134.14       2040.43       121.48 o
  11   2   0          4.64          8.99        27.89 o
  12   2   0       2214.05       2563.56       156.19 o
  13   2   0        103.09        104.13        61.98 o
   1   3   0       3458.04       3943.60        62.46 o
   2   3   0      72814.55      79716.50      1078.23 o
   3   3   0        787.72        792.10        60.74 o
   4   3   0      20544.42      20093.37       354.97 o
   5   3   0       4515.82       4562.03       105.96 o
   6   3   0       3233.21       3048.04        97.93 o
   7   3   0        565.43        572.79        81.82 o
   8   3   0       5768.86       5361.03       293.79 o
   9   3   0       1771.52       1733.99        74.37 o
  10   3   0       1821.04       1826.88        81.39 o
  11   3   0        565.30        344.62        69.42 o
  12   3   0        250.72        322.30        76.86 o
  13   3   0         56.17        114.05        59.50 o
   0   4   0       2377.19       2453.30        56.10 o
   1   4   0      60313.99      65566.20       906.08 o
   2   4   0      17537.65      19215.98       271.47 o
   3   4   0          9.74         18.90         6.87 o
   4   4   0      55558.52      58236.49       802.01 o
   5   4   0       2968.23       2937.12       119.00 o
   6   4   0       2651.23       2549.59        76.12 o
   7   4   0        494.11        510.79        40.95 o
   8   4   0       1074.93       1080.20        68.18 o
   9   4   0       1991.16       2017.11        81.39 o
  10   4   0        954.43        985.98        67.77 o
  11   4   0        779.33        833.34       130.16 o
  12   4   0        365.06        575.19        91.73 o
  13   4   0         18.12        -49.59        49.59 o
   1   5   0      15096.21      15582.82       249.06 o
   2   5   0      15789.55      16531.76       236.64 o
   3   5   0        279.98        380.73        27.14 o
   4   5   0       6980.12       6943.29       138.50 o
   5   5   0       2187.75       2229.48        52.70 o
   6   5   0       2028.77       2134.00        84.00 o
   7   5   0       3209.05       3064.07        83.05 o
   8   5   0      12535.74      12088.98       209.23 o
   9   5   0        137.90        132.83        32.48 o
  10   5   0      14329.33      13470.46       289.01 o
  11   5   0         85.26        153.71        57.02 o
  12   5   0       1994.64       2037.95       148.76 o
  13   5   0         34.28         37.19        57.02 o
   0   6   0      68667.22      71259.10      1194.62 o
   1   6   0        867.81        745.80        21.47 o
   2   6   0      42948.38      45131.79       622.63 o
   3   6   0       8474.24       9486.44       147.77 o
   4   6   0       6081.28       5947.36       103.34 o
   5   6   0       4392.08       4872.49        91.86 o
   6   6   0        208.72        175.29        22.62 o
   7   6   0       3631.15       3643.67        82.32 o
   8   6   0       2463.94       2279.08        88.39 o
   9   6   0        983.16        932.09        58.99 o
  10   6   0         35.25         61.71        31.55 o
  11   6   0        232.94        304.95        71.90 o
  12   6   0         40.11         71.90        57.02 o
  13   6   0        250.71        225.61        74.38 o
   1   7   0       8249.38       8134.65       113.07 o
   2   7   0       2136.91       2410.09        51.37 o
   3   7   0       6453.58       7258.14       127.07 o
   4   7   0       9472.52       9762.74       156.29 o
   5   7   0        259.96        274.12        21.51 o
   6   7   0      10509.41      10250.92       171.55 o
   7   7   0      10020.44       9780.39       169.51 o
   8   7   0       6880.93       6827.93       133.83 o
   9   7   0         58.46         38.18        24.75 o
  10   7   0       6474.80       6616.35       175.66 o
  11   7   0       2252.34       2451.99       156.19 o
  12   7   0       1383.88       1279.30       131.40 o
   0   8   0      48874.80      49811.85       849.34 o
   1   8   0        338.92        351.08        21.47 o
   2   8   0       9701.98       9067.82       144.47 o
   3   8   0         11.44         37.87        10.91 o
   4   8   0       2046.87       2086.69        70.91 o
   5   8   0      14942.31      15582.01       240.75 o
   6   8   0       4006.21       4240.18       127.54 o
   7   8   0         66.37        129.93        20.05 o
   8   8   0       2621.37       2714.77        74.81 o
   9   8   0       2038.14       2137.84        87.48 o
  10   8   0       2497.60       2737.10       158.67 o
  11   8   0        213.51        188.42        61.98 o
  12   8   0       4735.24       5308.10       250.41 o
   1   9   0       1324.98       1369.89        34.87 o
   2   9   0        285.66        271.31        19.94 o
   3   9   0       1601.48       1900.17        57.60 o
   4   9   0      13656.71      13529.72       320.91 o
   5   9   0        454.24        519.10        30.02 o
   6   9   0      25627.44      25077.49       374.83 o
   7   9   0        829.09        769.53        43.60 o
   8   9   0       1110.81       1172.75        64.91 o
   9   9   0        386.01        347.49        45.18 o
  10   9   0         15.48         19.83        49.59 o
  11   9   0        128.29        203.30        69.42 o
  12   9   0       1082.83       1053.69       128.92 o
   0  10   0       3816.43       3133.57       121.48 o
   1  10   0        881.42        949.11        29.92 o
   2  10   0      31896.41      33195.55       474.73 o
   3  10   0        296.65        295.68        22.06 o
   4  10   0       2975.85       2943.38        67.25 o
   5  10   0       2143.59       2193.19        58.60 o
   6  10   0       1813.46       1823.84        70.92 o
   7  10   0        718.92        671.17        39.46 o
   8  10   0       3164.81       3246.88       108.72 o
   9  10   0       5122.57       5446.93       233.05 o
  10  10   0       1354.74       1306.57       133.88 o
  11  10   0       1119.09       1405.74       141.32 o
  12  10   0       4148.75       4980.83       252.88 o
   1  11   0         55.94         66.77        12.30 o
   2  11   0        966.48        965.56        44.15 o
   3  11   0       7046.14       7038.48       126.24 o
   4  11   0       2009.32       1936.22        97.57 o
   5  11   0         29.11         36.80        15.66 o
   6  11   0       7478.67       7518.23       165.64 o
   7  11   0       4260.77       4259.09       368.17 o
   8  11   0       8158.41       7890.19       389.24 o
   9  11   0        487.81        609.90        91.73 o
  10  11   0       4577.10       4750.26       230.57 o
  11  11   0        983.05        999.14       123.96 o
   0  12   0      20876.99      20024.02       392.96 o
   1  12   0       1732.59       1678.77        43.88 o
   2  12   0      17915.09      17643.35       272.37 o
   3  12   0       2075.32       2065.84        56.81 o
   4  12   0       4548.19       4824.59        99.65 o
   5  12   0         95.29        107.70        19.43 o
   6  12   0         94.85        110.40        20.60 o
   7  12   0        187.12        151.07        31.55 o
   8  12   0        853.72       1082.52        68.30 o
   9  12   0       2902.87       3287.50       185.94 o
  10  12   0        146.53        240.49        74.38 o
  11  12   0        559.41        726.42       111.57 o
   1  13   0        758.84        793.09        42.23 o
   2  13   0       3513.91       3289.97        76.87 o
   3  13   0       2696.93       2620.70        67.75 o
   4  13   0       1029.74        990.25        42.36 o
   5  13   0       2720.95       2737.23        72.27 o
   6  13   0        170.47        199.95        33.88 o
   7  13   0        557.96        712.82        86.77 o
   8  13   0      12866.45      13050.83       426.43 o
   9  13   0        456.77        476.02        89.25 o
  10  13   0       8337.16       8236.10       332.22 o
  11  13   0        277.59        411.56        96.69 o
   0  14   0        724.34        789.84        48.00 o
   1  14   0          1.30         14.92        15.73 o
   2  14   0       5874.13       5688.80       113.75 o
   3  14   0       2272.90       1975.93        94.66 o
   4  14   0      15693.81      15502.08       252.04 o
   5  14   0       5560.68       5950.13       123.05 o
   6  14   0       2551.13       2495.83        92.80 o
   7  14   0        310.36        350.04        63.22 o
   8  14   0       1264.51       1802.42       141.32 o
   9  14   0        398.40        485.94        94.21 o
  10  14   0        241.30        141.32        76.86 o
  11  14   0         24.61          4.96        64.46 o
   1  15   0       9328.43       8419.09       134.75 o
   2  15   0      11771.95      11051.93       231.85 o
   3  15   0       1288.17       1139.62        47.19 o
   4  15   0       7818.33       7775.25       148.35 o
   5  15   0          3.86        -20.17        20.17 o
   6  15   0       5796.53       6032.88       163.07 o
   7  15   0        759.07        932.20       111.57 o
   8  15   0        659.17        783.45       106.61 o
   9  15   0        226.98        277.68        79.34 o
  10  15   0       1224.69       1529.70       166.11 o
   0  16   0      10418.74       9168.15       206.78 o
   1  16   0       3278.02       3232.68        72.73 o
   2  16   0       5595.09       5566.84       153.90 o
   3  16   0       2336.81       2228.69        78.27 o
   4  16   0       2097.35       2282.81        69.77 o
   5  16   0       2802.78       2798.57       102.72 o
   6  16   0       4048.72       4014.66       129.54 o
   7  16   0        913.69       1120.63       123.96 o
   8  16   0        483.77        560.31       104.13 o
   9  16   0       1021.39       1105.75       131.40 o
  10  16   0       1274.98       1353.68       158.67 o
   1  17   0       5273.33       4904.70        96.23 o
   2  17   0        740.11        597.74        56.16 o
   3  17   0         81.71         99.87        22.54 o
   4  17   0       3376.29       3198.96       135.12 o
   5  17   0        550.26        638.07        58.91 o
   6  17   0       7141.44       7254.32       290.07 o
   7  17   0        141.76         76.86        54.54 o
   8  17   0       3050.04       3344.52       203.30 o
   9  17   0         67.19        193.38        74.38 o
   0  18   0      23318.49      22242.46       433.01 o
   1  18   0       1024.85       1069.49        63.33 o
   2  18   0      11187.67      10674.87       225.76 o
   3  18   0         21.65          8.78        18.87 o
   4  18   0         46.78         40.29        26.60 o
   5  18   0          5.79         -3.90        39.67 o
   6  18   0        227.09        223.13        66.94 o
   7  18   0       1515.50       1842.09       166.11 o
   8  18   0         77.65         66.94        64.46 o
   9  18   0        581.80        696.67       121.48 o
   1  19   0        222.66        287.80        42.03 o
   2  19   0        574.35        639.76        45.07 o
   3  19   0       1722.45       1614.06        80.83 o
   4  19   0        558.50        453.27        90.49 o
   5  19   0       3884.42       3909.79       205.78 o
   6  19   0       3388.36       3723.85       210.74 o
   7  19   0         35.22        123.96        71.90 o
   8  19   0       5150.61       5818.82       282.64 o
   9  19   0        363.09        565.27       114.05 o
   0  20   0       3698.70       3554.39       119.06 o
   1  20   0       3899.76       3776.35       133.92 o
   2  20   0       3106.31       2956.59        88.59 o
   3  20   0       6199.97       5599.62       164.54 o
   4  20   0       2205.76       2098.16        98.11 o
   5  20   0        466.57        505.77        96.69 o
   6  20   0       2019.19       2018.12       163.63 o
   7  20   0         19.21         -2.48        59.50 o
   8  20   0         29.51         -7.44        59.50 o
   1  21   0         23.28         65.22        25.26 o
   2  21   0       5671.60       5314.91       160.06 o
   3  21   0       3386.81       3424.42       218.17 o
   4  21   0       6535.55       6352.90       250.41 o
   5  21   0        805.70        676.84       109.09 o
   6  21   0        832.24        922.28       131.40 o
   7  21   0         46.30         49.59        69.42 o
   0  22   0        145.22        166.11        54.54 o
   1  22   0        693.87        675.30        79.34 o
   2  22   0       2357.64       2368.87       105.79 o
   3  22   0        121.32        107.43        38.03 o
   4  22   0       6178.55       6743.59       292.55 o
   5  22   0         71.94        168.59        74.38 o
   6  22   0       1324.59       1242.11       151.23 o
   7  22   0        825.45        860.30       136.36 o
   1  23   0       6748.00       6716.22       189.24 o
   2  23   0       1316.24       1363.02        87.48 o
   3  23   0          6.15         61.98        49.59 o
   4  23   0        828.32        597.50        99.17 o
   5  23   0        308.22        220.65        81.82 o
   6  23   0        712.22        803.28       128.92 o
   0  24   0       4796.05       5104.80       230.57 o
   1  24   0        354.82        404.24        59.50 o
   2  24   0       4068.36       3926.48       242.97 o
   3  24   0         91.16         71.90        57.02 o
   4  24   0        444.37        416.52        94.21 o
   5  24   0       1333.44       1033.85       131.40 o
   1  25   0        809.39        761.18        91.73 o
   2  25   0         55.61          2.48        49.59 o
   3  25   0        720.92        885.10       114.05 o
   4  25   0        523.15        540.48       106.61 o
   5  25   0         20.63        -29.75        59.50 o
   0  26   0       4625.84       4276.72       215.70 o
   1  26   0        261.75        256.75        49.09 o
   2  26   0       1998.28       2613.14       176.03 o
   3  26   0        787.70        877.66       121.48 o
   4  26   0         77.50         86.77        71.90 o
   1  27   0         78.55         44.63        54.54 o
   2  27   0        120.71        161.15        69.42 o
 -11   0   1       3994.54       3808.14       173.55 o
  -9   0   1       6394.27       6079.15       213.22 o
  -5   0   1      15111.26      14811.10       384.29 o
  -3   0   1       1903.79       2055.31        69.42 o
  -1   0   1      15645.90      17000.29       399.16 o
   3   0   1          3.66          4.96        12.40 o
   5   0   1      20272.91      18829.98       480.98 o
   7   0   1      24846.87      22987.70       597.50 o
  11   0   1       1985.73       1842.09       123.96 o
  13   0   1       1820.22       1579.29       156.19 o
 -12   1   1         35.43         74.38        49.59 o
 -11   1   1       2143.74       1949.73       138.84 o
 -10   1   1          6.49         23.55        30.99 o
  -9   1   1        431.55        392.45        70.66 o
  -8   1   1       1182.06       1268.58        57.85 o
  -7   1   1        628.69        546.79        38.45 o
  -6   1   1       1089.67       1112.36        90.49 o
  -5   1   1       2551.84       3061.89       109.09 o
  -4   1   1       5576.44       5950.23       168.59 o
  -3   1   1      10232.04      11260.80       282.64 o
  -2   1   1      20371.37      22310.38       375.15 o
  -1   1   1      63301.91      68204.45      1611.52 o
   1   1   1      48672.22      43763.72      3940.78 o
   2   1   1      21613.72      22807.12       386.56 o
   3   1   1        137.05        138.00        24.79 o
   4   1   1       2150.39       2229.87        60.46 o
   5   1   1        415.47        378.09        28.05 o
   6   1   1       3343.89       3313.71        91.73 o
   7   1   1       3187.41       3191.27        92.03 o
   8   1   1         15.57         49.59        32.23 o
   9   1   1        275.10        234.86        34.15 o
  10   1   1         48.04         66.94        42.15 o
  11   1   1       2163.24       1968.45        90.27 o
  12   1   1          9.32         -7.17        32.11 o
  13   1   1       3051.58       3624.68       198.34 o
 -12   2   1         84.91         76.86        54.54 o
 -11   2   1        709.63        606.12        56.96 o
 -10   2   1        895.16        864.26        62.07 o
  -9   2   1       5464.97       5008.12       157.43 o
  -8   2   1       1410.34       1444.68        65.70 o
  -7   2   1      11124.95      10751.30       218.21 o
  -6   2   1       3032.22       3002.13        81.51 o
  -5   2   1      21471.30      21395.79       380.37 o
  -4   2   1      16283.82      17519.89       311.14 o
  -3   2   1      10059.44      10450.04       234.29 o
  -2   2   1       8713.04       9644.40       170.87 o
  -1   2   1       3650.35       3690.55       194.85 o
   1   2   1          8.49        -10.50        10.50 o
   2   2   1       1731.17       1987.77        48.19 o
   3   2   1       7152.72       7077.83       161.15 o
   4   2   1      36162.92      40037.33       680.20 o
   5   2   1      25516.90      26089.04       460.17 o
   6   2   1         71.61         69.31        20.10 o
   7   2   1      11572.19      10698.01       309.91 o
   8   2   1        937.10        970.37        53.45 o
   9   2   1       2989.45       2845.57        98.13 o
  10   2   1        112.18        116.73        31.41 o
  11   2   1       3341.33       3136.26       166.11 o
  12   2   1         35.94        -33.47        33.47 o
  13   2   1        419.67        498.33        89.25 o
 -12   3   1         23.92         -4.96        42.15 o
 -11   3   1       1462.92       1443.06        77.88 o
 -10   3   1       2737.21       2570.99       138.84 o
  -9   3   1       1272.68       1138.91        60.31 o
  -8   3   1        183.34        133.30        26.12 o
  -7   3   1       2759.77       2593.14       111.57 o
  -6   3   1       1576.28       1398.84        52.51 o
  -5   3   1      16511.18      16523.29       301.47 o
  -4   3   1        495.61        528.99        27.13 o
  -3   3   1      31680.43      34032.05       471.83 o
  -2   3   1         19.50         37.19         7.74 o
  -1   3   1       3048.02       3427.90        56.22 o
   0   3   1       1187.31       1205.78        21.56 o
   1   3   1       1534.56       1635.97        28.63 o
   2   3   1      12364.84      13233.44       189.87 o
   3   3   1      62708.22      68362.11      1136.01 o
   4   3   1        169.24        162.12        18.35 o
   5   3   1      15436.39      15295.64       332.22 o
   6   3   1       6252.38       6443.88       148.76 o
   7   3   1       3133.10       2882.38       115.29 o
   8   3   1        934.29        946.95        52.59 o
   9   3   1       1392.29       1321.26        67.48 o
  10   3   1        985.15       1091.68        71.81 o
  11   3   1       1394.52       1356.16       123.96 o
  12   3   1        366.76        379.33        52.24 o
  13   3   1        975.24       1041.29       123.96 o
 -13   4   1        565.14        741.30       104.13 o
 -12   4   1        366.63        322.30        74.38 o
 -11   4   1       2755.88       2280.92       141.32 o
 -10   4   1        358.94        363.36        36.01 o
  -9   4   1       6186.49       6458.28       160.23 o
  -8   4   1          4.52         -7.66        19.05 o
  -7   4   1       4982.67       4406.72       112.82 o
  -6   4   1       4823.47       4844.32       114.58 o
  -5   4   1       6684.25       6671.83       140.92 o
  -4   4   1        287.56        434.75        21.51 o
  -3   4   1      35023.75      37500.62       519.52 o
  -2   4   1       3291.98       3588.63        61.42 o
  -1   4   1      15068.40      16338.76       281.18 o
   0   4   1       1075.68       1247.28        34.71 o
   1   4   1      22271.12      23752.11       287.24 o
   2   4   1       6062.71       6732.06       103.45 o
   3   4   1      49399.44      53973.72       739.54 o
   4   4   1         26.48         93.37        17.27 o
   5   4   1       4281.05       3891.87        96.37 o
   6   4   1       1517.37       1422.80        56.02 o
   7   4   1       2243.44       1976.59        70.85 o
   8   4   1        953.23        795.38        54.35 o
   9   4   1      11095.50      11321.72       247.11 o
  10   4   1        262.35        166.76        35.70 o
  11   4   1       3005.78       3064.22       115.55 o
  12   4   1        302.98        275.20        71.90 o
  13   4   1          4.61        -49.59        52.06 o
 -13   5   1        313.24        448.75        89.25 o
 -12   5   1        112.32        203.30        66.94 o
 -11   5   1         21.13          4.96        49.59 o
 -10   5   1        288.92        426.15        38.10 o
  -9   5   1       2399.25       2373.63        71.38 o
  -8   5   1       1358.47       1422.84        60.13 o
  -7   5   1        349.19        287.46        26.22 o
  -6   5   1       2055.08       2070.00        54.28 o
  -5   5   1       8604.64       8790.98       144.44 o
  -4   5   1       6019.20       6812.40       113.44 o
  -3   5   1      23329.20      23612.30       334.87 o
  -2   5   1        496.73        411.73        23.42 o
  -1   5   1       8515.34       9423.16       142.15 o
   0   5   1      13495.73      14214.96       179.71 o
   1   5   1      15455.22      16083.42       200.46 o
   2   5   1      16920.88      17633.03       251.89 o
   3   5   1      39160.66      42199.49       584.00 o
   4   5   1       1595.94       1748.98        49.76 o
   5   5   1      14157.31      14813.12       226.08 o
   6   5   1       1071.90       1055.32        37.36 o
   7   5   1       3488.79       3422.26       141.32 o
   8   5   1         14.75         80.58        26.30 o
   9   5   1        626.11        626.10        42.89 o
  10   5   1        817.60        833.37        63.83 o
  11   5   1          5.29         10.06        30.34 o
  12   5   1       1217.67       1316.49       133.88 o
  13   5   1        303.93        329.74        84.29 o
 -13   6   1         67.74         -9.92        59.50 o
 -12   6   1       1364.30       1375.99       133.88 o
 -11   6   1       6357.07       6041.96       250.41 o
 -10   6   1          0.41          9.92        42.15 o
  -9   6   1      17453.25      16951.22       276.59 o
  -8   6   1       1259.92       1098.34        46.58 o
  -7   6   1       6081.89       6284.57       144.42 o
  -6   6   1        707.24        736.12        49.04 o
  -5   6   1       2273.27       2436.87        57.02 o
  -4   6   1       2711.98       2643.44        57.02 o
  -3   6   1       6837.95       7062.13       149.29 o
  -2   6   1       1283.11       1455.88        35.07 o
  -1   6   1       7136.83       7153.25       113.96 o
   0   6   1      10735.86      11151.15       146.24 o
   1   6   1      17795.53      18816.50       234.84 o
   2   6   1        967.33       1201.98        34.95 o
   3   6   1       1096.37        981.34        28.67 o
   4   6   1       1746.94       1811.33        66.38 o
   5   6   1       3150.46       3197.12        67.96 o
   6   6   1        572.92        553.91        29.87 o
   7   6   1       9504.31       9532.59       192.29 o
   8   6   1       2204.68       2246.52       100.58 o
   9   6   1      11855.92      11811.11       258.47 o
  10   6   1        421.41        383.90        48.71 o
  11   6   1       3782.09       3754.40       132.92 o
  12   6   1       1120.67       1321.45       136.36 o
 -12   7   1         35.70         27.27        57.02 o
 -11   7   1        562.67        545.44        89.25 o
 -10   7   1       2308.78       2266.04       141.32 o
  -9   7   1        812.86        830.16        96.33 o
  -8   7   1         89.84        114.14        21.51 o
  -7   7   1        436.75        403.59        30.52 o
  -6   7   1       6224.00       5734.52       109.34 o
  -5   7   1        511.95        583.19        27.31 o
  -4   7   1       3510.58       3568.96        71.58 o
  -3   7   1      12919.79      13810.27       207.91 o
  -2   7   1       3897.77       3995.12        73.33 o
  -1   7   1      44811.59      45639.57       633.10 o
   0   7   1       5014.82       5241.60        78.96 o
   1   7   1      67242.02      70127.63       834.19 o
   2   7   1       3653.61       3564.46        59.49 o
   3   7   1        942.04        864.44        28.41 o
   4   7   1       2025.71       2020.36        48.64 o
   5   7   1       5151.84       5365.90       106.17 o
   6   7   1       6009.42       5784.86       110.32 o
   7   7   1         10.27         36.65        26.42 o
   8   7   1         15.34         57.06        22.78 o
   9   7   1         41.44         66.49        27.94 o
  10   7   1       1645.99       1690.02        83.66 o
  11   7   1        927.91        914.85       114.05 o
  12   7   1         20.60         84.29        59.50 o
 -12   8   1        906.19        961.95       121.48 o
 -11   8   1         36.16          4.96        49.59 o
 -10   8   1        960.62       1162.77       119.00 o
  -9   8   1        738.95        757.39        59.55 o
  -8   8   1       1932.75       2050.77       112.68 o
  -7   8   1      17053.92      16589.79       344.44 o
  -6   8   1       3367.10       3328.92        76.29 o
  -5   8   1      32897.62      33257.28       477.95 o
  -4   8   1         99.91        108.79        14.75 o
  -3   8   1       2720.94       2614.87        66.44 o
  -2   8   1       1044.13       1025.79        32.75 o
  -1   8   1        589.54        756.32        27.55 o
   0   8   1        999.42       1346.37        34.00 o
   1   8   1        713.22        852.84        30.06 o
   2   8   1        278.57        314.88        18.02 o
   3   8   1       1651.57       1556.25        41.07 o
   4   8   1        369.88        433.37        35.53 o
   5   8   1      15111.04      15691.29       242.16 o
   6   8   1       1846.76       1774.79        52.19 o
   7   8   1      20455.83      21255.91       326.61 o
   8   8   1       2026.22       2101.51        83.66 o
   9   8   1       1045.22        976.96        68.10 o
  10   8   1         69.18         36.24        29.19 o
  11   8   1        654.56        557.83        94.21 o
  12   8   1       1635.93       1814.82       151.23 o
 -12   9   1        512.33        510.73        99.17 o
 -11   9   1       4950.08       5097.36       238.01 o
 -10   9   1          6.14         57.02        47.11 o
  -9   9   1         75.44         64.46        44.63 o
  -8   9   1        498.19        527.18        37.76 o
  -7   9   1      10783.31      10840.96       186.60 o
  -6   9   1        204.78        198.12        21.74 o
  -5   9   1       4020.21       4280.18        87.78 o
  -4   9   1          6.60         21.24        13.77 o
  -3   9   1       3446.20       3826.84        76.46 o
  -2   9   1       1545.65       1672.97        50.38 o
  -1   9   1      20637.23      19829.58       254.73 o
   0   9   1        517.80        562.75        22.55 o
   1   9   1      17730.60      16227.43       212.25 o
   2   9   1       1093.71       1084.24        30.25 o
   3   9   1       3478.91       3863.63        76.49 o
   4   9   1       2415.34       2521.59        58.83 o
   5   9   1       3572.28       3691.48        78.68 o
   6   9   1         42.08         52.32        16.22 o
   7   9   1       5778.47       5971.94       202.06 o
   8   9   1        306.28        391.27        81.82 o
   9   9   1         14.20         57.40        50.82 o
  10   9   1          6.03          4.96        47.11 o
  11   9   1       6131.64       6753.50       285.11 o
  12   9   1          0.11          0.00        61.98 o
 -12  10   1        892.47       1137.98       133.88 o
 -11  10   1         69.94        235.53        71.90 o
 -10  10   1         44.81         34.71        54.54 o
  -9  10   1        693.24        599.98        89.25 o
  -8  10   1       1174.35       1169.42        83.06 o
  -7  10   1      11154.89      11144.49       192.74 o
  -6  10   1        877.81        968.38        42.23 o
  -5  10   1      16717.70      17073.76       305.99 o
  -4  10   1       1491.02       1679.88        48.74 o
  -3  10   1       4045.61       4077.92       105.66 o
  -2  10   1         87.88         43.77        12.72 o
  -1  10   1        282.70        294.50        20.12 o
   0  10   1       3722.31       3589.24        65.63 o
   1  10   1          5.58         26.11        12.88 o
   2  10   1        543.55        458.92        34.07 o
   3  10   1       6554.61       6846.09       120.43 o
   4  10   1       3923.19       4117.07        84.44 o
   5  10   1      23636.15      24093.36       529.42 o
   6  10   1       1076.07       1122.47        50.69 o
   7  10   1       7793.58       8060.83       190.70 o
   8  10   1       2001.05       2102.44        87.18 o
   9  10   1        369.44        314.45        44.68 o
  10  10   1        289.07        233.05        64.46 o
  11  10   1        910.84        904.93       119.00 o
  12  10   1         40.75        -47.11        57.02 o
 -12  11   1        425.30        652.05       114.05 o
 -11  11   1        226.93        285.11        79.34 o
 -10  11   1       2514.05       2744.54       171.07 o
  -9  11   1        122.97        161.15        59.50 o
  -8  11   1       3800.49       3825.50       185.94 o
  -7  11   1         79.45        104.86        24.37 o
  -6  11   1       1327.06       1541.02        52.59 o
  -5  11   1        182.13        240.49        24.29 o
  -4  11   1         14.43         13.54        15.51 o
  -3  11   1      12694.42      12473.09       200.70 o
  -2  11   1       4211.67       3937.02       127.99 o
  -1  11   1      24104.71      23470.83       302.76 o
   0  11   1        920.14        936.18        31.52 o
   1  11   1      18785.64      17999.23       238.27 o
   2  11   1       5909.89       5850.04        95.19 o
   3  11   1      10679.96      10690.33       175.81 o
   4  11   1       2742.21       2932.63        68.23 o
   5  11   1         20.95         22.58        15.46 o
   6  11   1         70.80         91.76        26.12 o
   7  11   1        446.58        574.83        55.78 o
   8  11   1        727.15        941.87        67.91 o
   9  11   1        135.01        204.62        39.30 o
  10  11   1       5768.10       5992.37       265.28 o
  11  11   1        474.20        671.88       101.65 o
 -11  12   1       6899.32       6966.72       302.47 o
 -10  12   1        166.88        238.01        71.90 o
  -9  12   1       7810.47       8139.41       312.39 o
  -8  12   1       1925.07       2065.22       141.32 o
  -7  12   1       7421.54       7330.63       179.32 o
  -6  12   1         85.47         47.39        17.52 o
  -5  12   1        832.55        777.11        57.53 o
  -4  12   1       3983.81       3940.43        86.89 o
  -3  12   1       3576.84       3430.10        77.51 o
  -2  12   1       1766.60       1582.09        49.25 o
  -1  12   1       2125.77       2164.67        50.42 o
   0  12   1        212.44        168.30        30.69 o
   1  12   1        784.67        960.02        32.96 o
   2  12   1       1720.76       1632.69        43.04 o
   3  12   1       5175.10       5145.45       101.19 o
   4  12   1       5024.94       5149.99       103.41 o
   5  12   1       1868.06       1733.53        53.79 o
   6  12   1        752.46        755.81        55.36 o
   7  12   1       4030.09       3920.44       120.36 o
   8  12   1       1677.59       1788.38        99.17 o
   9  12   1      14490.21      15073.90       483.46 o
  10  12   1        113.36        203.30        76.86 o
  11  12   1       1135.25       1100.79       133.88 o
 -11  13   1         38.53         59.50        69.42 o
 -10  13   1         13.32         12.40        52.06 o
  -9  13   1       1314.53       1480.12       141.32 o
  -8  13   1        260.66        317.35        69.42 o
  -7  13   1       3325.49       3197.97       114.05 o
  -6  13   1          0.65         20.11        17.54 o
  -5  13   1       3941.92       3994.86        91.93 o
  -4  13   1       3376.31       3312.66       103.52 o
  -3  13   1      18532.76      17995.90       281.79 o
  -2  13   1       3925.41       3822.90        85.21 o
  -1  13   1      11253.87      10769.83       158.91 o
   0  13   1         23.42         27.92        12.88 o
   1  13   1       6061.54       6194.61       103.41 o
   2  13   1       2515.71       2394.90        55.09 o
   3  13   1      18716.66      17830.90       343.59 o
   4  13   1       2170.68       2185.42        61.90 o
   5  13   1      11439.20      11455.59       246.89 o
   6  13   1        986.14        949.37        65.70 o
   7  13   1       2712.72       2764.51       100.96 o
   8  13   1        145.87        176.80        83.06 o
   9  13   1        545.88        634.69       101.65 o
  10  13   1         82.91        111.57        59.50 o
  11  13   1         30.34         14.88        64.46 o
 -11  14   1       2454.15       2737.10       198.34 o
 -10  14   1        286.51         99.17        69.42 o
  -9  14   1       4821.60       5018.02       240.49 o
  -8  14   1        409.82        577.67        94.21 o
  -7  14   1        905.16       1011.54       114.05 o
  -6  14   1       3782.38       3930.48       120.70 o
  -5  14   1       4811.47       5049.30       109.93 o
  -4  14   1        542.06        522.19        35.73 o
  -3  14   1      13313.03      12557.32       211.17 o
  -2  14   1         20.71         52.41        24.04 o
  -1  14   1       4111.98       3761.29        87.74 o
   0  14   1        624.02        543.32        31.85 o
   1  14   1       5341.72       4927.97        89.68 o
   2  14   1          6.60         -7.26        11.75 o
   3  14   1      13289.89      12373.78       207.24 o
   4  14   1         62.85         58.98        17.85 o
   5  14   1       1368.88       1416.26        69.53 o
   6  14   1        780.70        760.10        58.24 o
   7  14   1       2998.20       3144.56       111.54 o
   8  14   1        543.15        592.54        91.73 o
   9  14   1       3717.62       4219.70       220.65 o
  10  14   1        489.68        456.18        99.17 o
  11  14   1       2005.52       1852.01       195.86 o
 -10  15   1        486.69        500.81       104.13 o
  -9  15   1         21.24          4.96        61.98 o
  -8  15   1        105.06        178.51        69.42 o
  -7  15   1        629.29        550.40        86.77 o
  -6  15   1       3929.24       3891.53       249.17 o
  -5  15   1       9741.15       9710.23       178.40 o
  -4  15   1       1526.62       1561.28        73.78 o
  -3  15   1       8261.42       7670.05       146.65 o
  -2  15   1       2288.23       2005.20        62.21 o
  -1  15   1         75.17         91.16        31.42 o
   0  15   1        294.64        263.77        23.79 o
   1  15   1       7369.88       7252.28       121.02 o
   2  15   1       1096.89        927.74        60.48 o
   3  15   1       7917.89       7299.60       196.19 o
   4  15   1       1776.62       1764.26        75.88 o
   5  15   1       3075.55       3393.57       111.83 o
   6  15   1       3039.54       3306.58       252.88 o
   7  15   1       1715.25       1946.24       195.86 o
   8  15   1        166.24        106.61        64.46 o
   9  15   1        580.67        681.80       114.05 o
  10  15   1         48.63         52.06        66.94 o
 -10  16   1         44.96         47.11        66.94 o
  -9  16   1        724.35        666.92       111.57 o
  -8  16   1        247.39        322.30        79.34 o
  -7  16   1       2812.89       2761.90       171.07 o
  -6  16   1        652.66        602.46        86.77 o
  -5  16   1       9407.79      10113.20       233.21 o
  -4  16   1        825.92        825.34        63.05 o
  -3  16   1       2385.74       2340.56        80.68 o
  -2  16   1       4188.86       3924.46       130.27 o
  -1  16   1         78.87         34.08        19.43 o
   0  16   1      12237.77      11243.57       171.31 o
   1  16   1         12.94         43.65        15.88 o
   2  16   1       2789.21       2654.71        74.45 o
   3  16   1       3061.82       2958.68        96.64 o
   4  16   1       2123.82       2106.92        86.66 o
   5  16   1       8409.14       8451.83       207.29 o
   6  16   1         99.28         73.14        31.15 o
   7  16   1       4877.75       5234.28       163.57 o
   8  16   1        218.17        178.51        69.42 o
   9  16   1        409.87        381.81        89.25 o
  10  16   1          1.39          0.00        66.94 o
 -10  17   1        285.26        528.08       123.96 o
  -9  17   1        235.29        366.93        96.69 o
  -8  17   1       2177.31       2920.57       185.94 o
  -7  17   1         86.66        163.63        71.90 o
  -6  17   1       2513.45       2866.03       173.55 o
  -5  17   1        704.02        673.12        58.95 o
  -4  17   1         28.05         40.97        24.27 o
  -3  17   1       2035.94       2040.52       105.75 o
  -2  17   1        789.74        677.99        45.85 o
  -1  17   1      16389.71      15321.73       257.60 o
   0  17   1        384.38        399.54        30.21 o
   1  17   1      14789.29      14029.44       206.87 o
   2  17   1       3100.10       3172.65        84.13 o
   3  17   1        335.24        386.34        45.48 o
   4  17   1          1.54         21.82        27.27 o
   5  17   1        111.12         37.34        76.86 o
   6  17   1       1816.49       1812.51        89.26 o
   7  17   1       1317.87       1256.98       131.40 o
   8  17   1       2106.94       2491.66       178.51 o
   9  17   1          4.28        176.03        76.86 o
  -9  18   1       1767.30       1891.68       183.47 o
  -8  18   1         37.05         34.71        57.02 o
  -7  18   1      10968.67      11905.41       423.95 o
  -6  18   1        102.24         54.54        57.02 o
  -5  18   1       3210.34       3262.71       183.47 o
  -4  18   1        205.46        183.49        35.65 o
  -3  18   1         32.15         52.93        20.87 o
  -2  18   1       1282.77       1073.42        52.78 o
  -1  18   1        545.60        530.52        40.30 o
   0  18   1       1312.04       1334.53        49.20 o
   1  18   1       1207.32       1243.43        47.48 o
   2  18   1       3913.71       3760.30        95.44 o
   3  18   1        324.97        356.94        46.23 o
   4  18   1        315.05        294.72        43.41 o
   5  18   1       5768.87       5478.10       161.59 o
   6  18   1         20.33         -2.04        29.19 o
   7  18   1       4688.31       5216.36       252.88 o
   8  18   1         75.29        -27.27        54.54 o
   9  18   1       2926.95       3094.12       210.74 o
  -9  19   1         42.68         57.02        71.90 o
  -8  19   1          4.85         76.86        59.50 o
  -7  19   1         97.86        136.36        74.38 o
  -6  19   1          7.18         19.83        59.50 o
  -5  19   1         74.28         69.42        59.50 o
  -4  19   1       2868.31       2679.41       157.43 o
  -3  19   1       2114.67       2136.95        88.20 o
  -2  19   1       2120.29       1905.10        68.18 o
  -1  19   1      15137.65      14855.38       364.56 o
   0  19   1        351.42        235.26        27.28 o
   1  19   1      10611.81      10033.50       163.50 o
   2  19   1       8377.87       7526.55       193.66 o
   3  19   1       2387.55       2119.50        91.93 o
   4  19   1       1351.00       1392.54       111.57 o
   5  19   1         82.37         94.09        34.54 o
   6  19   1          6.19         14.88        57.02 o
   7  19   1        638.45        877.66       123.96 o
   8  19   1         66.94         37.19        59.50 o
   9  19   1        179.43        138.84        91.73 o
  -8  20   1        551.73        448.75       104.13 o
  -7  20   1       2276.41       2437.11       185.94 o
  -6  20   1       1302.32       1371.03       151.23 o
  -5  20   1       2474.45       2694.96       178.51 o
  -4  20   1       3630.35       3696.58       198.34 o
  -3  20   1       2293.42       2222.34        98.11 o
  -2  20   1        302.40        334.51        36.51 o
  -1  20   1        131.04        186.38        30.21 o
   0  20   1       1758.69       1771.08        94.29 o
   1  20   1        237.99        255.80        29.11 o
   2  20   1        219.78        281.57        70.66 o
   3  20   1       2627.35       2471.62       147.52 o
   4  20   1       6492.72       6260.75       180.93 o
   5  20   1       1891.06       1885.55        97.01 o
   6  20   1        395.89        443.79        99.17 o
   7  20   1       1845.13       2042.91       171.07 o
   8  20   1        827.56        964.43       138.84 o
  -8  21   1         98.80        114.05        91.73 o
  -7  21   1        388.64        513.21       109.09 o
  -6  21   1        141.83        136.36        74.38 o
  -5  21   1       4162.02       3942.02       220.65 o
  -4  21   1        334.58        292.55        79.34 o
  -3  21   1       2430.53       2506.67       106.95 o
  -2  21   1       2221.36       2262.50        79.14 o
  -1  21   1        362.93        428.99        60.21 o
   0  21   1        205.56        227.94        39.19 o
   1  21   1        949.36        975.86        71.88 o
   2  21   1       3478.06       3288.10       179.75 o
   3  21   1       5450.32       5038.66       436.35 o
   4  21   1        553.82        657.68        66.66 o
   5  21   1       4620.90       4051.11       218.17 o
   6  21   1         47.47         39.67        64.46 o
   7  21   1        127.88         44.63        64.46 o
  -7  22   1        302.92        411.56       104.13 o
  -6  22   1        131.07          9.92        66.94 o
  -5  22   1        828.24        810.72       116.53 o
  -4  22   1       1182.14       1014.02       126.44 o
  -3  22   1       5004.51       5677.51       260.32 o
  -2  22   1        773.21        705.51        67.07 o
  -1  22   1       2213.23       2085.70       138.06 o
   0  22   1       3320.69       3213.68        97.31 o
   1  22   1       3867.40       3714.38       184.70 o
   2  22   1       1484.20       1468.29        87.90 o
   3  22   1       2792.34       2727.78       115.35 o
   4  22   1          9.28        -18.76        30.73 o
   5  22   1       1007.62       1051.21       133.88 o
   6  22   1          0.31         99.17        69.42 o
   7  22   1       1089.15       1100.79       146.28 o
  -6  23   1       1102.45       1269.38       151.23 o
  -5  23   1       2578.30       2367.69       178.51 o
  -4  23   1        412.61        391.72        91.73 o
  -3  23   1       2647.37       2489.18       171.07 o
  -2  23   1       1189.34       1186.27        83.93 o
  -1  23   1       1327.73       1300.27        81.89 o
   0  23   1         24.87         47.79        31.41 o
   1  23   1       2789.02       2803.33       114.82 o
   2  23   1        388.50        327.22        63.22 o
   3  23   1       3551.82       3779.33       209.50 o
   4  23   1         45.72         22.31        57.02 o
   5  23   1        935.99       1085.92       138.84 o
   6  23   1       1417.53       1145.42       141.32 o
  -5  24   1       1036.47       1140.46       148.76 o
  -4  24   1        106.55        277.68        84.29 o
  -3  24   1         70.39         44.63        57.02 o
  -2  24   1       1550.38       1668.54       138.84 o
  -1  24   1          7.85         30.11        30.99 o
   0  24   1       3608.82       3411.27       244.21 o
   1  24   1         13.13         66.07        34.93 o
   2  24   1        537.15        600.82       130.16 o
   3  24   1         27.88         -6.23        31.55 o
   4  24   1         65.09         37.19        59.50 o
   5  24   1        820.79        790.88       123.96 o
   6  24   1         37.23         17.35        66.94 o
  -4  25   1        384.37        121.48        69.42 o
  -3  25   1       1492.63       1633.83       161.15 o
  -2  25   1         40.27         39.67        52.06 o
  -1  25   1       6158.28       6169.73       250.41 o
   0  25   1         85.23        137.94        40.95 o
   1  25   1       1843.87       1885.70        98.95 o
   2  25   1         49.56         40.88        35.91 o
   3  25   1        980.46        793.36       109.09 o
   4  25   1        979.62        924.76       123.96 o
   5  25   1        117.56        101.65        71.90 o
  -3  26   1        218.66        203.30        71.90 o
  -2  26   1        626.17        771.05       114.05 o
  -1  26   1          1.26         49.59        49.59 o
   0  26   1        482.51        523.09        63.04 o
   1  26   1         29.48         96.92        38.45 o
   2  26   1        195.17        245.45        74.38 o
   3  26   1        229.70        401.64        91.73 o
   4  26   1        385.15        260.32        81.82 o
  -2  27   1        411.75        466.10        96.69 o
  -1  27   1       3227.73       3949.46       215.70 o
   0  27   1         77.04         84.29        57.02 o
   1  27   1        348.10        335.05        55.20 o
   2  27   1        484.17        404.12        89.25 o
   0  28   1        382.20        245.45        76.86 o
 -10   0   2        948.82        845.43        81.82 o
  -8   0   2        812.58        763.61        61.98 o
  -4   0   2        994.20       1222.28        54.54 o
  -2   0   2      42863.88      49248.02      1147.90 o
   2   0   2     129706.20     132928.02      3084.20 o
   4   0   2         58.31         54.54        19.83 o
   6   0   2       2791.56       2915.61       119.00 o
   8   0   2       1746.97       1671.02        99.17 o
  12   0   2       5666.39       6213.03       255.36 o
 -11   1   2         30.54         23.55        26.30 o
 -10   1   2       1311.68       1277.14        63.83 o
  -9   1   2        662.02        639.99        50.82 o
  -8   1   2      13859.74      13330.34       267.76 o
  -7   1   2         47.84         63.87        18.35 o
  -6   1   2      23490.33      22274.76       417.75 o
  -5   1   2       2766.87       2635.49        68.37 o
  -4   1   2      14518.65      14999.97       437.59 o
  -3   1   2       7185.87       7761.19       142.87 o
  -2   1   2        917.35       1050.38        27.13 o
  -1   1   2       1143.99       1393.42        55.78 o
   1   1   2       2757.09       2843.94        53.12 o
   2   1   2         95.53        136.81        13.06 o
   3   1   2        585.32        597.87        30.99 o
   4   1   2       8597.89       8316.84       163.91 o
   5   1   2        903.41        757.33        37.66 o
   6   1   2      26636.54      25403.85       457.56 o
   7   1   2        716.17        742.03        53.30 o
   8   1   2       7866.82       7522.53       177.06 o
   9   1   2        796.04        654.52        76.86 o
  10   1   2       1039.69        977.50        68.30 o
  11   1   2        264.54        190.27        40.95 o
  12   1   2       1733.02       1652.54        91.16 o
  13   1   2         47.77        107.62        50.82 o
 -12   2   2       3142.56       3116.43       168.59 o
 -11   2   2         49.75         59.50        42.15 o
 -10   2   2       1264.92       1258.53        64.58 o
  -9   2   2        153.05        197.01        39.67 o
  -8   2   2        585.35        634.78        45.58 o
  -7   2   2       1169.97       1372.72        76.86 o
  -6   2   2        207.10        138.74        32.23 o
  -5   2   2       2262.36       2374.92        83.06 o
  -4   2   2      15066.09      16153.05       286.60 o
  -3   2   2      13868.10      14689.65       256.79 o
  -2   2   2      39344.36      45217.95       616.31 o
  -1   2   2       2932.82       2916.40        46.67 o
   0   2   2      22095.58      22362.24      3163.54 o
   1   2   2        516.67        661.96        21.86 o
   2   2   2      67149.30      72615.64      1200.87 o
   3   2   2      23878.08      25523.98       439.15 o
   4   2   2       1247.74       1026.53        39.42 o
   5   2   2      10304.75      10994.17       214.75 o
   6   2   2       6979.62       7309.40       160.40 o
   7   2   2        758.89        726.50        49.09 o
   8   2   2        362.88        292.55        52.06 o
   9   2   2       2240.52       2128.93        84.90 o
  10   2   2       2470.13       2671.04       148.76 o
  11   2   2          9.48         -4.96        44.63 o
  12   2   2        305.11        442.18        56.96 o
  13   2   2         70.70        123.96        66.94 o
 -12   3   2       1034.91        964.43       106.61 o
 -11   3   2        104.58        133.88        49.59 o
 -10   3   2       4314.92       3937.71       239.25 o
  -9   3   2       3103.35       2970.48        96.23 o
  -8   3   2       6494.21       6013.13       177.27 o
  -7   3   2        134.85        134.15        23.62 o
  -6   3   2       7189.32       7207.41       221.89 o
  -5   3   2       2900.23       2662.64        69.86 o
  -4   3   2      15489.39      14985.63       268.99 o
  -3   3   2        344.74        274.50        14.94 o
  -2   3   2       3722.06       3758.85        68.30 o
  -1   3   2          7.17         10.71         5.36 o
   0   3   2         12.80         32.23        15.19 o
   1   3   2        277.27        335.70        16.13 o
   2   3   2      13492.04      14418.04       279.01 o
   3   3   2       6725.20       6892.48       136.71 o
   4   3   2      21442.89      22423.77       397.07 o
   5   3   2        259.25        192.79        24.54 o
   6   3   2       1738.15       1601.60        81.82 o
   7   3   2       2258.58       2124.92        74.49 o
   8   3   2       9616.80       8868.65       199.83 o
   9   3   2        456.94        489.66        48.71 o
  10   3   2       6441.05       6010.74       164.68 o
  11   3   2        416.81        357.08        50.84 o
  12   3   2        793.27        644.61        99.17 o
  13   3   2        124.56        183.47        71.90 o
 -12   4   2        144.83         42.15        52.06 o
 -11   4   2        562.24        580.93        58.71 o
 -10   4   2       1566.02       1712.42        80.59 o
  -9   4   2        830.94        816.36        86.77 o
  -8   4   2       7917.33       7239.75       165.49 o
  -7   4   2         74.82        104.56        21.44 o
  -6   4   2      11187.55      11124.32       218.95 o
  -5   4   2        246.90        219.80        17.85 o
  -4   4   2      14262.67      13448.57       201.70 o
  -3   4   2        311.60        280.76        50.82 o
  -2   4   2      49318.79      52836.79       721.29 o
  -1   4   2        159.36        137.76        11.36 o
   0   4   2      25013.38      26383.71       367.78 o
   1   4   2       2839.20       3263.57        67.63 o
   2   4   2      31561.52      34625.99       590.98 o
   3   4   2        371.11        382.24        17.73 o
   4   4   2      29348.18      29435.64       660.72 o
   5   4   2         49.48         32.81        14.82 o
   6   4   2         74.55         43.21        35.95 o
   7   4   2         66.55         76.10        29.75 o
   8   4   2       1192.96       1126.25        60.46 o
   9   4   2        265.68        235.95        36.82 o
  10   4   2        201.05        237.40        42.07 o
  11   4   2         69.69         82.52        40.91 o
  12   4   2        413.61        634.69       101.65 o
  13   4   2        106.93         69.42        64.46 o
 -12   5   2       1957.82       1856.97       138.84 o
 -11   5   2        195.25        176.03        61.98 o
 -10   5   2      12002.59      11835.04       263.84 o
  -9   5   2         37.28         21.51        18.09 o
  -8   5   2       7884.67       7485.08       140.08 o
  -7   5   2        643.09        564.50        46.93 o
  -6   5   2       2877.90       2979.88        67.56 o
  -5   5   2       3905.20       4155.53        80.21 o
  -4   5   2       2870.33       2669.90        55.95 o
  -3   5   2        352.22        438.94        19.91 o
  -2   5   2      32682.54      34445.54       477.50 o
  -1   5   2      20637.98      21575.62       305.27 o
   0   5   2       4539.49       4728.32        80.52 o
   1   5   2        152.31        127.61        10.36 o
   2   5   2       2116.53       1819.72        55.45 o
   3   5   2       1039.07       1175.30        37.19 o
   4   5   2       5550.87       5227.12        91.31 o
   5   5   2         79.39         70.39        12.72 o
   6   5   2       2967.81       2769.48       116.53 o
   7   5   2        483.06        536.61        45.87 o
   8   5   2       6639.51       6415.84       160.34 o
   9   5   2          7.13         16.56        27.13 o
  10   5   2      10006.09       9589.71       249.17 o
  11   5   2        262.82        316.15        49.39 o
  12   5   2        611.80        488.41        94.21 o
 -13   6   2         28.04         22.31        57.02 o
 -12   6   2        456.41        622.29        94.21 o
 -11   6   2        515.60        391.72        74.38 o
 -10   6   2        455.29        497.79        66.94 o
  -9   6   2        148.82        149.51        25.05 o
  -8   6   2        451.81        494.87        34.93 o
  -7   6   2        911.73        858.32        37.18 o
  -6   6   2        291.32        284.32        22.97 o
  -5   6   2       6064.40       6339.33       112.28 o
  -4   6   2      13423.38      13546.71       206.37 o
  -3   6   2       1468.55       1407.41        35.71 o
  -2   6   2      37545.74      39855.30       553.38 o
  -1   6   2       5820.57       6586.60       106.76 o
   0   6   2      17751.14      18480.03       231.15 o
   1   6   2      12459.98      13560.89       198.92 o
   2   6   2      30214.40      31329.66       382.02 o
   3   6   2        793.06        963.87        28.45 o
   4   6   2      21483.46      22559.65       327.24 o
   5   6   2       2815.61       2903.18        63.72 o
   6   6   2        722.91        741.80        32.61 o
   7   6   2       4738.82       4993.94       103.03 o
   8   6   2        752.81        769.78        55.77 o
   9   6   2        763.55        959.16        69.10 o
  10   6   2        805.33        933.89        75.62 o
  11   6   2        281.84        224.03        44.47 o
  12   6   2        436.55        691.71       104.13 o
 -13   7   2        394.30        361.97        86.77 o
 -12   7   2        911.88       1142.94       126.44 o
 -11   7   2       1533.97       1879.28       136.36 o
 -10   7   2       4355.41       4306.48       195.86 o
  -9   7   2       1061.40       1101.06        80.58 o
  -8   7   2       6479.01       6413.87       150.19 o
  -7   7   2       2354.77       2553.93        66.69 o
  -6   7   2      15246.39      14271.69       225.41 o
  -5   7   2         81.28         68.66        13.02 o
  -4   7   2       8559.33       8567.84       140.93 o
  -3   7   2       2144.76       2310.29        51.17 o
  -2   7   2         89.49        108.26        13.02 o
  -1   7   2        305.40        202.91        24.63 o
   0   7   2       1044.25       1083.80        29.99 o
   1   7   2       7522.67       7335.92       103.62 o
   2   7   2          4.44          9.19        14.17 o
   3   7   2        178.69        185.84        28.02 o
   4   7   2       8713.93       8344.17       136.53 o
   5   7   2       2146.02       1969.92        50.31 o
   6   7   2       8359.04       8410.50       147.00 o
   7   7   2       1142.58       1139.68        43.74 o
   8   7   2       9401.55       9437.16       276.44 o
   9   7   2        372.14        380.41        60.74 o
  10   7   2       2599.52       2704.58       106.77 o
  11   7   2       1274.90       1203.71       107.85 o
  12   7   2       2237.49       2459.43       171.07 o
 -12   8   2       2477.92       2677.60       171.07 o
 -11   8   2        581.73        674.36        99.17 o
 -10   8   2        640.48        617.34        89.25 o
  -9   8   2        550.63        549.85        51.52 o
  -8   8   2       1807.55       1751.02        58.37 o
  -7   8   2       1929.40       2124.94       111.56 o
  -6   8   2       1499.12       1637.37        49.59 o
  -5   8   2       4192.97       4255.86        85.88 o
  -4   8   2       1896.34       2168.74        61.21 o
  -3   8   2        651.71        728.85        27.98 o
  -2   8   2      16043.30      16099.44       240.81 o
  -1   8   2       1000.87        977.12        32.19 o
   0   8   2      38709.70      39888.77       485.58 o
   1   8   2       2609.97       2777.09        51.20 o
   2   8   2      16607.06      16460.22       213.61 o
   3   8   2       4416.42       5074.74        90.95 o
   4   8   2        570.05        546.49        26.16 o
   5   8   2       1113.75       1116.17        37.91 o
   6   8   2       1906.21       2056.70        56.09 o
   7   8   2        604.03        788.98        79.34 o
   8   8   2       1186.18       1357.45        70.60 o
   9   8   2          1.31         63.54        30.34 o
  10   8   2        317.29        428.38        59.50 o
  11   8   2         54.74         71.90        59.50 o
  12   8   2       4548.13       5080.00       250.41 o
 -12   9   2        761.31        840.47       116.53 o
 -11   9   2        168.34        240.49        74.38 o
 -10   9   2        601.90        783.45        99.17 o
  -9   9   2         99.17         32.23        44.63 o
  -8   9   2       8016.22       7714.94       150.32 o
  -7   9   2         43.79         96.76        30.37 o
  -6   9   2      15042.35      14626.92       233.96 o
  -5   9   2          0.67         15.03        11.78 o
  -4   9   2       7951.04       7847.75       134.64 o
  -3   9   2        278.58        219.27        18.85 o
  -2   9   2         34.33         21.32        10.20 o
  -1   9   2       2314.68       2482.19        57.93 o
   0   9   2       3518.69       3563.75        63.40 o
   1   9   2         48.34         36.11        11.67 o
   2   9   2        378.95        327.41        19.26 o
   3   9   2       2092.58       2104.97        50.71 o
   4   9   2      10746.66      11308.29       181.01 o
   5   9   2        704.92        742.44        34.79 o
   6   9   2      26008.22      25410.79       510.35 o
   7   9   2         76.00         61.32        26.12 o
   8   9   2       6105.47       6245.68       164.54 o
   9   9   2        265.34        338.06        73.14 o
  10   9   2        114.97         96.47        69.42 o
  11   9   2         36.27        -34.71        54.54 o
  12   9   2       2017.41       2362.73       176.03 o
 -12  10   2       3920.20       4294.08       228.09 o
 -11  10   2       1273.70       1480.12       143.80 o
 -10  10   2         66.79         89.25        57.02 o
  -9  10   2       1323.65       1145.42       111.57 o
  -8  10   2         35.36         80.82        30.34 o
  -7  10   2         45.96        103.46        20.71 o
  -6  10   2       3616.36       3690.96        83.81 o
  -5  10   2        507.07        514.50        37.68 o
  -4  10   2       1560.33       1885.94        51.87 o
  -3  10   2       3403.39       3239.60        70.63 o
  -2  10   2       6641.61       6261.97       134.55 o
  -1  10   2        128.79         80.38        14.75 o
   0  10   2      49039.05      47730.11       581.97 o
   1  10   2        354.50        351.58        21.29 o
   2  10   2       4258.66       3571.67        64.90 o
   3  10   2        641.57        595.32        27.61 o
   4  10   2       5223.81       5671.87       105.75 o
   5  10   2         15.72         11.61        13.47 o
   6  10   2       1661.91       1866.01        74.12 o
   7  10   2        140.88        119.28        45.87 o
   8  10   2       1041.39        962.67        80.58 o
   9  10   2       1841.20       1839.27        87.48 o
  10  10   2        255.29        330.02        50.48 o
  11  10   2        400.82        287.59        84.29 o
  12  10   2       1588.64       1790.03       171.07 o
 -12  11   2       1358.56       1462.76       151.23 o
 -11  11   2        317.82        359.49        86.77 o
 -10  11   2       3273.13       2972.63       176.03 o
  -9  11   2       1745.88       2082.58       141.32 o
  -8  11   2       4827.64       4755.22       205.78 o
  -7  11   2       3120.22       3130.09        80.99 o
  -6  11   2      10379.65      11136.52       190.72 o
  -5  11   2       2558.94       2632.33        78.74 o
  -4  11   2       3508.90       3688.63        80.49 o
  -3  11   2       5586.15       5513.92       106.08 o
  -2  11   2       2045.98       1989.39        53.57 o
  -1  11   2        299.73        343.97        26.53 o
   0  11   2        176.30        248.09        18.62 o
   1  11   2        612.68        597.31        46.16 o
   2  11   2       2585.54       2430.82        52.43 o
   3  11   2      10952.89      10618.95       174.74 o
   4  11   2       2803.07       2720.50        65.26 o
   5  11   2         18.16         40.73        15.22 o
   6  11   2       6350.51       6178.77       156.54 o
   7  11   2        535.37        471.07        46.95 o
   8  11   2       5273.51       5412.28       152.79 o
   9  11   2        507.32        569.71        81.82 o
  10  11   2       4119.69       4135.41       215.70 o
  11  11   2         51.48         57.02        59.50 o
 -11  12   2       1001.25       1247.07       138.84 o
 -10  12   2        594.58        604.94       101.65 o
  -9  12   2       1303.92       1561.93       143.80 o
  -8  12   2       1214.91       1182.61       119.00 o
  -7  12   2        212.11        176.37        33.89 o
  -6  12   2       1787.08       1904.65        63.56 o
  -5  12   2         83.50         98.58        18.85 o
  -4  12   2       5537.98       5821.36       113.48 o
  -3  12   2       3280.71       3083.38        73.14 o
  -2  12   2      14057.96      13515.12       217.86 o
  -1  12   2         23.70         29.83        17.55 o
   0  12   2      11570.93      11251.27       161.68 o
   1  12   2       4904.86       4723.63        83.08 o
   2  12   2       9956.60       9728.04       144.15 o
   3  12   2       1064.65       1068.28        39.00 o
   4  12   2      13304.72      13770.87       221.89 o
   5  12   2        454.23        386.19        48.35 o
   6  12   2       1108.26       1009.55        61.33 o
   7  12   2          2.79         16.59        25.01 o
   8  12   2        958.04       1044.32        74.12 o
   9  12   2       1068.77       1267.02        79.06 o
  10  12   2        281.50        339.66        86.77 o
  11  12   2        719.26        758.65       119.00 o
 -11  13   2        360.97        213.22        84.29 o
 -10  13   2       5886.36       5662.63       265.28 o
  -9  13   2         41.15        -29.75        52.06 o
  -8  13   2       4515.27       4780.01       218.17 o
  -7  13   2         45.23         14.88        42.15 o
  -6  13   2       2193.73       2309.50        68.10 o
  -5  13   2        796.32        808.11        42.53 o
  -4  13   2       4339.96       4093.20        92.59 o
  -3  13   2        533.49        528.09        71.88 o
  -2  13   2       2938.68       2876.40        72.14 o
  -1  13   2         42.88         46.39        16.40 o
   0  13   2        401.80        423.51        25.99 o
   1  13   2        182.16        216.14        19.60 o
   2  13   2      10723.40       9977.35       149.32 o
   3  13   2       1812.80       1730.08        51.80 o
   4  13   2       1556.89       1455.70        49.15 o
   5  13   2       1443.00       1613.37        73.38 o
   6  13   2        250.64        273.51        38.09 o
   7  13   2         27.30         37.19        27.40 o
   8  13   2       4374.32       4596.59       143.24 o
   9  13   2        476.03        493.37        94.21 o
  10  13   2       6756.04       6872.51       295.03 o
  11  13   2         17.14         12.40        64.46 o
 -11  14   2        121.31        188.42        81.82 o
 -10  14   2        491.80        515.69       104.13 o
  -9  14   2         48.48         34.71        61.98 o
  -8  14   2        460.81        453.70        84.29 o
  -7  14   2       3120.39       2977.59       168.59 o
  -6  14   2        641.42        711.99        64.46 o
  -5  14   2        488.39        611.33        55.85 o
  -4  14   2      14844.71      14901.38       290.77 o
  -3  14   2        332.69        278.21        27.34 o
  -2  14   2       7888.02       7235.46       152.17 o
  -1  14   2        704.77        561.12        36.38 o
   0  14   2       3835.60       3955.24       112.36 o
   1  14   2        566.77        546.93        30.05 o
   2  14   2       6865.42       6804.33       113.67 o
   3  14   2         95.81         98.52        22.64 o
   4  14   2      13728.68      13547.41       283.09 o
   5  14   2       3709.71       3715.15       238.01 o
   6  14   2       1433.19       1454.71        73.07 o
   7  14   2       1365.86       1584.55        80.13 o
   8  14   2       1179.11       1286.00        79.82 o
   9  14   2        100.07        116.53        57.02 o
  10  14   2        472.31        550.40       106.61 o
 -10  15   2       1706.23       1901.59       176.03 o
  -9  15   2        135.74         94.21        64.46 o
  -8  15   2       4022.16       4480.02       223.13 o
  -7  15   2        816.46        649.57        94.21 o
  -6  15   2       1079.26       1036.33       109.09 o
  -5  15   2        136.15        156.30        24.00 o
  -4  15   2       6526.80       6563.45       166.74 o
  -3  15   2        457.53        431.24        33.63 o
  -2  15   2       6555.30       6059.37       123.70 o
  -1  15   2       4212.85       3827.16        91.04 o
   0  15   2         20.35         31.84        21.23 o
   1  15   2       5223.14       4959.33        92.73 o
   2  15   2       3908.90       3939.38        79.75 o
   3  15   2        308.79        274.35        31.17 o
   4  15   2       2558.42       2475.37        91.73 o
   5  15   2        111.19        159.75        61.98 o
   6  15   2       3351.04       3350.85       115.78 o
   7  15   2       1351.89       1417.40        82.19 o
   8  15   2       4413.47       4536.62       150.00 o
   9  15   2        286.82        376.85        91.73 o
  10  15   2       1647.68       2042.91       188.42 o
 -10  16   2        711.79        771.05       119.00 o
  -9  16   2         19.91        101.65        64.46 o
  -8  16   2         35.13         19.83        54.54 o
  -7  16   2       4426.98       4423.00       218.17 o
  -6  16   2       2284.21       2241.25       146.28 o
  -5  16   2        652.26        699.44       100.41 o
  -4  16   2       3346.49       3595.04        90.84 o
  -3  16   2        368.08        454.85        36.61 o
  -2  16   2       1652.51       1793.82        61.70 o
  -1  16   2        328.06        317.22        32.70 o
   0  16   2       9450.53       9256.47       147.72 o
   1  16   2       1018.44        994.13        40.71 o
   2  16   2      13157.12      11930.79       179.73 o
   3  16   2        156.70        198.04        35.06 o
   4  16   2       1604.49       1580.24        76.12 o
   5  16   2       2380.71       2555.18       140.08 o
   6  16   2        672.10        702.44        62.07 o
   7  16   2       3499.32       3615.26       150.00 o
   8  16   2        222.49        138.84        61.98 o
   9  16   2         32.66         66.94        59.50 o
  10  16   2         42.34        -39.67        61.98 o
 -10  17   2        945.28       1058.64       141.32 o
  -9  17   2          3.48          4.96        61.98 o
  -8  17   2       3500.20       3832.94       218.17 o
  -7  17   2          3.62         22.31        54.54 o
  -6  17   2       7292.03       7182.42       290.07 o
  -5  17   2        792.51        644.61        94.21 o
  -4  17   2       2286.43       2193.18        71.06 o
  -3  17   2       2982.03       2636.83        76.63 o
  -2  17   2          1.48          6.16        17.85 o
  -1  17   2       1341.78       1250.11        54.14 o
   0  17   2        579.15        711.77        46.27 o
   1  17   2       4415.07       4066.77        85.28 o
   2  17   2          2.69         17.10        16.82 o
   3  17   2        105.17        134.23        43.39 o
   4  17   2       2530.91       2521.04        97.99 o
   5  17   2         11.02        -23.80        23.80 o
   6  17   2      11437.60      10956.84       259.17 o
   7  17   2        548.78        650.83        66.34 o
   8  17   2       2715.23       2702.39       185.94 o
   9  17   2        100.43          4.96        69.42 o
  -9  18   2        721.64        892.53       138.84 o
  -8  18   2        467.49        520.64       104.13 o
  -7  18   2        686.42        689.23       106.61 o
  -6  18   2         54.41         61.98        57.02 o
  -5  18   2        375.22        386.76        79.34 o
  -4  18   2        191.32        218.36        30.18 o
  -3  18   2        670.67        625.49        44.37 o
  -2  18   2       9699.48       9121.06       174.72 o
  -1  18   2         45.10         27.55        20.29 o
   0  18   2      19605.84      19092.89       312.97 o
   1  18   2        808.39        838.60        42.73 o
   2  18   2       1468.61       1490.09        66.02 o
   3  18   2         59.80         29.11        27.13 o
   4  18   2        209.32        214.24        65.70 o
   5  18   2         22.00         56.89        31.15 o
   6  18   2        789.80        749.14        69.70 o
   7  18   2        627.82        699.15       109.09 o
   8  18   2       1402.25       1177.65       136.36 o
   9  18   2        522.84        800.80       126.44 o
  -9  19   2        724.32       1080.96       151.23 o
  -8  19   2       2846.61       2833.79       200.82 o
  -7  19   2          4.65         -4.96        54.54 o
  -6  19   2       9243.15       9252.60       354.53 o
  -5  19   2       2129.27       2104.89       151.23 o
  -4  19   2        843.09        939.64       114.05 o
  -3  19   2        377.44        421.53        38.07 o
  -2  19   2        133.45        171.51        42.18 o
  -1  19   2        595.08        567.93        43.70 o
   0  19   2         16.62        100.69        30.03 o
   1  19   2         38.85         25.32        18.70 o
   2  19   2          5.75         18.78        34.71 o
   3  19   2       2841.43       2546.08       102.46 o
   4  19   2       2393.17       2168.63        97.75 o
   5  19   2       1401.31       1419.29       194.62 o
   6  19   2       5388.11       5538.68       170.84 o
   7  19   2        549.42        870.22       119.00 o
   8  19   2        981.37       1036.33       141.32 o
   9  19   2         39.98        -49.59        69.42 o
  -8  20   2        261.43        173.55        76.86 o
  -7  20   2          0.45        -19.83        57.02 o
  -6  20   2         71.98         89.25        66.94 o
  -5  20   2        220.82        297.51        81.82 o
  -4  20   2       2303.93       2429.68       161.15 o
  -3  20   2       1453.44       1662.37        70.02 o
  -2  20   2       3647.48       3801.02       102.16 o
  -1  20   2       1835.63       1761.10        68.51 o
   0  20   2       5494.95       4949.01       120.19 o
   1  20   2        140.23        112.03        27.51 o
   2  20   2       3731.58       3807.87       287.59 o
   3  20   2       3143.92       2849.73       115.29 o
   4  20   2       2898.16       2859.47       130.16 o
   5  20   2          4.04          2.07        30.26 o
   6  20   2        270.22        409.08        91.73 o
   7  20   2         42.03         81.82        64.46 o
   8  20   2         22.96         57.02        71.90 o
  -8  21   2       1457.69       1623.92       198.34 o
  -7  21   2         71.11         17.35        69.42 o
  -6  21   2        623.58        530.56       109.09 o
  -5  21   2        909.23        934.68       128.92 o
  -4  21   2       2348.03       2729.67       180.99 o
  -3  21   2       2158.85       2072.66       148.76 o
  -2  21   2       3683.35       3599.20       101.45 o
  -1  21   2         16.65         42.23        23.12 o
   0  21   2         14.88         50.65        24.43 o
   1  21   2        597.67        552.54        47.06 o
   2  21   2       1527.66       1686.08        85.01 o
   3  21   2       1087.63       1133.07        82.34 o
   4  21   2       1719.16       1906.27        97.00 o
   5  21   2       1070.18       1093.70       235.53 o
   6  21   2        707.68        587.58        99.17 o
   7  21   2         20.26         76.86        69.42 o
  -7  22   2        638.14        840.47       141.32 o
  -6  22   2        240.47        188.42        84.29 o
  -5  22   2        351.31        476.02        99.17 o
  -4  22   2       7936.57       8979.88       352.05 o
  -3  22   2        302.53        406.60        84.29 o
  -2  22   2       1373.96       1489.26        70.83 o
  -1  22   2        132.38         96.22        28.95 o
   0  22   2        953.55        703.77        52.68 o
   1  22   2        617.65        481.74       117.76 o
   2  22   2       4055.05       4092.11       229.33 o
   3  22   2         58.58         88.07        50.82 o
   4  22   2       4250.86       4244.65       147.94 o
   5  22   2        510.56        411.56        86.77 o
   6  22   2         35.97         27.27        64.46 o
   7  22   2        465.14        485.94       111.57 o
  -6  23   2        341.62        156.19        76.86 o
  -5  23   2         55.21         -2.48        66.94 o
  -4  23   2       1236.62       1088.40       136.36 o
  -3  23   2         52.57         34.71        59.50 o
  -2  23   2       1971.88       2149.52       156.19 o
  -1  23   2       2379.14       2398.73       139.97 o
   0  23   2         71.50        109.58        29.99 o
   1  23   2       1167.84        952.56        75.38 o
   2  23   2       1514.20       1318.03       117.76 o
   3  23   2        628.75        638.76        65.72 o
   4  23   2        609.10        591.05        73.14 o
   5  23   2          2.04        -47.11        47.11 o
   6  23   2        683.80        617.34       114.05 o
  -5  24   2       1543.56       1591.69       168.59 o
  -4  24   2        925.30        840.47       119.00 o
  -3  24   2         67.63        176.03        71.90 o
  -2  24   2       2872.01       3337.08       193.38 o
  -1  24   2        105.66        126.44        59.50 o
   0  24   2       2489.82       2437.56       103.33 o
   1  24   2         84.79         49.52        34.93 o
   2  24   2       2620.29       2443.77       111.23 o
   3  24   2          0.39        -30.49        32.40 o
   4  24   2        971.72        887.58       119.00 o
   5  24   2       1768.09       1651.19       163.63 o
  -4  25   2        544.97        726.42       121.48 o
  -3  25   2         23.36          7.44        47.11 o
  -2  25   2         79.42        119.00        64.46 o
  -1  25   2       1290.43        999.14       119.00 o
   0  25   2          0.05         -8.68        31.56 o
   1  25   2       1569.71       1398.93        93.78 o
   2  25   2         45.93         63.22        36.82 o
   3  25   2         72.92         77.93        38.45 o
   4  25   2        916.37        639.65       106.61 o
   5  25   2        193.80        218.17        84.29 o
  -3  26   2         18.83        -34.71        52.06 o
  -2  26   2       1315.03       1314.01       143.80 o
  -1  26   2         54.36         -2.48        47.11 o
   0  26   2       3809.85       3951.94       208.26 o
   1  26   2         49.23         35.95        38.57 o
   2  26   2        846.49        836.93        79.75 o
   3  26   2        446.10        545.44       101.65 o
   4  26   2        917.42       1180.13       143.80 o
  -2  27   2          1.19         14.88        49.59 o
  -1  27   2       1440.94       1430.53       143.80 o
   0  27   2        137.14        195.86        66.94 o
   1  27   2        208.83        126.44        59.50 o
   2  27   2          5.48        -42.15        54.54 o
   3  27   2        278.59        297.51        91.73 o
   1  28   2        471.86        570.23       104.13 o
  -9   0   3       3029.86       2791.65       126.44 o
  -7   0   3      22575.12      21386.10       550.40 o
  -5   0   3      41499.86      42858.97      1026.41 o
  -3   0   3        512.95        664.44        32.23 o
  -1   0   3       1743.15       1889.20        54.54 o
   1   0   3        638.16        761.13        32.23 o
   3   0   3       4292.38       3912.27       121.48 o
   5   0   3      34632.79      33229.52       820.64 o
   7   0   3      12866.04      12257.46       354.53 o
   9   0   3       3479.93       3220.56       151.23 o
  11   0   3         38.61        111.57        54.54 o
  13   0   3       1416.47       1187.57       131.40 o
 -11   1   3       3487.98       3250.31       153.71 o
 -10   1   3        402.90        392.84        41.17 o
  -9   1   3        626.05        555.73        43.72 o
  -8   1   3        950.36        875.36        58.26 o
  -7   1   3       1985.96       1779.07        60.46 o
  -6   1   3       6974.18       6909.70       205.78 o
  -5   1   3        896.49       1051.21        54.54 o
  -4   1   3         36.25         32.23        14.88 o
  -3   1   3      17970.15      20347.29       493.37 o
  -2   1   3       5815.04       6312.01       112.98 o
  -1   1   3      35748.99      38533.44       524.23 o
   0   1   3        351.12        231.41        10.06 o
   1   1   3      20661.17      21878.17       262.14 o
   2   1   3       2706.90       3185.23       100.41 o
   3   1   3      28070.39      31385.69       536.45 o
   4   1   3        597.83        561.20        29.80 o
   5   1   3        821.18        925.72        42.07 o
   6   1   3       1588.86       1352.35        56.02 o
   7   1   3       4557.58       4123.56       113.06 o
   8   1   3          7.78         51.68        22.59 o
   9   1   3        391.96        354.38        45.87 o
  10   1   3       6172.35       5660.80       159.50 o
  11   1   3       3822.58       3835.42       188.42 o
  12   1   3         77.74         19.35        35.91 o
  13   1   3       2637.21       2776.41       124.43 o
 -11   2   3       2916.68       2724.71       143.80 o
 -10   2   3          1.06          4.56        21.44 o
  -9   2   3       5742.00       5271.65       134.03 o
  -8   2   3       2402.36       2266.16        75.32 o
  -7   2   3      11461.33      11027.75       314.87 o
  -6   2   3         30.91          4.25        22.31 o
  -5   2   3       8629.97       8099.01       159.42 o
  -4   2   3       4165.89       4208.10        89.20 o
  -3   2   3      19077.24      21107.78       360.18 o
  -2   2   3         67.44         39.28         7.45 o
  -1   2   3        186.93        171.92        16.12 o
   0   2   3       1700.28       1852.36        61.98 o
   1   2   3         14.30        -15.00        15.00 o
   2   2   3         29.58         -5.10        11.14 o
   3   2   3       1396.08       1352.53        42.07 o
   4   2   3       3428.61       3306.23        83.26 o
   5   2   3      15274.82      14663.48       276.97 o
   6   2   3        620.09        655.35        45.87 o
   7   2   3      10504.18       9604.78       206.87 o
   8   2   3       4062.33       3689.14       128.92 o
   9   2   3       5964.77       6055.43       160.40 o
  10   2   3        607.68        603.89        56.96 o
  11   2   3       2517.73       2358.19       119.00 o
  12   2   3       2019.83       2075.40       103.25 o
  13   2   3       1191.17       1197.66       136.36 o
 -11   3   3       1340.65       1415.57        77.88 o
 -10   3   3       2719.75       2667.68       138.84 o
  -9   3   3        607.45        580.38        45.84 o
  -8   3   3        296.74        270.88        31.41 o
  -7   3   3         15.02         31.94        14.82 o
  -6   3   3       4146.60       4109.83        97.99 o
  -5   3   3      10171.25      10100.66       192.63 o
  -4   3   3        350.94        395.59        20.05 o
  -3   3   3      13435.98      13837.99       201.08 o
  -2   3   3       7185.31       7345.35       110.70 o
  -1   3   3      14978.83      16584.66       233.07 o
   0   3   3       1110.51       1171.95        25.51 o
   1   3   3      36362.19      38852.34       726.42 o
   2   3   3        273.31        220.47        18.74 o
   3   3   3      11130.93      10933.86       228.09 o
   4   3   3       1031.76       1017.98        48.35 o
   5   3   3       6933.32       7265.82       156.00 o
   6   3   3       1935.10       1920.58       158.67 o
   7   3   3         64.94         61.98        34.71 o
   8   3   3        228.06        214.19        33.88 o
   9   3   3        134.59        109.56        32.40 o
  10   3   3       1315.80       1436.72        78.83 o
  11   3   3         42.56        102.33        38.45 o
  12   3   3          0.65        119.00        59.50 o
  13   3   3        558.17        644.26        70.60 o
 -12   4   3         28.75         71.90        52.06 o
 -11   4   3       4203.14       4002.08       199.58 o
 -10   4   3        163.96        179.69        37.66 o
  -9   4   3       8853.20       8605.07       201.58 o
  -8   4   3         52.47         90.76        18.58 o
  -7   4   3       3222.46       3124.93        72.65 o
  -6   4   3       1020.44        997.61        35.75 o
  -5   4   3       6693.32       6695.99       114.73 o
  -4   4   3       8381.41       8783.88       139.00 o
  -3   4   3      10214.54      10423.79       156.65 o
  -2   4   3        589.95        600.28        18.04 o
  -1   4   3      31920.30      33711.78       465.99 o
   0   4   3      11747.33      12444.54       182.10 o
   1   4   3       5165.22       5279.63        86.69 o
   2   4   3         75.48        116.20         7.82 o
   3   4   3      14353.55      15250.30       261.30 o
   4   4   3       4212.77       4256.89       141.32 o
   5   4   3       1456.48       1371.03        74.38 o
   6   4   3        823.02        691.26        84.29 o
   7   4   3       8230.06       7993.90       182.30 o
   8   4   3        172.87        142.87        30.64 o
   9   4   3      12563.12      12491.00       273.42 o
  10   4   3        988.78        895.24       158.67 o
  11   4   3       6772.06       6216.74       219.41 o
  12   4   3        341.88        303.92        52.93 o
 -12   5   3        133.71        131.40        57.02 o
 -11   5   3        537.69        448.81        53.28 o
 -10   5   3          1.71         11.04        27.13 o
  -9   5   3       1276.41       1294.93        53.35 o
  -8   5   3         21.52         51.63        17.44 o
  -7   5   3         23.81         19.94        13.27 o
  -6   5   3       1045.49        950.04        34.98 o
  -5   5   3      21202.18      22031.41       322.80 o
  -4   5   3       4870.17       4789.83        85.41 o
  -3   5   3      25917.49      26662.17       376.71 o
  -2   5   3       8219.69       8941.87       159.92 o
  -1   5   3      17338.15      19031.36       272.28 o
   0   5   3        911.61        982.76        74.44 o
   1   5   3       2556.93       2800.36        44.79 o
   2   5   3        991.62       1120.76        24.18 o
   3   5   3      28653.87      30157.23       698.20 o
   4   5   3       1160.09       1230.85        41.22 o
   5   5   3      17640.95      17993.92       269.41 o
   6   5   3       2382.97       2455.76        80.59 o
   7   5   3         48.85        104.55        27.27 o
   8   5   3       1138.68       1074.94        69.42 o
   9   5   3       3210.42       3045.01       164.87 o
  10   5   3        246.09        252.28        43.72 o
  11   5   3        106.89        175.33        42.71 o
  12   5   3          0.48         -2.29        33.88 o
 -12   6   3       1520.50       1618.96       133.88 o
 -11   6   3       3245.06       3054.45       163.63 o
 -10   6   3         35.21         17.35        28.05 o
  -9   6   3       5945.94       5894.27       156.00 o
  -8   6   3       2160.37       2207.15        63.98 o
  -7   6   3       8935.45       8480.47       149.90 o
  -6   6   3        226.68        289.62        23.29 o
  -5   6   3       4703.65       4640.47        88.69 o
  -4   6   3       5232.89       5282.04       101.39 o
  -3   6   3      22278.62      23136.28       331.33 o
  -2   6   3       2080.09       2404.50        89.50 o
  -1   6   3       5379.24       5274.16       119.39 o
   0   6   3       2446.46       2427.79        50.18 o
   1   6   3         96.71         31.99         8.35 o
   2   6   3         14.76          2.74         7.05 o
   3   6   3      26990.55      27700.77       519.50 o
   4   6   3        315.20        304.41        21.50 o
   5   6   3      10192.07      10579.29       236.02 o
   6   6   3          8.33         -6.67        16.54 o
   7   6   3       6750.30       6503.67       124.26 o
   8   6   3       3275.83       3141.68       105.14 o
   9   6   3       4194.64       4377.16       314.87 o
  10   6   3         26.57         32.38        29.19 o
  11   6   3       1181.10       1251.13       197.10 o
  12   6   3        990.10       1089.13        88.59 o
 -12   7   3        116.49        203.30        66.94 o
 -11   7   3        865.50        810.72       101.65 o
 -10   7   3        163.38        107.41        34.93 o
  -9   7   3        476.36        559.47        61.98 o
  -8   7   3        167.78        281.66        27.98 o
  -7   7   3          4.35          7.16        15.84 o
  -6   7   3       6954.61       6771.54       122.62 o
  -5   7   3       7849.81       8372.95       141.25 o
  -4   7   3       1153.00       1289.42        42.12 o
  -3   7   3      14044.02      15373.86       229.67 o
  -2   7   3       5073.55       4873.30       109.64 o
  -1   7   3      12587.66      12200.44       186.84 o
   0   7   3        341.30        375.99        21.51 o
   1   7   3      24224.41      24596.12       305.43 o
   2   7   3       5385.25       4769.50        73.45 o
   3   7   3       6425.39       6342.73       106.20 o
   4   7   3          4.21         -4.02         7.90 o
   5   7   3       4378.30       4613.84        94.07 o
   6   7   3        806.07        824.31        35.22 o
   7   7   3       4030.30       3880.52       114.74 o
   8   7   3       1528.96       1688.94        76.12 o
   9   7   3        161.92        216.56        47.11 o
  10   7   3         73.36         59.44        43.39 o
  11   7   3       1437.91       1243.22        87.44 o
  12   7   3        151.38        299.99        84.29 o
 -12   8   3        264.67        334.70        79.34 o
 -11   8   3       1035.37        716.51        99.17 o
 -10   8   3         40.62         61.98        47.11 o
  -9   8   3       2082.51       2099.21        89.25 o
  -8   8   3        360.88        336.10        39.87 o
  -7   8   3      12519.60      12360.31       384.82 o
  -6   8   3        275.39        376.11        50.08 o
  -5   8   3      18631.79      18691.07       282.60 o
  -4   8   3        443.60        416.89        23.16 o
  -3   8   3       5952.04       6710.33       114.98 o
  -2   8   3        598.26        524.40        24.25 o
  -1   8   3         94.82         93.33        13.31 o
   0   8   3      19178.34      18521.50       275.14 o
   1   8   3       1078.15       1352.50        36.03 o
   2   8   3       1407.78       1347.86        35.44 o
   3   8   3       1941.14       1910.78        40.12 o
   4   8   3       5024.54       5027.36        92.55 o
   5   8   3      10097.78      10818.22       175.84 o
   6   8   3        191.58        207.70        22.61 o
   7   8   3      12242.38      11858.62       253.21 o
   8   8   3          5.80          0.09        24.36 o
   9   8   3       2703.03       2657.60       111.57 o
  10   8   3        256.22        166.27       128.92 o
  11   8   3        552.39        626.97        65.52 o
  12   8   3          8.61         39.67        64.46 o
 -12   9   3          5.94         57.02        59.50 o
 -11   9   3       2678.58       3032.14       176.03 o
 -10   9   3        957.02        862.78       104.13 o
  -9   9   3         90.21         50.82        29.75 o
  -8   9   3        505.42        610.76        52.24 o
  -7   9   3       1226.91       1288.24        92.68 o
  -6   9   3          0.69         61.76        16.70 o
  -5   9   3        138.88        210.11        20.41 o
  -4   9   3         26.16         57.68        13.14 o
  -3   9   3        532.05        518.17        25.46 o
  -2   9   3        895.38        997.69        70.95 o
  -1   9   3      50317.27      49241.34       688.86 o
   0   9   3       1078.47       1121.23        58.29 o
   1   9   3      45554.34      44739.66       544.39 o
   2   9   3        809.04        968.30        32.25 o
   3   9   3       4392.81       4665.21        76.88 o
   4   9   3         90.08         99.25        18.10 o
   5   9   3          7.45         -0.83        11.05 o
   6   9   3       1632.83       1659.18        76.86 o
   7   9   3       1532.66       1535.23        70.98 o
   8   9   3        564.04        653.37       104.13 o
   9   9   3         13.70         10.16        25.60 o
  10   9   3        228.35        218.85        45.87 o
  11   9   3        474.11        517.79       147.52 o
  12   9   3          0.11         32.23        66.94 o
 -12  10   3          5.75         89.25        64.46 o
 -11  10   3        372.38        399.16        84.29 o
 -10  10   3         12.87         66.94        52.06 o
  -9  10   3       3766.72       3899.88       188.42 o
  -8  10   3       3429.79       3536.82       136.36 o
  -7  10   3      16275.09      16076.42       325.85 o
  -6  10   3       6471.72       6381.83       122.28 o
  -5  10   3       9180.17       9146.02       157.28 o
  -4  10   3       2258.78       2326.99        60.53 o
  -3  10   3        957.22        969.94        58.31 o
  -2  10   3          5.31          5.90        10.50 o
  -1  10   3         51.49         27.62        13.94 o
   0  10   3       2102.06       2352.40        59.01 o
   1  10   3         82.49         83.18        12.27 o
   2  10   3       2486.96       2522.59        51.32 o
   3  10   3       2537.57       2508.90        52.25 o
   4  10   3       4600.04       4683.28        90.43 o
   5  10   3      14617.45      13751.62       447.51 o
   6  10   3        241.27        211.50        32.11 o
   7  10   3      11905.11      11924.37       406.60 o
   8  10   3        347.01        398.70        81.82 o
   9  10   3       2454.79       2497.27       104.13 o
  10  10   3        746.11        746.77        69.08 o
  11  10   3        996.12       1053.69       123.96 o
 -12  11   3         70.64         57.02        64.46 o
 -11  11   3       1020.51       1219.80       133.88 o
 -10  11   3        614.51        753.70       106.61 o
  -9  11   3        167.92        106.61        57.02 o
  -8  11   3         97.93        103.59        32.11 o
  -7  11   3        207.05        205.69        33.17 o
  -6  11   3         90.69         89.73        19.41 o
  -5  11   3       5035.71       4980.78       102.34 o
  -4  11   3        684.91        733.93        34.34 o
  -3  11   3       7076.39       6942.88       125.95 o
  -2  11   3       8994.51       7799.14       142.15 o
  -1  11   3      22962.29      22177.70       471.17 o
   0  11   3         97.60        156.69        20.60 o
   1  11   3      11995.33      12195.09       170.25 o
   2  11   3      10339.67      10091.57       146.14 o
   3  11   3       6453.72       6297.45       101.68 o
   4  11   3         70.43         84.54        14.69 o
   5  11   3       6639.32       6706.98       162.10 o
   6  11   3       1369.14       1352.06        65.58 o
   7  11   3         93.63         95.98        30.99 o
   8  11   3        583.20        693.39        61.33 o
   9  11   3        127.78        172.24        39.87 o
  10  11   3        435.03        605.10        95.45 o
  11  11   3        892.13        999.14       128.92 o
 -11  12   3       1774.04       1856.97       153.71 o
 -10  12   3         35.37        -27.27        52.06 o
  -9  12   3       4214.04       4266.81       210.74 o
  -8  12   3        128.47        185.94        57.02 o
  -7  12   3       2062.33       2057.17        85.71 o
  -6  12   3        586.88        548.78        49.76 o
  -5  12   3      10979.68      11098.64       191.91 o
  -4  12   3       4213.51       4328.78        92.86 o
  -3  12   3       6542.95       6519.29       123.46 o
  -2  12   3       1797.92       1679.49        95.59 o
  -1  12   3       5152.43       4885.43       100.33 o
   0  12   3        959.14        944.93        39.87 o
   1  12   3       2603.21       2502.67        64.41 o
   2  12   3        352.47        293.77        21.63 o
   3  12   3       5454.40       5156.98        89.75 o
   4  12   3       2414.49       2452.95        84.09 o
   5  12   3       8005.65       8016.37       187.48 o
   6  12   3        938.79        800.69        90.49 o
   7  12   3       2501.69       2500.77        97.00 o
   8  12   3       1161.69       1247.88        77.96 o
   9  12   3       3629.96       3835.41       134.14 o
  10  12   3         57.94         37.19        61.98 o
  11  12   3       1891.17       1973.49       180.99 o
 -11  13   3          0.20        -17.35        59.50 o
 -10  13   3        751.41       1098.31       131.40 o
  -9  13   3       1751.82       1931.34       146.28 o
  -8  13   3        413.59        451.23        81.82 o
  -7  13   3         18.49         13.64        35.95 o
  -6  13   3        677.28        616.64        52.51 o
  -5  13   3       4814.87       5027.77       143.71 o
  -4  13   3          3.38         12.42        14.69 o
  -3  13   3      12101.89      11574.23       196.20 o
  -2  13   3          5.47         37.12        14.94 o
  -1  13   3       5297.28       5139.61       106.57 o
   0  13   3       2118.49       1884.43        67.83 o
   1  13   3       2959.92       2989.52       100.78 o
   2  13   3       1442.21       1526.88        43.32 o
   3  13   3      19294.22      18359.34       249.56 o
   4  13   3         71.67         99.55        26.30 o
   5  13   3       5213.51       5322.18       167.35 o
   6  13   3        187.24        149.55        33.88 o
   7  13   3          3.18         28.10        25.60 o
   8  13   3       1090.09       1239.99        83.28 o
   9  13   3        436.89        431.89        57.77 o
  10  13   3        294.95        535.52       101.65 o
  11  13   3        517.28        634.69       116.53 o
 -11  14   3       1663.39       1673.50       168.59 o
 -10  14   3        440.06        503.29        96.69 o
  -9  14   3       6900.34       7289.02       302.47 o
  -8  14   3        220.91        262.80        71.90 o
  -7  14   3       1167.66       1274.34       121.48 o
  -6  14   3          3.55         53.06        29.75 o
  -5  14   3       3344.84       3423.48        86.81 o
  -4  14   3          1.28         14.54        16.95 o
  -3  14   3      11457.32      11022.71       190.95 o
  -2  14   3       1208.60       1058.52        44.76 o
  -1  14   3        338.93        326.82        28.45 o
   0  14   3       8321.24       7865.32       147.78 o
   1  14   3       1047.38       1009.68        52.96 o
   2  14   3       3506.99       3338.29        70.00 o
   3  14   3       3269.59       3284.59        78.74 o
   4  14   3        628.92        609.14        68.18 o
   5  14   3       2391.76       2342.13        90.17 o
   6  14   3        376.44        352.83        44.63 o
   7  14   3       1428.83       1328.76       104.13 o
   8  14   3          3.23        -28.44        28.44 o
   9  14   3       7252.64       7688.57       213.34 o
  10  14   3          7.15         22.31        61.98 o
 -10  15   3         22.45         81.82        69.42 o
  -9  15   3        263.64        250.41        76.86 o
  -8  15   3        351.55        406.60        86.77 o
  -7  15   3         16.68         47.11        47.11 o
  -6  15   3       4313.21       4259.34       171.07 o
  -5  15   3       1283.76       1264.43        91.73 o
  -4  15   3        161.92        129.60        23.57 o
  -3  15   3      14492.62      14216.95       242.31 o
  -2  15   3         20.46         28.25        17.06 o
  -1  15   3       3339.27       3337.37        84.53 o
   0  15   3       1061.50        981.93        46.37 o
   1  15   3      17127.92      16542.75       231.60 o
   2  15   3        972.59        957.96        38.72 o
   3  15   3       9367.41       9094.20       307.43 o
   4  15   3        865.75        838.74        61.28 o
   5  15   3        685.66        693.16        58.24 o
   6  15   3       4229.90       4111.31       131.17 o
   7  15   3        460.03        460.65        92.97 o
   8  15   3        509.92        663.14        67.07 o
   9  15   3        217.18        314.87        86.77 o
  10  15   3        225.44        146.28        71.90 o
 -10  16   3        431.67        411.56        96.69 o
  -9  16   3       2955.66       3064.37       195.86 o
  -8  16   3        242.21         89.25        61.98 o
  -7  16   3       6100.65       5898.16       257.84 o
  -6  16   3         54.55         61.98        44.63 o
  -5  16   3       3079.37       3514.53       120.01 o
  -4  16   3         43.87         30.98        18.67 o
  -3  16   3        880.63        848.28        63.20 o
  -2  16   3        773.26        778.20        43.76 o
  -1  16   3       1145.91       1086.83        64.06 o
   0  16   3       4364.56       4284.58       101.98 o
   1  16   3        507.51        445.69        29.46 o
   2  16   3          9.77         47.63        16.74 o
   3  16   3       1627.74       1467.11       136.36 o
   4  16   3        169.11        130.29        32.11 o
   5  16   3       4920.62       4949.91       146.98 o
   6  16   3        318.25        314.59        45.84 o
   7  16   3       5120.32       5406.54       164.34 o
   8  16   3       1859.90       1994.89       101.65 o
   9  16   3       2769.16       3342.04       208.26 o
  10  16   3        603.07        617.34       114.05 o
 -10  17   3          1.62        -59.50        59.50 o
  -9  17   3         56.27        109.09        71.90 o
  -8  17   3        228.04        280.16        76.86 o
  -7  17   3       1917.46       2176.79       156.19 o
  -6  17   3       1544.68       1755.32       136.36 o
  -5  17   3          0.34         51.71        29.75 o
  -4  17   3       1233.57       1332.06        71.98 o
  -3  17   3       1939.17       1757.80        63.70 o
  -2  17   3        942.52        924.25        54.22 o
  -1  17   3      21371.51      19894.86       397.09 o
   0  17   3        273.25        331.11        33.26 o
   1  17   3       3056.75       2969.99        84.36 o
   2  17   3         38.45         22.31        21.92 o
   3  17   3       3632.42       3366.07       113.91 o
   4  17   3       2415.52       2368.45        97.19 o
   5  17   3        662.58        707.30        63.11 o
   6  17   3       1266.53       1453.42        85.05 o
   7  17   3       1312.38       1421.28        87.48 o
   8  17   3         34.04          9.92        59.50 o
   9  17   3        195.97        213.22        81.82 o
  -9  18   3        380.97        314.87        91.73 o
  -8  18   3        110.75        146.28        76.86 o
  -7  18   3       6417.28       7460.09       317.35 o
  -6  18   3          0.70        -12.40        49.59 o
  -5  18   3       8093.23       8345.19       319.82 o
  -4  18   3        918.97       1058.54        70.11 o
  -3  18   3        909.42        869.44        92.51 o
  -2  18   3        917.06        759.84        47.45 o
  -1  18   3         56.37         95.17        23.83 o
   0  18   3        118.46        159.84        27.74 o
   1  18   3          3.32         13.84        25.37 o
   2  18   3        824.57        826.23        52.13 o
   3  18   3        645.24        557.22        55.20 o
   4  18   3       2639.72       2614.65       104.03 o
   5  18   3       6810.07       6583.23       183.85 o
   6  18   3         16.89          2.69        30.26 o
   7  18   3       4277.82       4245.15       150.00 o
   8  18   3          9.88         39.67        66.94 o
   9  18   3          8.11        -52.06        52.06 o
  -9  19   3         25.98        156.19        86.77 o
  -8  19   3        682.64        647.09       119.00 o
  -7  19   3        441.36        557.83       109.09 o
  -6  19   3          9.63         -7.44        59.50 o
  -5  19   3        688.28        634.69       101.65 o
  -4  19   3        489.62        569.75        74.38 o
  -3  19   3        890.23        887.28       107.85 o
  -2  19   3        437.36        467.62        40.97 o
  -1  19   3       4985.38       5248.16       122.80 o
   0  19   3        129.50        103.26        26.99 o
   1  19   3       7595.19       6952.98       307.06 o
   2  19   3        473.76        483.55        44.33 o
   3  19   3       1600.07       1516.87       189.66 o
   4  19   3        498.47        503.14        90.49 o
   5  19   3       1384.76       1224.43        84.69 o
   6  19   3          1.79         36.43        33.35 o
   7  19   3       1819.88       2127.21       161.15 o
   8  19   3       1408.62       1482.60       158.67 o
  -8  20   3         39.47         24.79        69.42 o
  -7  20   3       2261.25       2486.70       185.94 o
  -6  20   3          0.44         -2.48        59.50 o
  -5  20   3       2449.87       2484.22       173.55 o
  -4  20   3       1801.24       2124.73       158.67 o
  -3  20   3        978.83        937.57        89.25 o
  -2  20   3       1197.33       1272.16       127.32 o
  -1  20   3        209.14        309.78        36.86 o
   0  20   3       1347.57       1197.95        61.71 o
   1  20   3         42.45         59.34        24.31 o
   2  20   3       1173.31       1103.47        63.86 o
   3  20   3        997.12        793.89        67.07 o
   4  20   3       1540.19       1579.88        87.44 o
   5  20   3       1891.07       2008.99       119.00 o
   6  20   3        319.14        325.22        51.81 o
   7  20   3       2925.10       2992.47       198.34 o
   8  20   3       1277.01       1415.66       156.19 o
  -7  21   3         25.85         54.54        74.38 o
  -6  21   3          9.75         89.25        64.46 o
  -5  21   3       1350.95       1172.69       141.32 o
  -4  21   3        721.17        771.05       111.57 o
  -3  21   3       5417.15       5124.86       160.06 o
  -2  21   3       1433.65       1257.39        85.71 o
  -1  21   3       2118.48       2259.40       107.34 o
   0  21   3          4.69          6.23        21.88 o
   1  21   3       4424.49       4199.48       181.83 o
   2  21   3        191.77        161.84        48.35 o
   3  21   3       3788.34       3455.28       126.19 o
   4  21   3        683.84        667.25        66.62 o
   5  21   3       1071.23       1026.70       106.61 o
   6  21   3        205.93        235.53        81.82 o
   7  21   3        155.60        176.03        76.86 o
  -7  22   3       1499.38       1611.52       178.51 o
  -6  22   3        215.16        116.53        76.86 o
  -5  22   3         22.95         -9.92        64.46 o
  -4  22   3        643.71        867.74       119.00 o
  -3  22   3       3717.47       3520.55       203.30 o
  -2  22   3        656.62        642.57        67.77 o
  -1  22   3       1014.70        924.55        59.74 o
   0  22   3        428.90        398.02        47.02 o
   1  22   3        181.47        160.85        32.42 o
   2  22   3        552.90        576.96        74.38 o
   3  22   3       2010.25       1933.05        98.13 o
   4  22   3        390.22        335.61        54.26 o
   5  22   3        308.58        237.46        68.18 o
   6  22   3        435.40        476.02        96.69 o
   7  22   3       1342.34       1363.59       156.19 o
  -6  23   3       1370.27       1552.02       171.07 o
  -5  23   3       1913.68       1690.86       173.55 o
  -4  23   3       1255.39       1440.45       156.19 o
  -3  23   3       4241.34       4596.55       238.01 o
  -2  23   3        155.34        192.84        48.35 o
  -1  23   3        674.51        578.46        76.86 o
   0  23   3        196.47        341.40        62.12 o
   1  23   3       1576.97       1540.32        72.46 o
   2  23   3        250.97        199.78        49.59 o
   3  23   3       2659.59       2682.54       333.46 o
   4  23   3        618.10        671.13        70.85 o
   5  23   3       1617.80       1705.73       161.15 o
   6  23   3        474.52        327.26        86.77 o
  -5  24   3       2551.12       2724.71       203.30 o
  -4  24   3         84.06          7.44        64.46 o
  -3  24   3        939.71        994.18       131.40 o
  -2  24   3        737.01        533.04        91.73 o
  -1  24   3        539.87        602.02       146.28 o
   0  24   3       2629.67       2771.21        94.74 o
   1  24   3        454.78        381.88        52.93 o
   2  24   3        684.17        632.47        65.58 o
   3  24   3       2206.13       2258.81       110.28 o
   4  24   3         95.85         73.69        40.95 o
   5  24   3        104.63         79.34        64.46 o
  -4  25   3        112.48         69.42        66.94 o
  -3  25   3        948.05       1068.56       136.36 o
  -2  25   3        137.26        180.99        64.46 o
  -1  25   3       2451.09       3002.38       185.94 o
   0  25   3         58.65         92.04        42.92 o
   1  25   3       2433.46       2664.62       117.42 o
   2  25   3        548.54        600.19        69.42 o
   3  25   3        502.49        569.92        67.48 o
   4  25   3        907.07        875.18       121.48 o
   5  25   3       1138.54       1182.61       143.80 o
  -3  26   3          6.68        -14.88        54.54 o
  -2  26   3        494.83        272.72        76.86 o
  -1  26   3        331.44        223.13        71.90 o
   0  26   3       2540.16       2412.32       163.63 o
   1  26   3        106.24         39.67        54.54 o
   2  26   3       1187.02       1205.78        92.72 o
   3  26   3        167.96        165.93        47.24 o
   4  26   3          2.08         17.35        64.46 o
  -1  27   3       2053.92       1869.36       153.71 o
   0  27   3        232.14        213.22        74.38 o
   1  27   3       5611.99       5808.91       265.28 o
   2  27   3        140.03        111.62        44.68 o
   3  27   3        207.77        200.82        76.86 o
 -10   0   4       3555.95       3619.72       151.23 o
  -8   0   4        324.13        304.95        44.63 o
  -6   0   4      13547.51      13365.69       352.05 o
  -4   0   4        550.37        614.86        34.71 o
  -2   0   4      54060.56      60655.10      1410.70 o
   0   0   4       3864.97       4876.16        93.78 o
   2   0   4       1068.33       1061.87        45.87 o
   4   0   4      33307.64      35993.90       877.66 o
   6   0   4       3880.09       3602.36       141.32 o
   8   0   4       5410.22       5015.54       193.38 o
  10   0   4       3345.58       3614.76       176.03 o
  12   0   4       7425.11       7881.57       304.95 o
 -13   1   4        410.83        468.58        91.73 o
 -10   1   4        201.24        215.70        47.11 o
  -9   1   4        320.18        287.56        32.40 o
  -8   1   4       6978.99       6451.42       147.23 o
  -7   1   4       4100.77       3945.69        98.95 o
  -6   1   4      30419.20      30178.09       525.03 o
  -5   1   4         10.02         37.76        11.29 o
  -4   1   4       5730.98       5541.34       109.47 o
  -3   1   4       1376.00       1356.93        35.65 o
  -2   1   4       1994.59       2215.06        39.95 o
  -1   1   4      21477.94      24537.61       465.07 o
   0   1   4       3835.02       4333.46        58.18 o
   1   1   4       1074.39       1112.11        35.79 o
   2   1   4       3933.70       4071.37        69.65 o
   3   1   4         35.79         11.95        18.59 o
   4   1   4      12561.82      12137.46       231.41 o
   5   1   4         10.98         12.00        16.59 o
   6   1   4      19305.69      18463.41       347.99 o
   7   1   4       2972.45       2680.23        89.41 o
   8   1   4       5752.22       4940.47       202.06 o
   9   1   4        759.10        715.10        58.55 o
  10   1   4         31.76         74.38        47.11 o
  11   1   4       2939.17       2909.02       117.46 o
  12   1   4        620.76        601.61        70.66 o
  13   1   4         81.52         94.35        45.48 o
 -12   2   4        950.36       1038.81       116.53 o
 -10   2   4        529.69        530.56        69.42 o
  -9   2   4       2862.55       2725.44        86.66 o
  -8   2   4         50.19         19.24        18.35 o
  -7   2   4        147.84        121.53        21.04 o
  -6   2   4          6.45         32.56        13.06 o
  -5   2   4       6661.82       6996.47       203.30 o
  -4   2   4       2880.52       2947.84        99.17 o
  -3   2   4       3244.25       3449.53        60.03 o
  -2   2   4      21504.59      23614.43       369.78 o
  -1   2   4      41164.11      45334.43       762.50 o
   0   2   4     223271.25     246339.97      4073.18 o
   1   2   4      42623.27      48766.75       576.36 o
   2   2   4      26305.44      27133.80       380.72 o
   3   2   4          6.79          6.20        10.52 o
   4   2   4       1166.12        896.87        38.57 o
   5   2   4       1167.70       1027.91        47.33 o
   6   2   4       1165.52       1201.11        53.45 o
   7   2   4        770.24        658.92        61.98 o
   8   2   4        572.40        528.12        49.59 o
   9   2   4       4800.24       4542.00       188.42 o
  10   2   4         38.80         25.26        60.74 o
  11   2   4       2230.03       2333.43       184.70 o
  12   2   4        876.60        949.56       116.53 o
  13   2   4       1302.61       1192.52       126.44 o
 -12   3   4       1021.96       1001.62       114.05 o
 -11   3   4        741.26        760.18        66.00 o
 -10   3   4      14876.47      13893.82       559.07 o
  -9   3   4        575.45        664.47        48.00 o
  -8   3   4      12414.62      12093.28       244.21 o
  -7   3   4       2511.11       2323.07       106.61 o
  -6   3   4       6993.53       7277.19       150.49 o
  -5   3   4       5488.27       5527.95       115.35 o
  -4   3   4       7707.80       7628.39       122.17 o
  -3   3   4        933.81        866.10        34.28 o
  -2   3   4       2379.04       2575.34        45.44 o
  -1   3   4       5640.54       6345.59        96.50 o
   0   3   4       1075.38       1200.18        27.31 o
   1   3   4        378.13        427.87        20.82 o
   2   3   4       9567.03       9466.95       145.95 o
   3   3   4       2038.15       1967.89        70.66 o
   4   3   4        217.29        224.46        27.27 o
   5   3   4       4559.83       4585.88       157.43 o
   6   3   4      12846.30      13423.96       266.47 o
   7   3   4       5064.80       4559.30       285.11 o
   8   3   4      11622.76      11853.34       359.49 o
   9   3   4        417.09        370.12        44.47 o
  10   3   4      11932.79      10793.89       252.37 o
  11   3   4        864.92        878.81       220.65 o
  12   3   4       3783.10       3742.47       182.23 o
  13   3   4        292.77        188.42        69.42 o
 -12   4   4          0.02         37.19        59.50 o
 -11   4   4        732.36        734.33        66.55 o
 -10   4   4        399.10        375.42        46.95 o
  -9   4   4        343.77        337.21        65.70 o
  -8   4   4       4548.96       4519.89       124.32 o
  -7   4   4        828.41        779.45        48.73 o
  -6   4   4         18.61         29.18        15.91 o
  -5   4   4         19.38         36.42        10.50 o
  -4   4   4      23578.79      23989.16       342.78 o
  -3   4   4      12091.08      12570.91       185.52 o
  -2   4   4      21868.64      24181.21       338.85 o
  -1   4   4        112.63        200.44        16.45 o
   0   4   4      23577.37      24280.47       340.95 o
   1   4   4      10938.86      10931.17       164.50 o
   2   4   4      36192.39      37482.27       644.12 o
   3   4   4        211.93        138.60        18.35 o
   4   4   4      27368.06      27751.92       573.95 o
   5   4   4       1066.82       1243.61        94.21 o
   6   4   4        776.93        751.22        71.90 o
   7   4   4        315.87        337.68        94.21 o
   8   4   4       1118.19       1111.60       111.57 o
   9   4   4        385.57        469.26        50.75 o
  10   4   4        577.42        658.89        63.11 o
  11   4   4        153.50        275.19        61.98 o
  12   4   4         67.04         29.17        36.93 o
 -11   5   4        967.51        938.23       117.76 o
 -10   5   4       5734.55       5620.30       245.45 o
  -9   5   4          1.14         42.48        26.12 o
  -8   5   4       7920.83       7487.31       163.05 o
  -7   5   4       2187.83       2091.11        63.95 o
  -6   5   4       1422.38       1358.18        41.22 o
  -5   5   4       3317.27       3619.46        72.56 o
  -4   5   4      22795.77      22796.30       328.82 o
  -3   5   4      10860.24      12120.16       181.65 o
  -2   5   4      23958.80      25118.15       353.64 o
  -1   5   4        893.53        818.03        24.34 o
   0   5   4          5.69         -6.87         6.87 o
   1   5   4       1522.85       1553.86        37.87 o
   2   5   4      27053.82      27346.76       390.18 o
   3   5   4        629.25        700.21        34.66 o
   4   5   4      11339.91      11360.15       175.05 o
   5   5   4        971.05       1055.98        71.90 o
   6   5   4       3141.67       3043.11        92.03 o
   7   5   4       5586.98       5149.11       135.79 o
   8   5   4       2452.07       2280.74        88.21 o
   9   5   4        623.04        556.96        55.77 o
  10   5   4       6735.01       6316.76       176.96 o
  11   5   4       1529.66       1769.62       183.47 o
  12   5   4        532.65        384.65        59.61 o
 -12   6   4       2060.79       2380.09       151.23 o
 -11   6   4        303.30        345.58        50.75 o
 -10   6   4       1529.22       1617.63       102.89 o
  -9   6   4        452.85        544.05        94.21 o
  -8   6   4          4.47         -3.93        45.87 o
  -7   6   4       1619.89       1628.36        50.34 o
  -6   6   4       5122.64       4956.36        96.11 o
  -5   6   4       6452.05       6682.15       116.07 o
  -4   6   4      23619.58      23887.93       345.04 o
  -3   6   4       1825.88       1834.48        47.29 o
  -2   6   4       5178.74       5398.76       108.44 o
  -1   6   4       4145.31       4575.47        81.04 o
   0   6   4       3799.53       3936.35        72.43 o
   1   6   4       2546.42       2618.02        55.11 o
   2   6   4       5471.74       5297.24        77.60 o
   3   6   4        373.62        387.97        24.33 o
   4   6   4      38703.90      41144.27       941.05 o
   5   6   4       2659.37       2865.80        63.12 o
   6   6   4       9604.13       9970.87       166.67 o
   7   6   4       1876.14       1926.90        76.24 o
   8   6   4        232.95        259.53        47.11 o
   9   6   4        873.72        804.67        64.58 o
  10   6   4       1273.13       1450.90        84.69 o
  11   6   4        131.02        185.16        42.92 o
  12   6   4       2045.28       2367.70       115.66 o
 -12   7   4       1269.23       1222.28       126.44 o
 -11   7   4        430.53        386.76        76.86 o
 -10   7   4       1598.09       1547.67       100.41 o
  -9   7   4        340.00        369.96        74.38 o
  -8   7   4       3875.80       3775.07       115.66 o
  -7   7   4         21.00         48.30        15.62 o
  -6   7   4      18347.38      17627.95       270.50 o
  -5   7   4      10805.12      10765.90       173.88 o
  -4   7   4      12260.27      12137.43       188.67 o
  -3   7   4       1705.78       2127.19        47.37 o
  -2   7   4        734.74        657.86        24.93 o
  -1   7   4       9577.72       9371.83       180.62 o
   0   7   4       1712.77       1895.58        44.83 o
   1   7   4      40800.45      41351.97       580.00 o
   2   7   4       7666.02       8042.50       143.79 o
   3   7   4       2878.15       2797.07        70.85 o
   4   7   4      13780.55      14161.71       215.10 o
   5   7   4       3219.47       3074.27       127.39 o
   6   7   4       4599.33       4269.60       116.49 o
   7   7   4        255.86        324.21        39.42 o
   8   7   4       5553.21       5372.66       156.19 o
   9   7   4        671.01        638.70        90.49 o
  10   7   4       2454.15       2594.84       106.90 o
  11   7   4         11.07         10.55        32.56 o
  12   7   4        404.92        401.96        62.46 o
 -12   8   4       2970.32       3180.89       183.47 o
 -11   8   4        313.16        299.99        71.90 o
 -10   8   4        451.76        449.22        53.45 o
  -9   8   4        246.76        253.21        40.21 o
  -8   8   4       1586.22       1650.44        74.49 o
  -7   8   4       3244.57       3353.98       224.37 o
  -6   8   4        403.36        375.70        27.31 o
  -5   8   4          6.14         13.46        10.82 o
  -4   8   4       2520.88       2610.18        58.35 o
  -3   8   4       3855.42       4003.44       103.88 o
  -2   8   4      24476.46      25097.44       362.77 o
  -1   8   4        116.28         99.76        19.73 o
   0   8   4      39912.53      40238.03       567.10 o
   1   8   4        440.89        384.99        25.51 o
   2   8   4      48155.57      50158.61       797.85 o
   3   8   4       8125.26       8205.16       118.02 o
   4   8   4        573.23        478.30        22.91 o
   5   8   4       1260.56       1477.27        43.00 o
   6   8   4        147.62        221.47        71.90 o
   7   8   4       1916.27       2009.91       154.95 o
   8   8   4        952.43        991.43        80.58 o
   9   8   4       1027.47       1138.63        79.34 o
  10   8   4        437.31        491.82        57.77 o
  11   8   4         84.68        107.42        42.71 o
  12   8   4       1674.79       1839.61       168.59 o
 -12   9   4       1617.86       1433.01       138.84 o
 -11   9   4          5.02          9.92        44.63 o
 -10   9   4       2925.45       3034.61       166.11 o
  -9   9   4        210.51        146.09        35.06 o
  -8   9   4      11247.54      10339.44       233.92 o
  -7   9   4        121.40        159.62        44.63 o
  -6   9   4      11722.77      11418.56       190.04 o
  -5   9   4          2.50         -9.93         9.93 o
  -4   9   4       3625.99       3857.98        78.74 o
  -3   9   4        454.10        421.43        23.99 o
  -2   9   4       7507.76       7231.01       125.30 o
  -1   9   4       2269.95       2346.42        57.56 o
   0   9   4         20.83         38.94        13.47 o
   1   9   4         86.32         90.68        15.62 o
   2   9   4       9631.73       9536.11       134.75 o
   3   9   4          2.57         -1.09         7.45 o
   4   9   4        646.83        617.12        32.77 o
   5   9   4        735.92        753.24       111.57 o
   6   9   4      19145.87      18616.41       363.74 o
   7   9   4        639.43        539.12        49.76 o
   8   9   4       7092.67       7265.44       186.55 o
   9   9   4         21.16          7.44        57.02 o
  10   9   4       4724.14       4734.60       202.06 o
  11   9   4         28.69         37.37        34.93 o
 -12  10   4       1843.04       1993.33       156.19 o
 -11  10   4         40.64         39.67        52.06 o
 -10  10   4       1153.44       1110.71       114.05 o
  -9  10   4        616.65        662.62        59.55 o
  -8  10   4        820.40       1018.73        66.12 o
  -7  10   4        522.87        505.36        46.95 o
  -6  10   4         79.92        121.34        28.05 o
  -5  10   4        765.38        761.06        84.13 o
  -4  10   4         32.27         45.77        14.29 o
  -3  10   4       8163.88       8046.52       138.65 o
  -2  10   4      13298.84      12980.88       206.60 o
  -1  10   4       5320.10       5277.94       107.62 o
   0  10   4      52807.16      51615.09       726.03 o
   1  10   4       5029.17       5025.72       114.01 o
   2  10   4      18100.33      18004.96       347.83 o
   3  10   4       5095.81       4717.86        79.41 o
   4  10   4        146.76        181.10        17.50 o
   5  10   4       2332.32       2564.88        86.77 o
   6  10   4       1536.82       1615.64        72.61 o
   7  10   4        884.91        826.17        60.31 o
   8  10   4        368.84        394.94        48.99 o
   9  10   4         16.42          0.68        27.94 o
  10  10   4        425.19        420.02        55.77 o
  11  10   4         80.23         82.11        42.89 o
 -12  11   4        739.02        761.13       119.00 o
 -11  11   4         53.24        -14.88        54.54 o
 -10  11   4       1761.39       1703.25       136.36 o
  -9  11   4        246.44        171.07        57.02 o
  -8  11   4       5233.29       4914.26       174.79 o
  -7  11   4        609.66        552.17        50.48 o
  -6  11   4       5751.97       5600.62       146.98 o
  -5  11   4       7604.37       7682.18       180.91 o
  -4  11   4       8540.07       8694.38       151.40 o
  -3  11   4       7682.37       7652.27       135.77 o
  -2  11   4       1791.67       1796.82        50.99 o
  -1  11   4      11645.86      11129.36       312.04 o
   0  11   4        272.48        268.25        23.35 o
   1  11   4        165.52        124.65        17.85 o
   2  11   4          5.18          2.84        15.64 o
   3  11   4       3530.96       3235.21        62.71 o
   4  11   4       8336.28       8306.42       186.70 o
   5  11   4       6605.16       6083.46       152.49 o
   6  11   4       6890.89       6937.46       178.51 o
   7  11   4         17.12         37.02        25.01 o
   8  11   4       3959.34       4116.66       133.69 o
   9  11   4        231.93        231.39        42.89 o
  10  11   4        940.10        941.16        79.41 o
  11  11   4        512.18        490.89       101.65 o
 -11  12   4        528.94        409.08        89.25 o
 -10  12   4        470.46        421.47        86.77 o
  -9  12   4        962.73       1068.56       114.05 o
  -8  12   4        326.16        402.03        48.84 o
  -7  12   4          3.60        -23.62        23.62 o
  -6  12   4       3029.66       2981.43       102.01 o
  -5  12   4       1223.89       1325.72        48.34 o
  -4  12   4      21756.53      22480.90       341.51 o
  -3  12   4       1992.15       2052.62        71.93 o
  -2  12   4       4337.83       4613.07       106.16 o
  -1  12   4       2079.14       1822.44        53.79 o
   0  12   4        139.36         96.75        17.68 o
   1  12   4       1645.00       1392.79        48.36 o
   2  12   4       8848.32       8942.08       134.38 o
   3  12   4       5936.21       5892.22        98.25 o
   4  12   4      15433.53      15044.25       376.85 o
   5  12   4         21.46          3.86        26.03 o
   6  12   4       4723.64       4634.13       178.51 o
   7  12   4         38.22         18.18        28.89 o
   8  12   4         20.94        -13.92        26.79 o
   9  12   4       1047.02       1247.06        87.44 o
  10  12   4        898.24       1011.18        85.53 o
  11  12   4        422.06        448.75        96.69 o
 -11  13   4         15.59          7.44        61.98 o
 -10  13   4       4953.97       4985.79       242.97 o
  -9  13   4         77.21        218.17        64.46 o
  -8  13   4       3694.48       3885.00       195.86 o
  -7  13   4         50.88         21.75        26.13 o
  -6  13   4       1643.79       1819.56        81.17 o
  -5  13   4        847.47        837.04        60.17 o
  -4  13   4       7264.29       7369.45       138.44 o
  -3  13   4        642.44        633.70        37.80 o
  -2  13   4      23449.36      22153.51       339.80 o
  -1  13   4       5110.11       4715.61       106.95 o
   0  13   4         57.75         41.89        16.42 o
   1  13   4       3800.90       3643.45        86.14 o
   2  13   4      18463.95      17570.64       238.55 o
   3  13   4        466.41        441.13        35.60 o
   4  13   4      10366.58      10190.92       316.11 o
   5  13   4        113.13        100.72        27.89 o
   6  13   4        655.36        712.76       135.12 o
   7  13   4        417.93        470.43        52.24 o
   8  13   4       4025.34       4129.32       138.97 o
   9  13   4         52.64         51.10        61.98 o
  10  13   4       2705.57       3263.53       141.05 o
  11  13   4         99.41          9.92        69.42 o
 -11  14   4        267.00        240.49        79.34 o
 -10  14   4        268.53        178.51        69.42 o
  -9  14   4       1198.88       1452.85       143.80 o
  -8  14   4       1441.29       1700.77       136.36 o
  -7  14   4        441.87        534.33       161.15 o
  -6  14   4        470.98        562.79        53.59 o
  -5  14   4        641.30        828.92        62.46 o
  -4  14   4       6931.68       7513.08       143.75 o
  -3  14   4       2675.23       2663.80        72.30 o
  -2  14   4      13154.29      12902.90       217.62 o
  -1  14   4        288.16        352.55        32.02 o
   0  14   4       5607.52       5054.37       113.17 o
   1  14   4       1974.60       1770.33        58.43 o
   2  14   4       8549.55       8328.12       131.66 o
   3  14   4       1584.85       1525.54        57.15 o
   4  14   4       6948.63       7191.75       177.93 o
   5  14   4         39.19         53.66        26.79 o
   6  14   4       1121.16       1075.98        75.32 o
   7  14   4       1771.29       2037.88        91.73 o
   8  14   4       1087.93       1337.93        89.97 o
   9  14   4       1622.43       2092.82       168.59 o
  10  14   4         86.73        121.48        66.94 o
 -10  15   4       5216.65       5647.75       272.72 o
  -9  15   4         31.78         24.79        59.50 o
  -8  15   4       6117.22       6136.17       270.24 o
  -7  15   4       1345.97       1383.43       133.88 o
  -6  15   4       3691.44       3634.84       123.88 o
  -5  15   4        755.99        769.81        62.07 o
  -4  15   4         21.04         32.89        26.12 o
  -3  15   4        155.89        203.46        28.67 o
  -2  15   4       2520.74       2553.37       112.13 o
  -1  15   4       3066.66       2857.84        77.45 o
   0  15   4        237.32        240.07        31.46 o
   1  15   4       1696.54       1629.15        58.58 o
   2  15   4        118.97         60.50        20.05 o
   3  15   4        443.38        458.96        38.15 o
   4  15   4       1443.59       1224.18        66.62 o
   5  15   4         93.18         71.90        28.05 o
   6  15   4       1053.55       1008.17        72.74 o
   7  15   4        146.27        151.77        39.67 o
   8  15   4       7388.39       7465.46       265.28 o
   9  15   4        273.65        234.23        50.03 o
  10  15   4       6767.93       7301.42       322.30 o
 -10  16   4        572.19        669.40       114.05 o
  -9  16   4        404.48        463.62        96.69 o
  -8  16   4         29.53         37.19        52.06 o
  -7  16   4       2210.63       2114.81       151.23 o
  -6  16   4         67.77         80.42        35.14 o
  -5  16   4       3668.29       3719.74       124.90 o
  -4  16   4        418.84        389.03        46.23 o
  -3  16   4         14.03         13.27        22.00 o
  -2  16   4      10437.37      10391.11       218.43 o
  -1  16   4         50.33         69.79        21.51 o
   0  16   4      14136.81      13233.84       227.92 o
   1  16   4          9.71          0.16        16.40 o
   2  16   4       8279.13       8059.01       159.72 o
   3  16   4        101.28         42.88        21.74 o
   4  16   4       1622.50       1382.06       208.26 o
   5  16   4       2384.43       2498.08       107.85 o
   6  16   4          6.53          3.56        40.91 o
   7  16   4       1488.23       1541.21        99.17 o
   8  16   4          1.09         15.84        47.11 o
   9  16   4        287.39        208.26        84.29 o
  10  16   4         73.89         79.34        74.38 o
 -10  17   4        140.82        228.09        99.17 o
  -9  17   4        260.31        203.30        79.34 o
  -8  17   4       2559.58       2694.96       185.94 o
  -7  17   4        438.62        607.42       101.65 o
  -6  17   4       7156.06       7893.96       312.39 o
  -5  17   4       1601.71       1473.05        86.35 o
  -4  17   4       3683.99       3568.04       122.12 o
  -3  17   4        644.74        711.25        46.08 o
  -2  17   4        118.80        102.85        22.97 o
  -1  17   4       1993.96       1972.76        86.90 o
   0  17   4         31.53         80.52        23.35 o
   1  17   4       1131.34        943.40        51.53 o
   2  17   4         54.36         11.23        20.15 o
   3  17   4         62.34         91.91        25.19 o
   4  17   4       2001.22       1919.95       215.70 o
   5  17   4       1582.53       1530.54        82.93 o
   6  17   4       8130.07       7878.66       208.42 o
   7  17   4       1449.13       1608.01        90.49 o
   8  17   4       1981.69       2404.75       115.07 o
   9  17   4         32.16          2.48        61.98 o
  -9  18   4        821.94        773.53       126.44 o
  -8  18   4        695.75        899.97       131.40 o
  -7  18   4        344.74        582.63       104.13 o
  -6  18   4       4400.38       4787.45       235.53 o
  -5  18   4       1293.08       1328.16        81.50 o
  -4  18   4        225.97        153.50        39.30 o
  -3  18   4       1494.64       1594.68        82.60 o
  -2  18   4       4038.40       3738.24        98.14 o
  -1  18   4         44.76         35.86        21.82 o
   0  18   4       8352.13       7754.02       157.25 o
   1  18   4        340.67        319.17        34.29 o
   2  18   4       3389.02       3250.31       110.45 o
   3  18   4       1198.83       1201.46        77.88 o
   4  18   4       1370.09       1364.36        82.40 o
   5  18   4        634.38        767.26        67.48 o
   6  18   4       3613.84       3493.24       220.65 o
   7  18   4        170.33        228.84        48.71 o
   8  18   4       1443.17       1943.74       176.03 o
   9  18   4        280.30        215.70        91.73 o
  -9  19   4        613.86        845.43       131.40 o
  -8  19   4       1083.14       1204.92       143.80 o
  -7  19   4        672.93        599.98       104.13 o
  -6  19   4       5740.30       6022.12       277.68 o
  -5  19   4        142.24         57.02        61.98 o
  -4  19   4       6994.59       7162.09       197.52 o
  -3  19   4       2002.36       1974.85        94.57 o
  -2  19   4        276.69        349.06        36.33 o
  -1  19   4        477.31        485.08        42.15 o
   0  19   4         11.62         50.88        22.21 o
   1  19   4        537.57        435.41        39.58 o
   2  19   4        790.58        742.71        52.34 o
   3  19   4       3535.57       3290.42       125.20 o
   4  19   4       4477.74       4194.47       332.22 o
   5  19   4        136.14        135.09        39.84 o
   6  19   4       3667.03       3678.75       283.88 o
   7  19   4        302.90        338.94        70.66 o
   8  19   4       1600.86       1623.92       166.11 o
  -8  20   4         33.66          9.92        74.38 o
  -7  20   4        154.74        327.26        96.69 o
  -6  20   4         63.56         37.19        59.50 o
  -5  20   4        264.73        210.74        79.34 o
  -4  20   4       1498.44       1651.95       111.57 o
  -3  20   4        422.88        485.02        95.45 o
  -2  20   4       4333.04       4242.50       140.72 o
  -1  20   4        817.90        854.95        54.70 o
   0  20   4       3910.76       3624.36       101.23 o
   1  20   4        269.84        313.57        36.83 o
   2  20   4       7854.76       7518.10       162.62 o
   3  20   4         94.04         87.28        34.15 o
   4  20   4       1250.58       1189.95        83.26 o
   5  20   4        152.73        263.21        81.82 o
   6  20   4          9.62        -20.23        32.08 o
   7  20   4        664.72        892.53       121.48 o
   8  20   4          2.01         29.75        66.94 o
  -7  21   4        123.03        138.84        76.86 o
  -6  21   4        971.22       1080.96       136.36 o
  -5  21   4        484.42        629.73       104.13 o
  -4  21   4        375.86        476.02        96.69 o
  -3  21   4       1484.87       1776.88        99.43 o
  -2  21   4        424.24        469.67        58.55 o
  -1  21   4        692.02        612.32        48.96 o
   0  21   4        140.07        149.64        36.02 o
   1  21   4        277.78        266.80        40.68 o
   2  21   4        674.74        614.44        50.79 o
   3  21   4        808.72        794.49        69.23 o
   4  21   4        117.98        132.56        78.10 o
   5  21   4        699.61        738.50        73.38 o
   6  21   4        896.51        820.27        76.90 o
   7  21   4        128.77         12.40        69.42 o
  -7  22   4        152.28        180.99        91.73 o
  -6  22   4          6.86        -19.83        66.94 o
  -5  22   4       1229.60       1385.91       156.19 o
  -4  22   4       2183.94       2315.63       173.55 o
  -3  22   4       1400.04       1316.80       136.36 o
  -2  22   4       5565.73       5683.71       225.61 o
  -1  22   4        214.56        284.70        66.94 o
   0  22   4       1918.59       1732.56        73.66 o
   1  22   4         85.34         88.36        29.73 o
   2  22   4       3487.36       3422.18       127.09 o
   3  22   4       1718.65       1639.53        91.16 o
   4  22   4       2041.55       2037.07       153.71 o
   5  22   4       1079.09       1110.06        88.52 o
   6  22   4         64.85         44.63        59.50 o
   7  22   4         67.60         84.29        71.90 o
  -6  23   4        368.97        299.99        94.21 o
  -5  23   4        208.04        285.11        94.21 o
  -4  23   4       2090.04       2315.63       176.03 o
  -3  23   4        476.16        466.10        94.21 o
  -2  23   4       2976.11       3145.76       131.34 o
  -1  23   4        387.54        450.57        58.55 o
   0  23   4         10.62         18.67        27.61 o
   1  23   4        116.05         54.78        28.43 o
   2  23   4       2255.48       2349.08       107.81 o
   3  23   4        527.99        531.20        62.22 o
   4  23   4       2458.78       2573.95       118.25 o
   5  23   4       1084.49       1188.15        96.23 o
   6  23   4        187.22         89.25        59.50 o
  -5  24   4        985.19        887.58       128.92 o
  -4  24   4       2695.45       2858.59       200.82 o
  -3  24   4         41.98         94.21        66.94 o
  -2  24   4       1116.59       1192.71        96.37 o
  -1  24   4        130.40        117.25        44.68 o
   0  24   4        390.50        472.92       119.00 o
   1  24   4        116.97        129.55        40.76 o
   2  24   4        816.71        967.33        81.51 o
   3  24   4         13.34         43.61        34.15 o
   4  24   4       4395.46       4395.22       160.23 o
   5  24   4       2200.81       2885.86       195.86 o
  -4  25   4       1663.28       1787.55       176.03 o
  -3  25   4         45.53         69.42        69.42 o
  -2  25   4        171.57        267.76        79.34 o
  -1  25   4       2065.69       2113.14       110.40 o
   0  25   4          4.75        -20.19        35.70 o
   1  25   4       4946.72       4916.37       240.49 o
   2  25   4        315.88        391.66        56.96 o
   3  25   4          2.57        -24.79        47.11 o
   4  25   4       1039.53        905.37        83.15 o
   5  25   4        171.13         99.17        69.42 o
  -3  26   4          0.38         32.23        66.94 o
  -2  26   4       1364.14       1217.32       138.84 o
  -1  26   4        169.96        101.65        61.98 o
   0  26   4       4672.42       4771.31       388.00 o
   1  26   4        268.11        282.64        76.86 o
   2  26   4       1703.77       1829.69       148.76 o
   3  26   4         18.50        -32.93        33.35 o
   4  26   4          2.82        -32.23        54.54 o
   0  27   4          1.33         19.83        57.02 o
   1  27   4       1111.83       1494.99       148.76 o
   2  27   4        665.78        907.41       123.96 o
   3  27   4        910.17        853.05        82.40 o
  -9   0   5        996.32        825.59        66.94 o
  -7   0   5      26151.34      24926.48       627.25 o
  -5   0   5      51725.26      51826.45      1229.71 o
  -3   0   5       5021.91       5169.26       138.84 o
  -1   0   5       1527.55       1612.96        39.18 o
   1   0   5       8783.61       9636.62       357.01 o
   3   0   5       5119.98       4727.95       146.28 o
   5   0   5      51881.53      52277.68      1266.90 o
   7   0   5      11548.81      10878.99       327.26 o
   9   0   5         31.50         27.27        39.67 o
 -13   1   5       4971.34       5003.15       245.45 o
 -10   1   5       3897.55       3733.77       171.07 o
  -9   1   5          4.03          1.24        17.53 o
  -8   1   5        226.57        264.09        29.80 o
  -7   1   5      13593.38      12867.41       246.27 o
  -6   1   5        532.89        421.54        35.95 o
  -5   1   5        823.11        916.26        34.93 o
  -4   1   5       4649.44       4703.33       182.23 o
  -3   1   5       7963.62       9031.54       162.93 o
  -2   1   5       6415.27       7346.66       110.79 o
  -1   1   5      32809.97      35187.71       747.89 o
   0   1   5        423.55        465.16        13.10 o
   1   1   5      29858.81      31458.06       377.13 o
   2   1   5        889.73        883.40        21.43 o
   3   1   5       2231.36       2557.80       106.61 o
   4   1   5       6245.20       6459.74       139.36 o
   5   1   5       8575.94       8845.39       184.95 o
   6   1   5        754.07        663.23        97.93 o
   7   1   5       6667.13       6040.88       150.77 o
   8   1   5        389.89        394.26        43.72 o
   9   1   5         14.81        -13.94        25.37 o
  10   1   5       2770.07       2723.19       200.82 o
  11   1   5       4545.98       4787.33       155.14 o
  12   1   5         39.81         52.06        57.02 o
 -13   2   5        453.08        448.75        89.25 o
 -12   2   5       1186.76       1018.98       116.53 o
 -11   2   5       3943.99       3775.91       190.90 o
 -10   2   5        531.32        590.06        71.90 o
  -9   2   5       8480.25       7938.59       255.36 o
  -8   2   5       1969.84       2019.39        67.34 o
  -7   2   5       6806.77       6387.58       139.16 o
  -6   2   5       6866.18       6847.17       140.92 o
  -5   2   5       9811.08       9677.18       183.04 o
  -4   2   5        993.03        967.64        32.11 o
  -3   2   5       3966.37       4222.64       112.67 o
  -2   2   5       9057.24       9918.46       185.73 o
  -1   2   5       2792.77       3194.34        60.44 o
   0   2   5       6863.48       7704.02        99.62 o
   1   2   5          1.20         -4.92         4.92 o
   2   2   5       4133.87       4223.49        75.38 o
   3   2   5       3853.04       3962.05        91.16 o
   4   2   5        718.61        640.61        35.91 o
   5   2   5       7293.29       6725.26       149.88 o
   6   2   5       2738.30       2746.06       141.32 o
   7   2   5      11220.07      10534.47       227.02 o
   8   2   5       2664.21       2630.69        95.53 o
   9   2   5       8269.77       7981.62       198.10 o
  10   2   5        423.94        461.14        74.38 o
  11   2   5       2395.69       2536.98       108.69 o
  12   2   5       1094.80       1111.77        88.52 o
 -12   3   5        162.55        166.11        66.94 o
 -11   3   5        540.47        518.17        84.29 o
 -10   3   5       1545.41       1557.04        76.60 o
  -9   3   5       1888.21       1777.26       176.03 o
  -8   3   5        213.70        244.65        28.57 o
  -7   3   5       5113.68       4862.85       114.34 o
  -6   3   5       2294.17       2161.08        53.45 o
  -5   3   5       4227.53       4430.70        82.59 o
  -4   3   5        851.35       1006.25        41.41 o
  -3   3   5      36459.66      39486.59       544.99 o
  -2   3   5       9993.16      10762.17       202.43 o
  -1   3   5      21222.24      22708.96       317.36 o
   0   3   5        490.93        531.09        24.67 o
   1   3   5      19971.44      20776.38       290.27 o
   2   3   5       8665.31       8940.23       140.22 o
   3   3   5      23258.29      23864.44       344.46 o
   4   3   5       1723.15       1813.18        58.71 o
   5   3   5       1799.27       1838.05        63.97 o
   6   3   5        743.99        711.56        49.09 o
   7   3   5       3258.58       2900.11       162.39 o
   8   3   5         14.08         17.10        25.37 o
   9   3   5         71.94         59.50        44.63 o
  10   3   5       2172.97       2199.22        99.04 o
  11   3   5        194.13        194.00        47.24 o
  12   3   5         90.80        101.84        45.18 o
 -12   4   5        467.85        557.83        94.21 o
 -11   4   5       7076.87       7080.06       269.00 o
 -10   4   5         33.53         41.78        29.19 o
  -9   4   5      23383.03      22298.07       431.82 o
  -8   4   5        473.52        554.69        48.71 o
  -7   4   5       2671.36       2758.45        95.45 o
  -6   4   5       2531.81       2284.78        55.43 o
  -5   4   5        320.55        253.42        18.20 o
  -4   4   5      11359.38      12258.82       185.77 o
  -3   4   5      24539.31      26502.82       499.52 o
  -2   4   5       2790.07       3002.94        89.25 o
  -1   4   5        589.82        500.28        15.63 o
   0   4   5      12255.30      12999.43       191.04 o
   1   4   5       5577.21       6229.47       186.20 o
   2   4   5         34.83         20.33        10.64 o
   3   4   5       7281.27       7213.55       122.58 o
   4   4   5       5823.89       6293.06       138.50 o
   5   4   5         40.33          2.48        27.27 o
   6   4   5       4050.14       3763.35       106.05 o
   7   4   5       8282.33       8496.42       275.20 o
   8   4   5         61.27         76.41        28.57 o
   9   4   5      15723.88      15361.70       339.66 o
  10   4   5          0.75        -31.15        40.91 o
  11   4   5       6036.09       6162.39       183.14 o
  12   4   5        445.82        320.53        75.62 o
 -12   5   5         32.89         79.34        64.46 o
 -11   5   5        600.69        614.97        97.93 o
 -10   5   5       2571.35       2301.83        95.44 o
  -9   5   5       3244.36       3084.47       105.96 o
  -8   5   5        224.28        223.39        52.06 o
  -7   5   5        141.08        177.04        20.76 o
  -6   5   5         36.90         52.73        13.01 o
  -5   5   5      16886.19      16774.18       251.83 o
  -4   5   5       8032.18       8041.12       129.63 o
  -3   5   5      26657.05      27360.35       386.41 o
  -2   5   5         11.78         22.50         8.14 o
  -1   5   5       1805.68       1765.09        67.17 o
   0   5   5        123.10        126.13        12.33 o
   1   5   5       6528.80       6763.87       111.41 o
   2   5   5       2050.50       2288.46        80.58 o
   3   5   5      35922.38      36102.85       631.00 o
   4   5   5       6387.19       6968.50       164.87 o
   5   5   5      16345.90      16097.84       436.35 o
   6   5   5        388.65        359.45        49.59 o
   7   5   5        628.05        547.81        46.43 o
   8   5   5         92.52        113.83        34.71 o
   9   5   5       1503.70       1477.19       106.61 o
  10   5   5       1110.66       1001.78        77.08 o
  11   5   5        278.19        168.59        43.83 o
  12   5   5        195.71        232.07        78.10 o
 -11   6   5        367.80        359.19        51.16 o
 -10   6   5         43.76         48.28        31.41 o
  -9   6   5        882.43       1013.86        92.97 o
  -8   6   5       2267.16       2442.41        89.36 o
  -7   6   5      10946.38      10199.38       220.87 o
  -6   6   5        867.38        872.87        33.99 o
  -5   6   5      15171.45      15561.27       237.35 o
  -4   6   5       8655.79       9516.07       151.05 o
  -3   6   5      23992.85      24067.47       388.32 o
  -2   6   5        824.38        905.17        26.27 o
  -1   6   5      11005.98      10824.09       166.00 o
   0   6   5      13829.78      14701.29       219.08 o
   1   6   5      10654.65      10699.68       167.64 o
   2   6   5        227.26        280.89        20.86 o
   3   6   5      20101.72      19959.61       298.59 o
   4   6   5       5853.69       6579.07       230.62 o
   5   6   5      12046.78      12380.43       409.99 o
   6   6   5         27.86         25.87        29.75 o
   7   6   5       2852.94       2747.44        95.44 o
   8   6   5       2585.92       2806.57        99.88 o
   9   6   5       2817.51       2849.87       106.90 o
  10   6   5         83.82        126.61        39.18 o
  11   6   5        524.88        387.09        55.99 o
  12   6   5        483.56        496.20        66.00 o
 -11   7   5       3846.14       3824.19       255.36 o
 -10   7   5         91.16         90.72        34.15 o
  -9   7   5         48.02         55.42        27.13 o
  -8   7   5        408.44        503.12        47.24 o
  -7   7   5       5479.02       5326.51       139.36 o
  -6   7   5       3204.13       3054.75        69.33 o
  -5   7   5       2450.35       2541.21        62.53 o
  -4   7   5        594.38        594.10        31.34 o
  -3   7   5       8506.88       8951.87       144.51 o
  -2   7   5      11998.68      11772.02       235.62 o
  -1   7   5      17907.38      17931.95       264.87 o
   0   7   5         79.41         59.50        10.82 o
   1   7   5      10916.95      10738.78       216.48 o
   2   7   5      15904.41      15459.36       237.40 o
   3   7   5       6871.28       7044.04       125.76 o
   4   7   5        895.11        988.01        44.13 o
   5   7   5       7440.81       7489.67       169.17 o
   6   7   5       7570.32       7492.86       175.28 o
   7   7   5       2395.14       2180.10        85.01 o
   8   7   5         39.91         77.64        30.34 o
   9   7   5        344.19        368.44        57.02 o
  10   7   5         59.90        102.42        39.42 o
  11   7   5       2076.29       2049.56       104.49 o
  12   7   5        729.59        887.06        84.09 o
 -12   8   5        243.63        332.22        76.86 o
 -11   8   5        664.60        679.32        91.73 o
 -10   8   5          2.38         20.85        29.65 o
  -9   8   5       3436.88       3330.50       113.91 o
  -8   8   5        646.89        610.96        53.45 o
  -7   8   5      15201.90      14569.20       298.01 o
  -6   8   5       2297.74       2356.87        62.34 o
  -5   8   5       9892.36       9990.09       164.43 o
  -4   8   5       1755.43       1711.16        44.20 o
  -3   8   5        103.83        108.68        22.30 o
  -2   8   5       2357.83       2539.27        56.10 o
  -1   8   5       1076.60       1128.65        35.29 o
   0   8   5      23716.46      22655.98       331.78 o
   1   8   5       1141.28       1078.86        35.75 o
   2   8   5         43.24         27.27        13.14 o
   3   8   5        177.44        231.54        15.39 o
   4   8   5       1525.51       1507.61        38.12 o
   5   8   5      16510.00      16810.98       493.37 o
   6   8   5        723.30        775.80        65.70 o
   7   8   5      12262.17      12329.87       266.45 o
   8   8   5        301.65        244.91        39.18 o
   9   8   5       2326.60       2450.53       104.21 o
  10   8   5         14.15        -35.25        68.18 o
  11   8   5       1657.61       1637.48        99.19 o
  12   8   5        262.11        312.63        58.55 o
 -12   9   5          2.90         -4.96        52.06 o
 -11   9   5        903.04        875.18       109.09 o
 -10   9   5        141.85        157.49        39.18 o
  -9   9   5        106.52         66.18        31.41 o
  -8   9   5        630.55        519.22        49.76 o
  -7   9   5         17.85         26.12        24.36 o
  -6   9   5        969.91        833.92        56.10 o
  -5   9   5       1526.95       1446.87        43.86 o
  -4   9   5         52.35         54.34        16.90 o
  -3   9   5       5674.27       5931.32       207.09 o
  -2   9   5        393.99        338.75        22.58 o
  -1   9   5      81466.67      80502.27      1108.61 o
   0   9   5        264.40        355.72        30.11 o
   1   9   5      68328.39      67172.04       933.03 o
   2   9   5       1423.43       1420.47        49.64 o
   3   9   5        248.11        314.90        15.86 o
   4   9   5        452.57        573.97        42.07 o
   5   9   5       3107.95       3042.57        94.67 o
   6   9   5        572.25        575.02        47.24 o
   7   9   5        575.58        583.51        49.76 o
   8   9   5        524.32        535.90        68.18 o
   9   9   5        273.81        230.19        41.64 o
  10   9   5        299.09        293.20       105.37 o
  11   9   5        428.73        490.89        65.58 o
 -12  10   5         12.57         96.69        61.98 o
 -11  10   5       1209.16       1150.38       126.44 o
 -10  10   5        438.29        349.58        76.86 o
  -9  10   5       5272.18       5001.64       148.89 o
  -8  10   5        508.52        636.57        56.79 o
  -7  10   5       9723.75       9158.60       357.01 o
  -6  10   5       1398.54       1311.89        64.58 o
  -5  10   5      15896.52      15725.03       256.32 o
  -4  10   5      10308.84      10671.26       322.70 o
  -3  10   5         91.24         97.35        15.22 o
  -2  10   5          0.35          2.13        10.82 o
  -1  10   5        842.19        813.02        39.11 o
   0  10   5      11624.76      12597.19       202.76 o
   1  10   5       3901.08       3654.11        79.82 o
   2  10   5          9.56          5.65        11.78 o
   3  10   5        286.82        417.60        20.30 o
   4  10   5      13716.64      13678.92       273.48 o
   5  10   5      11115.96      10802.89       273.96 o
   6  10   5       1982.28       1969.06        81.39 o
   7  10   5      15047.35      14637.06       308.49 o
   8  10   5        218.41        281.23        42.71 o
   9  10   5       4842.60       5056.40       211.98 o
  10  10   5        119.63        153.98        44.47 o
  11  10   5        908.57        894.20        81.39 o
 -12  11   5          0.72         39.67        59.50 o
 -11  11   5       2371.02       2610.66       171.07 o
 -10  11   5        350.28        597.50        94.21 o
  -9  11   5        170.45        115.78        34.93 o
  -8  11   5        355.37        347.08        83.06 o
  -7  11   5        103.93        141.99        32.76 o
  -6  11   5       3839.92       3845.97       117.30 o
  -5  11   5       9348.07       9386.93       212.04 o
  -4  11   5       4852.68       5017.35       130.74 o
  -3  11   5       8968.79       8965.59       154.54 o
  -2  11   5      19757.81      19558.20       299.94 o
  -1  11   5       4966.04       4787.07       100.60 o
   0  11   5       1893.69       1921.68        54.67 o
   1  11   5      11903.28      11503.07       191.93 o
   2  11   5      12118.62      11724.75       197.63 o
   3  11   5       9378.05       9438.36       169.14 o
   4  11   5       4799.78       4925.61       129.73 o
   5  11   5       7672.16       7706.08       182.30 o
   6  11   5       1904.55       1944.71        81.82 o
   7  11   5        509.66        510.65        65.70 o
   8  11   5         39.15         40.87        31.55 o
   9  11   5         21.02         -3.90        29.75 o
  10  11   5        333.01        407.19        60.74 o
  11  11   5       1770.07       1907.50       278.92 o
 -11  12   5        855.99        743.78       111.57 o
 -10  12   5        263.56        280.16        71.90 o
  -9  12   5       1003.42        971.87       114.05 o
  -8  12   5       2141.29       2131.05        95.45 o
  -7  12   5       4275.96       4373.25       233.05 o
  -6  12   5       1749.01       1713.55        77.88 o
  -5  12   5       4279.58       4297.26       125.89 o
  -4  12   5       3155.32       3340.39        78.01 o
  -3  12   5      34236.94      34677.34       504.83 o
  -2  12   5        162.68        247.31        24.48 o
  -1  12   5       2154.52       2103.08       107.68 o
   0  12   5         80.53         66.70        15.94 o
   1  12   5       8105.32       7437.15       137.99 o
   2  12   5        223.25        123.19        19.63 o
   3  12   5      21800.21      20944.91       328.90 o
   4  12   5       3503.17       3602.50       117.76 o
   5  12   5       3727.87       3643.62       112.16 o
   6  12   5        174.01        175.51        40.91 o
   7  12   5       1583.18       1581.77       195.86 o
   8  12   5        984.04       1158.37       143.80 o
   9  12   5        617.92        601.43        63.83 o
  10  12   5          7.97        -23.84        44.63 o
  11  12   5       1232.02       1504.91       163.63 o
 -11  13   5        753.34       1128.06       136.36 o
 -10  13   5       1189.86       1790.03       146.28 o
  -9  13   5        494.16        567.75        94.21 o
  -8  13   5       1183.27       1335.83        81.01 o
  -7  13   5        131.16        140.97        36.93 o
  -6  13   5         11.02         24.46        26.12 o
  -5  13   5       7889.30       7752.76       230.57 o
  -4  13   5        687.98        575.65        51.52 o
  -3  13   5      15624.68      15312.77       248.20 o
  -2  13   5        773.97        690.59        42.34 o
  -1  13   5         49.57         57.84        31.75 o
   0  13   5        178.47        173.81        21.82 o
   1  13   5       1275.24       1335.63        49.39 o
   2  13   5         18.02         23.63        15.94 o
   3  13   5      21339.68      19687.12       314.15 o
   4  13   5          0.85         -9.47        19.05 o
   5  13   5       7283.70       7333.35       181.39 o
   6  13   5         25.26          7.78        25.37 o
   7  13   5        202.95        355.43       111.57 o
   8  13   5       2955.08       3316.30       131.40 o
   9  13   5        826.55       1150.01       128.92 o
  10  13   5        866.67       1127.57        90.35 o
 -11  14   5       3546.46       3808.14       223.13 o
 -10  14   5         70.89        178.51        69.42 o
  -9  14   5       6271.38       5922.95       262.80 o
  -8  14   5         45.31         31.06        33.17 o
  -7  14   5       2871.04       2876.50       109.05 o
  -6  14   5        878.29        991.64        70.21 o
  -5  14   5       2056.69       2130.49        88.95 o
  -4  14   5       1752.51       1765.96        78.83 o
  -3  14   5       3144.60       3211.84       111.90 o
  -2  14   5      10799.75      10652.72       187.21 o
  -1  14   5       4460.71       4174.35        95.83 o
   0  14   5       9341.54       8955.12       218.56 o
   1  14   5       2663.12       2443.80        69.93 o
   2  14   5       3510.89       3392.69        87.44 o
   3  14   5       7930.04       7585.95       151.03 o
   4  14   5        393.87        511.03        49.09 o
   5  14   5        143.02        160.25        35.95 o
   6  14   5       1338.03       1279.30        76.82 o
   7  14   5       3016.17       3082.69       116.33 o
   8  14   5         25.29          8.82        30.98 o
   9  14   5       6004.09       6032.20       230.57 o
  10  14   5          8.83         28.38        38.98 o
 -10  15   5         64.66         84.29        74.38 o
  -9  15   5        769.77        845.43       121.48 o
  -8  15   5        463.10        575.19        96.69 o
  -7  15   5       2169.36       2154.50        97.65 o
  -6  15   5       5179.41       5223.47       311.15 o
  -5  15   5        771.05        809.80        64.86 o
  -4  15   5        305.59        271.01        38.45 o
  -3  15   5       8770.11       8637.06       270.14 o
  -2  15   5       1839.58       1776.04        60.72 o
  -1  15   5      17193.20      16258.69       267.15 o
   0  15   5        559.11        603.59        41.51 o
   1  15   5      13853.89      13287.92       244.05 o
   2  15   5       2503.68       2253.48        69.88 o
   3  15   5       4977.75       4814.33       112.96 o
   4  15   5        342.23        352.62        47.11 o
   5  15   5       2054.90       2046.80        87.66 o
   6  15   5       5344.30       5234.69       155.08 o
   7  15   5        601.67        616.27        85.53 o
   8  15   5        266.24        413.82        55.04 o
   9  15   5        372.46        458.21        63.11 o
  10  15   5         37.20        158.67        76.86 o
 -10  16   5        321.31        173.55        76.86 o
  -9  16   5       2704.83       2680.08       185.94 o
  -8  16   5       1938.23       2258.61       166.11 o
  -7  16   5       4169.51       4552.57       188.42 o
  -6  16   5        835.87        872.54        71.98 o
  -5  16   5       5487.54       5417.56       159.07 o
  -4  16   5        178.10        215.36        61.98 o
  -3  16   5        829.69        747.20        62.07 o
  -2  16   5        455.02        450.92        36.38 o
  -1  16   5        131.04        141.25        36.22 o
   0  16   5       3084.09       2796.88        90.51 o
   1  16   5       1819.78       1775.41        63.77 o
   2  16   5        187.90        136.44        26.07 o
   3  16   5        572.75        478.35        49.64 o
   4  16   5        540.09        474.27        50.75 o
   5  16   5       3713.11       3853.44       127.94 o
   6  16   5       1569.78       1594.74       164.87 o
   7  16   5       5358.68       5547.89       169.62 o
   8  16   5        667.51        781.21        73.63 o
   9  16   5       3226.39       3524.22       144.24 o
  -9  17   5        103.47         84.29        71.90 o
  -8  17   5         22.70         32.23        59.50 o
  -7  17   5       1516.93       1539.62       148.76 o
  -6  17   5       2484.00       2903.52       171.07 o
  -5  17   5       1069.34       1113.18        81.89 o
  -4  17   5       2876.68       3091.00       116.83 o
  -3  17   5        350.34        310.45        44.68 o
  -2  17   5         33.00         10.08        17.15 o
  -1  17   5      12340.42      12071.82       232.06 o
   0  17   5        378.25        297.34        32.45 o
   1  17   5      11187.51      10643.26       197.24 o
   2  17   5        663.56        635.14        46.67 o
   3  17   5       1050.04       1023.01        58.86 o
   4  17   5       3172.96       2956.81       358.25 o
   5  17   5        711.05        819.51        69.23 o
   6  17   5       2435.48       2734.09       113.79 o
   7  17   5       1422.19       1513.89        92.31 o
   8  17   5        224.79        184.37        47.62 o
   9  17   5         31.81         24.79        57.02 o
  -9  18   5         46.16         91.73        64.46 o
  -8  18   5        314.99        282.64        86.77 o
  -7  18   5       3420.91       3619.72       213.22 o
  -6  18   5        109.72         94.21        64.46 o
  -5  18   5      11241.11      11680.50       277.37 o
  -4  18   5       1782.57       1938.51        94.57 o
  -3  18   5       1522.04       1476.41        85.71 o
  -2  18   5        126.59        114.59        35.91 o
  -1  18   5         77.82         51.55        21.00 o
   0  18   5        446.11        429.57        39.76 o
   1  18   5         24.81         23.70        21.51 o
   2  18   5        824.42        711.53        48.09 o
   3  18   5       1835.32       1798.85        71.54 o
   4  18   5        429.09        428.94        52.24 o
   5  18   5       9379.61       9568.41       238.42 o
   6  18   5        477.69        464.93        57.53 o
   7  18   5       2924.35       3340.62       190.90 o
   8  18   5        241.49        268.14        54.80 o
   9  18   5         80.17        -12.40        71.90 o
  -8  19   5       1892.69       2218.94       200.82 o
  -7  19   5        797.59        813.20       123.96 o
  -6  19   5          0.54         59.50        54.54 o
  -5  19   5       2280.13       2278.92       159.91 o
  -4  19   5         14.36         43.05        35.65 o
  -3  19   5        723.99        820.95        71.62 o
  -2  19   5        558.59        488.83       102.89 o
  -1  19   5       3797.70       3941.62       107.43 o
   0  19   5          1.79         -5.52        19.41 o
   1  19   5       4697.83       4547.47       114.69 o
   2  19   5       1296.88       1112.15        62.54 o
   3  19   5       1233.01       1272.55        66.73 o
   4  19   5        641.81        692.90        65.72 o
   5  19   5       1543.45       1479.49        90.27 o
   6  19   5         12.27         -4.29        32.40 o
   7  19   5        678.12        636.46        79.34 o
   8  19   5       2188.54       2385.05       176.03 o
  -8  20   5       3001.29       3074.28       208.26 o
  -7  20   5       3732.51       4579.19       252.88 o
  -6  20   5        391.79        374.37        96.69 o
  -5  20   5       1470.37       1566.89       158.67 o
  -4  20   5       1001.39        982.94        81.89 o
  -3  20   5        293.64        290.07        50.75 o
  -2  20   5       3683.61       3451.62       265.28 o
  -1  20   5        948.79        899.35       154.95 o
   0  20   5        181.83        292.38        36.01 o
   1  20   5        675.35        592.69        48.15 o
   2  20   5       4784.37       4379.89       117.03 o
   3  20   5         78.74         82.99        33.17 o
   4  20   5        992.38       1101.27        83.26 o
   5  20   5        998.73        976.58        81.82 o
   6  20   5        193.41        127.17        41.64 o
   7  20   5       3985.70       4144.07       155.76 o
   8  20   5        866.71       1023.93       138.84 o
  -7  21   5        676.31        783.45       131.40 o
  -6  21   5         18.38         34.71        69.42 o
  -5  21   5        410.63        471.06       104.13 o
  -4  21   5        590.04        621.33        69.86 o
  -3  21   5       3353.50       3377.40       131.66 o
  -2  21   5       1228.84       1012.45       107.85 o
  -1  21   5       7579.95       7504.09       259.08 o
   0  21   5         13.27         43.58        25.83 o
   1  21   5       4345.05       4667.28       122.33 o
   2  21   5       1135.87       1108.58        66.70 o
   3  21   5       3976.05       3691.67       133.20 o
   4  21   5        304.50        271.44        48.19 o
   5  21   5        279.71        302.97        58.26 o
   6  21   5         19.76          9.74        42.15 o
   7  21   5          8.06         -7.49        39.42 o
  -7  22   5        452.80        344.62       104.13 o
  -6  22   5        457.47        386.76       101.65 o
  -5  22   5        719.62        842.95       128.92 o
  -4  22   5        825.43        500.81       101.65 o
  -3  22   5        532.13        434.81        61.28 o
  -2  22   5        211.58        161.91       104.13 o
  -1  22   5        436.11        444.89        91.73 o
   0  22   5         19.81         69.30        35.91 o
   1  22   5        466.18        504.52        56.97 o
   2  22   5        627.90        702.60        56.63 o
   3  22   5        341.13        360.39        53.45 o
   4  22   5       1157.98       1006.29       148.76 o
   5  22   5        384.89        257.42        78.10 o
   6  22   5        607.79        635.32        73.07 o
   7  22   5        373.70        451.23        91.73 o
  -6  23   5       2473.31       2553.64       203.30 o
  -5  23   5       1602.42       1356.16       153.71 o
  -4  23   5       1094.94       1006.58       133.88 o
  -3  23   5       2943.99       3268.59       138.20 o
  -2  23   5        896.98       1121.58       216.94 o
  -1  23   5        947.11        933.32        82.17 o
   0  23   5         47.99         46.37        38.45 o
   1  23   5        193.25        179.51        36.24 o
   2  23   5        397.54        486.64        96.69 o
   3  23   5       5012.34       4853.91       163.01 o
   4  23   5       2212.09       1992.03       106.05 o
   5  23   5       2637.44       2701.68       202.06 o
   6  23   5       2059.81       2134.64       171.07 o
  -5  24   5        974.95       1133.02       146.28 o
  -4  24   5          9.53         96.69        71.90 o
  -3  24   5       4655.01       4993.23       257.84 o
  -2  24   5        184.08        230.95        54.01 o
  -1  24   5        604.44        637.58        72.61 o
   0  24   5       4048.04       4190.77       153.39 o
   1  24   5        656.24        431.40        60.31 o
   2  24   5        424.33        404.55        58.24 o
   3  24   5       3689.23       3692.35       142.87 o
   4  24   5        197.69        139.96        46.43 o
   5  24   5       1616.67       1551.65       108.65 o
  -4  25   5         10.27         12.40        69.42 o
  -3  25   5        465.36        394.20        91.73 o
  -2  25   5        290.43        456.18        94.21 o
  -1  25   5        969.05       1154.92       105.37 o
   0  25   5         73.80         95.41        47.24 o
   1  25   5       1553.88       1435.58       100.79 o
   2  25   5        558.43        619.82       101.65 o
   3  25   5       1175.16       1172.27       163.63 o
   4  25   5          3.95        -15.28        37.42 o
   5  25   5        765.33        545.44       104.13 o
  -2  26   5       1384.77       1252.03       141.32 o
  -1  26   5          2.88         30.05        42.28 o
   0  26   5       3433.16       3520.99       146.31 o
   1  26   5         97.04        193.38        69.42 o
   2  26   5        551.77        691.71       106.61 o
   3  26   5         75.95         37.45        73.14 o
   4  26   5        154.51        140.67        49.94 o
   0  27   5        100.67        171.07        76.86 o
   1  27   5       3542.78       3632.12       210.74 o
  -8   0   6       7260.60       7174.98       223.13 o
  -6   0   6       2420.80       2511.49        94.21 o
  -4   0   6       1900.27       1985.89        71.90 o
  -2   0   6      26513.26      28073.06       480.82 o
   0   0   6      13968.77      15634.34       359.49 o
   2   0   6      37337.64      39900.70       677.56 o
   4   0   6       1266.36       1517.31        74.38 o
   6   0   6      13120.09      13621.06       386.76 o
   8   0   6       2256.60       2216.46       126.44 o
  10   0   6       4119.02       4110.61       193.38 o
  12   0   6       1436.43       1762.75       141.32 o
 -13   1   6        839.90        520.64        99.17 o
 -12   1   6        213.60        319.82        79.34 o
  -9   1   6       1111.62        994.18        71.90 o
  -8   1   6      11096.36      10182.31       206.84 o
  -7   1   6       5181.12       4566.63       107.81 o
  -6   1   6      26371.62      25787.81       450.51 o
  -5   1   6         43.71          6.54         9.52 o
  -4   1   6      17169.72      18383.20       463.62 o
  -3   1   6       5616.65       6253.33        99.58 o
  -2   1   6        203.90        220.83        12.61 o
  -1   1   6      11956.75      13206.00       176.06 o
   0   1   6       5140.98       5858.31        79.86 o
   1   1   6      17274.37      19512.56       240.14 o
   2   1   6        542.54        642.79        18.91 o
   3   1   6       4343.79       4284.24        78.62 o
   4   1   6      19098.57      19243.19       352.37 o
   5   1   6        150.11        204.01        55.78 o
   6   1   6      17523.91      17309.57       334.84 o
   7   1   6       3262.88       3079.02        99.04 o
   8   1   6       4466.24       4026.93       122.72 o
   9   1   6          6.37         42.15        30.64 o
  10   1   6        354.11        308.76        50.75 o
  11   1   6        511.50        619.82        94.21 o
  12   1   6       1419.56       1227.23       133.88 o
 -13   2   6        343.48        490.89        99.17 o
 -12   2   6       1427.90       1465.24       141.32 o
 -11   2   6       1992.91       2000.76       141.32 o
  -9   2   6       5083.58       4648.61       173.55 o
  -8   2   6        716.13        731.38        69.42 o
  -7   2   6       2869.17       3010.43        86.77 o
  -6   2   6        705.01        767.37        42.15 o
  -5   2   6       2246.44       2249.75        58.24 o
  -4   2   6       1214.67       1135.12        41.58 o
  -3   2   6        350.33        474.82        17.44 o
  -2   2   6      14825.22      15361.00       278.59 o
  -1   2   6      28242.88      31693.07       437.71 o
   0   2   6     123615.99     135571.27      1603.86 o
   1   2   6      12960.96      13974.45       175.93 o
   2   2   6      18743.98      19263.69       239.74 o
   3   2   6        203.42        170.07        18.46 o
   4   2   6       5320.57       5325.75       122.72 o
   5   2   6      12289.74      12569.06       499.57 o
   6   2   6        938.97        983.53        51.69 o
   7   2   6        575.79        603.26        69.42 o
   8   2   6          2.61        -13.50        32.23 o
   9   2   6       2157.08       2190.74        95.53 o
  10   2   6        182.05        235.53        59.50 o
  11   2   6        407.25        427.36        58.71 o
  12   2   6       1132.01       1439.15       103.39 o
 -13   3   6        310.36        337.18        84.29 o
 -12   3   6       2324.65       2558.60       168.59 o
 -11   3   6        134.35        173.55        61.98 o
 -10   3   6      11716.85      10928.43       250.03 o
  -9   3   6        641.44        559.92       117.76 o
  -8   3   6       9217.53       8904.11       201.04 o
  -7   3   6       3370.07       3225.11        72.76 o
  -6   3   6       6891.66       6819.38       197.85 o
  -5   3   6       1619.18       1501.48        39.31 o
  -4   3   6       4479.75       4506.19        92.65 o
  -3   3   6      10803.44      12121.10       179.37 o
  -2   3   6       1378.30       1197.51        41.17 o
  -1   3   6       2220.57       2321.55       131.40 o
   0   3   6       5635.49       6095.37       111.35 o
   1   3   6        792.15        803.34        19.37 o
   2   3   6       3150.71       2938.15        73.38 o
   3   3   6       4949.53       4694.27        87.78 o
   4   3   6       5295.69       5018.85       117.46 o
   5   3   6        927.47        918.58        47.33 o
   6   3   6        839.68        873.80        52.93 o
   7   3   6        991.39        879.39       104.13 o
   8   3   6      14531.47      13863.40       451.23 o
   9   3   6       1520.93       1433.01       111.57 o
  10   3   6       7278.32       7372.10       199.83 o
  11   3   6        552.87        492.37        62.22 o
  12   3   6        812.70        839.76        79.64 o
 -12   4   6        139.60        188.42        74.38 o
 -11   4   6        154.26        280.16        71.90 o
 -10   4   6        757.61        683.69        66.94 o
  -9   4   6        282.81        381.15        78.10 o
  -8   4   6       4144.34       4053.61       118.09 o
  -7   4   6         55.04         75.71        22.59 o
  -6   4   6        380.46        401.94        24.11 o
  -5   4   6        708.58        688.69        25.52 o
  -4   4   6      34079.64      35794.66       500.91 o
  -3   4   6       2665.86       2652.61        72.74 o
  -2   4   6      21663.85      23462.71       417.19 o
  -1   4   6       2277.07       2326.35        50.91 o
   0   4   6       5832.35       5604.00       118.32 o
   1   4   6       3447.99       3443.82        71.25 o
   2   4   6      37662.76      38939.32       546.65 o
   3   4   6       7973.19       8022.59       134.99 o
   4   4   6      38058.39      36986.58       643.38 o
   5   4   6        159.20        124.01        24.54 o
   6   4   6        209.55        142.91        38.43 o
   7   4   6        576.67        634.15        52.59 o
   8   4   6       5112.37       4970.92       200.82 o
   9   4   6          4.12         -2.91        25.37 o
  10   4   6        152.63        303.37        50.84 o
  11   4   6        163.59        121.63        43.41 o
  12   4   6         38.24         74.53        41.10 o
 -12   5   6        863.65        790.88       109.09 o
 -11   5   6       1333.91       1306.57       126.44 o
 -10   5   6       7538.07       7243.15       187.36 o
  -9   5   6        364.52        304.44        40.95 o
  -8   5   6       4549.87       4180.99       120.00 o
  -7   5   6      10225.04       9725.06       483.46 o
  -6   5   6        820.12        805.04        45.48 o
  -5   5   6         19.27         30.86        13.12 o
  -4   5   6      15817.39      15424.94       229.42 o
  -3   5   6       1429.29       1738.13        57.85 o
  -2   5   6      30220.90      31823.34       558.31 o
  -1   5   6        362.64        352.99        16.01 o
   0   5   6       3803.23       4000.88        72.16 o
   1   5   6        637.76        793.26        27.33 o
   2   5   6      22162.15      21597.06       549.16 o
   3   5   6        551.32        553.67        28.06 o
   4   5   6       8427.50       8349.18       310.07 o
   5   5   6        101.36         84.60        20.82 o
   6   5   6         86.02         84.29        32.23 o
   7   5   6       2356.32       2344.85        85.90 o
   8   5   6       8098.33       7780.30       193.71 o
   9   5   6          9.12        -14.49        53.30 o
  10   5   6       6251.47       6636.93       307.43 o
  11   5   6        881.71        925.25        90.49 o
  12   5   6        340.91        455.61       100.41 o
 -12   6   6       1109.38       1140.46       128.92 o
 -11   6   6        157.00        187.07        42.07 o
 -10   6   6       2136.13       2269.13        96.23 o
  -9   6   6        448.03        532.62        52.51 o
  -8   6   6        415.69        459.97        46.43 o
  -7   6   6       3045.50       2956.76        96.37 o
  -6   6   6       9221.13       9244.31       156.41 o
  -5   6   6       5195.05       5379.25        97.04 o
  -4   6   6      13260.30      13169.40       216.32 o
  -3   6   6        210.00        230.18        23.47 o
  -2   6   6      15722.65      17488.47       535.23 o
  -1   6   6        766.35        779.58        25.21 o
   0   6   6        143.22        127.13        12.61 o
   1   6   6       3067.18       3466.07        85.89 o
   2   6   6      30754.37      31889.03       456.90 o
   3   6   6          7.14         19.83        11.45 o
   4   6   6      16764.35      16045.61       305.02 o
   5   6   6       4944.00       5188.14       129.73 o
   6   6   6       1839.92       1929.82        83.06 o
   7   6   6        972.61        964.48       131.40 o
   8   6   6         31.65         59.20        28.89 o
   9   6   6        755.18        857.29        69.86 o
  10   6   6        492.28        604.49        63.97 o
  11   6   6        180.93        174.81        83.06 o
  12   6   6       1336.05       1447.32       103.77 o
 -11   7   6          6.47         44.82        33.88 o
 -10   7   6       1908.56       2004.22       117.76 o
  -9   7   6       1411.28       1385.33        72.61 o
  -8   7   6       6374.13       6299.66       163.04 o
  -7   7   6       1361.44       1361.56        63.97 o
  -6   7   6      12335.89      11521.66       323.54 o
  -5   7   6       3104.13       2999.70        64.34 o
  -4   7   6       6458.71       6135.60       105.81 o
  -3   7   6        839.80        892.59        25.97 o
  -2   7   6       8368.47       8841.71       426.43 o
  -1   7   6      24416.35      24836.72       357.85 o
   0   7   6         15.67         60.14        11.07 o
   1   7   6       4152.05       4034.50       103.84 o
   2   7   6        184.85        126.41        19.86 o
   3   7   6        472.87        480.51        30.21 o
   4   7   6       8854.17       8406.39       180.54 o
   5   7   6       6098.87       5855.50       142.87 o
   6   7   6      18066.48      17430.48       343.59 o
   7   7   6       1602.12       1634.07        74.49 o
   8   7   6       1615.01       1612.68        78.00 o
   9   7   6        324.83        297.95        48.00 o
  10   7   6       1271.69       1215.41       110.33 o
  11   7   6        157.51        185.00        46.30 o
  12   7   6       2244.73       2174.01       117.86 o
 -11   8   6          0.54         28.35        34.15 o
 -10   8   6        271.66        269.52        46.43 o
  -9   8   6       1262.70       1182.72        72.61 o
  -8   8   6        714.61        912.37       152.47 o
  -7   8   6       3293.13       3322.14       106.90 o
  -6   8   6         11.98         37.68        21.86 o
  -5   8   6        706.39        837.11        32.44 o
  -4   8   6         43.46        104.07        28.62 o
  -3   8   6       3034.45       2997.50        70.14 o
  -2   8   6      28886.69      29516.21       521.99 o
  -1   8   6       4153.48       4425.47        84.25 o
   0   8   6      38961.16      39869.19       563.61 o
   1   8   6       4292.45       4520.65        88.48 o
   2   8   6       8589.00       8431.93       145.56 o
   3   8   6       1825.41       1694.90        50.79 o
   4   8   6        203.25        262.69        25.26 o
   5   8   6        520.67        628.87        47.24 o
   6   8   6       4610.40       4575.87       127.94 o
   7   8   6       4232.04       4296.43       128.84 o
   8   8   6       1149.09       1199.49       176.03 o
   9   8   6         88.13        119.45        39.42 o
  10   8   6        530.73        721.12        72.74 o
  11   8   6         33.58         46.75        36.69 o
  12   8   6       1541.81       1678.46       156.19 o
 -11   9   6         81.16         74.38        54.54 o
 -10   9   6       1946.03       1775.42       174.79 o
  -9   9   6         26.32          0.00        81.82 o
  -8   9   6       7864.60       7502.54       187.56 o
  -7   9   6         34.29         59.58        27.89 o
  -6   9   6      25298.31      24341.07       460.19 o
  -5   9   6        563.54        563.55        58.26 o
  -4   9   6       2789.92       3042.02        73.62 o
  -3   9   6       2956.98       2928.06       102.86 o
  -2   9   6       6689.57       6666.66       117.39 o
  -1   9   6        166.78        120.74        15.87 o
   0   9   6        607.35        574.39        29.14 o
   1   9   6       1045.74       1040.28        44.68 o
   2   9   6       7278.69       7063.41       128.90 o
   3   9   6       3634.02       3614.96        82.15 o
   4   9   6       6613.69       6223.93       136.51 o
   5   9   6       1228.12       1209.94        60.46 o
   6   9   6      14684.75      14056.80       451.23 o
   7   9   6         73.45        128.79        32.40 o
   8   9   6       5670.45       5391.67       156.90 o
   9   9   6        141.19         86.33        34.15 o
  10   9   6       1681.11       1766.28       141.32 o
  11   9   6        205.42        356.34       102.89 o
  12   9   6       2095.53       2080.10       156.19 o
 -12  10   6       1070.35       1219.80       128.92 o
 -11  10   6         88.87        116.53        61.98 o
 -10  10   6        186.48        154.95        40.32 o
  -9  10   6          9.17        -21.03        37.19 o
  -8  10   6         54.03         56.50        28.89 o
  -7  10   6        305.43        287.62        40.32 o
  -6  10   6        822.97        920.62       162.39 o
  -5  10   6        970.63        995.26        55.20 o
  -4  10   6        101.39         34.80        17.51 o
  -3  10   6       6889.60       7244.77       319.15 o
  -2  10   6      21371.48      21736.13       326.09 o
  -1  10   6        813.87        710.26        32.61 o
   0  10   6      35243.84      33816.80       488.69 o
   1  10   6       3018.36       2751.89        66.66 o
   2  10   6       7878.75       7814.79       141.82 o
   3  10   6       8265.92       8791.76       158.56 o
   4  10   6       1449.06       1569.24        55.01 o
   5  10   6        116.43        111.11        30.99 o
   6  10   6        286.74        293.69        47.11 o
   7  10   6        443.21        417.06        76.86 o
   8  10   6       1766.20       1606.72        84.90 o
   9  10   6        246.20        182.30        42.07 o
  10  10   6        686.12        713.65       148.76 o
  11  10   6        301.43        278.46        56.47 o
  12  10   6       3062.52       3897.40       220.65 o
 -12  11   6       1101.31       1125.58       131.40 o
 -11  11   6        418.43        585.11        94.21 o
 -10  11   6       1519.70       1403.26       131.40 o
  -9  11   6        425.69        418.92        51.69 o
  -8  11   6       5256.09       4673.73       140.92 o
  -7  11   6         39.79         24.79        32.23 o
  -6  11   6       7853.88       7777.62       236.77 o
  -5  11   6       6000.02       5394.56       144.43 o
  -4  11   6       4372.59       4151.11       119.06 o
  -3  11   6        861.37        707.43        32.99 o
  -2  11   6       2585.02       2423.55       108.42 o
  -1  11   6       3170.78       3017.81        71.48 o
   0  11   6          0.48         -9.67        13.38 o
   1  11   6       1561.68       1414.59        47.43 o
   2  11   6       3402.23       3302.67        79.60 o
   3  11   6      13497.42      13105.57       219.62 o
   4  11   6       2416.78       2371.18        70.83 o
   5  11   6       6284.93       6192.57       177.27 o
   6  11   6       6107.57       6009.55       158.65 o
   7  11   6        930.52        794.71        63.83 o
   8  11   6       5038.06       4968.63       153.39 o
   9  11   6       1596.53       1682.59       275.20 o
  10  11   6       1604.71       1609.04       100.06 o
  11  11   6        646.47        624.86       159.91 o
 -11  12   6        579.13        728.90       109.09 o
 -10  12   6        619.54        523.12        91.73 o
  -9  12   6        943.26        954.68       142.56 o
  -8  12   6         54.62        137.86        36.93 o
  -7  12   6          5.81         27.81        27.89 o
  -6  12   6       1876.43       1809.07        82.17 o
  -5  12   6        577.83        534.24        96.69 o
  -4  12   6      15974.01      16073.33       326.92 o
  -3  12   6       8781.55       8937.27       190.98 o
  -2  12   6       2714.54       2693.40        80.43 o
  -1  12   6        894.21        876.26        40.07 o
   0  12   6       1533.51       1476.45        49.62 o
   1  12   6        987.97        943.83        41.87 o
   2  12   6      13084.34      12539.30       212.01 o
   3  12   6       1564.73       1394.73        91.42 o
   4  12   6      20448.76      19826.77       318.46 o
   5  12   6        140.62        135.17        31.41 o
   6  12   6       1305.63       1171.83        66.62 o
   7  12   6          2.67         27.86        29.65 o
   8  12   6        472.62        580.97        60.46 o
   9  12   6       1191.67       1198.42        96.69 o
  10  12   6         72.28        128.44        44.68 o
  11  12   6        368.43        501.98        76.81 o
 -11  13   6        330.22        287.59        76.86 o
 -10  13   6       4064.54       4197.39       218.17 o
  -9  13   6        824.19        850.39       106.61 o
  -8  13   6       2547.13       2669.70       109.05 o
  -7  13   6       1250.10       1328.88        79.22 o
  -6  13   6       1089.71       1034.32        68.18 o
  -5  13   6        299.13        368.56        45.48 o
  -4  13   6       3556.36       3679.82       115.55 o
  -3  13   6        110.23        127.00        20.63 o
  -2  13   6      22132.73      21311.12       329.94 o
  -1  13   6       4506.29       4166.48        93.58 o
   0  13   6         73.89         83.89        18.58 o
   1  13   6       1317.69       1268.94        48.89 o
   2  13   6      16860.40      15976.44       262.07 o
   3  13   6       1032.93       1058.01        50.07 o
   4  13   6        218.05        253.46        54.21 o
   5  13   6          1.33        -17.89        20.10 o
   6  13   6       2151.53       1974.71       163.63 o
   7  13   6        827.91        923.99       140.08 o
   8  13   6       2864.47       3145.70       132.64 o
   9  13   6        222.00        196.75        46.95 o
  10  13   6       4430.65       4736.93       185.94 o
 -11  14   6        253.69        133.88        74.38 o
 -10  14   6       1207.32       1083.44       131.40 o
  -9  14   6       1087.06       1103.27       128.92 o
  -8  14   6       1393.41       1368.45        86.97 o
  -7  14   6       2044.04       2202.44        97.00 o
  -6  14   6       1196.42       1335.04       128.92 o
  -5  14   6        244.59        248.77        41.96 o
  -4  14   6       6547.07       6850.29       208.26 o
  -3  14   6        244.08        292.02        60.74 o
  -2  14   6       5296.64       5301.74       112.55 o
  -1  14   6       2927.22       3025.09        79.34 o
   0  14   6       5905.00       5725.90       119.98 o
   1  14   6       1136.15       1119.87        48.12 o
   2  14   6      12759.25      11889.68       252.65 o
   3  14   6        813.55        700.41        46.08 o
   4  14   6      10231.68      10134.09       229.58 o
   5  14   6        915.05        877.40        78.10 o
   6  14   6        266.38        337.57        49.59 o
   7  14   6        923.89       1046.97        77.64 o
   8  14   6        755.54        999.38        80.59 o
   9  14   6       1156.45       1418.42       130.16 o
  10  14   6        148.12        265.33        86.77 o
 -10  15   6       4749.88       5494.04       267.76 o
  -9  15   6        472.22        443.79        94.21 o
  -8  15   6       5542.63       5771.82       182.32 o
  -7  15   6         37.72         17.35        47.11 o
  -6  15   6       1902.19       1836.96        90.17 o
  -5  15   6        243.05        296.69        66.94 o
  -4  15   6       3121.90       3078.52       198.34 o
  -3  15   6         53.60         57.92        30.99 o
  -2  15   6         93.32         99.11        21.16 o
  -1  15   6       4607.82       4179.23        99.14 o
   0  15   6         97.78        144.73        51.21 o
   1  15   6       2306.44       2066.52        67.06 o
   2  15   6       1072.67       1093.37        52.85 o
   3  15   6        907.49        947.98        54.31 o
   4  15   6         75.92        116.66        31.41 o
   5  15   6        107.61         36.07        27.13 o
   6  15   6       2879.20       2940.66       231.81 o
   7  15   6       2798.03       2750.51       112.98 o
   8  15   6       4237.21       4577.92       156.54 o
   9  15   6        150.87        149.93        49.39 o
  10  15   6       4244.57       4692.52       345.86 o
 -10  16   6         18.32         47.11        64.46 o
  -9  16   6        290.88        443.79        94.21 o
  -8  16   6        114.83        158.67        76.86 o
  -7  16   6       3066.65       3343.55       128.84 o
  -6  16   6         10.54         -2.55        30.34 o
  -5  16   6       4041.26       3988.47       133.69 o
  -4  16   6       2778.42       2834.94       109.31 o
  -3  16   6          5.41         33.32        27.89 o
  -2  16   6       5809.32       5564.56       157.52 o
  -1  16   6         33.95         39.16        20.72 o
   0  16   6      21783.27      20905.47       335.01 o
   1  16   6        534.74        624.70        44.64 o
   2  16   6       1773.05       1752.29        65.45 o
   3  16   6        157.09        151.16        36.21 o
   4  16   6        795.91        762.65        62.07 o
   5  16   6       5294.05       5095.55       153.39 o
   6  16   6       1028.83        936.21        75.38 o
   7  16   6       1140.60       1370.73        85.69 o
   8  16   6         51.34         17.35        79.34 o
   9  16   6        774.16        571.54       127.68 o
  -9  17   6         27.96        -54.54        61.98 o
  -8  17   6       1986.92       2228.85       173.55 o
  -7  17   6       2098.28       2406.16       116.57 o
  -6  17   6      11013.71      10870.94       266.83 o
  -5  17   6        217.00        201.52        42.07 o
  -4  17   6       3801.34       3594.98       226.85 o
  -3  17   6        195.54        172.83        38.45 o
  -2  17   6        102.42         77.48        31.41 o
  -1  17   6        373.98        352.27        49.14 o
   0  17   6        191.48        201.23        29.44 o
   1  17   6       2053.78       1857.22        68.33 o
   2  17   6          6.02         10.82        21.06 o
   3  17   6         66.21        117.51        27.12 o
   4  17   6       4728.83       4190.80       161.15 o
   5  17   6       1192.51       1161.06        80.59 o
   6  17   6       5635.34       5574.58       231.81 o
   7  17   6        987.90       1008.02        81.39 o
   8  17   6       1351.38       1408.58       102.46 o
   9  17   6        113.45        171.84        50.03 o
  -9  18   6        364.14        369.41        96.69 o
  -8  18   6       1608.61       1373.51       151.23 o
  -7  18   6        252.66        327.26        89.25 o
  -6  18   6       1897.24       1997.74       133.88 o
  -5  18   6        186.12        279.02        49.76 o
  -4  18   6        337.66        543.18        62.22 o
  -3  18   6        900.24       1074.38        80.83 o
  -2  18   6       2152.49       2291.11       100.70 o
  -1  18   6        945.47        901.43        50.74 o
   0  18   6       7227.67       6634.54       143.17 o
   1  18   6          0.77          2.75        29.87 o
   2  18   6       3657.43       3343.36        97.05 o
   3  18   6        997.01        873.39        77.88 o
   4  18   6        454.55        501.10        56.79 o
   5  18   6        448.27        573.57        61.28 o
   6  18   6       2695.68       2486.09       193.38 o
   7  18   6        588.46        735.87        88.01 o
   8  18   6       1052.82       1089.57        90.71 o
   9  18   6        413.58        704.11       136.36 o
  -8  19   6       2295.41       2704.87       200.82 o
  -7  19   6       1366.75       1522.27       166.11 o
  -6  19   6       4150.77       4333.75       235.53 o
  -5  19   6        341.74        382.38       112.81 o
  -4  19   6       2701.78       2599.22       153.71 o
  -3  19   6       2952.20       2716.91       112.82 o
  -2  19   6       1588.87       1706.64       132.64 o
  -1  19   6        596.51        531.57        60.01 o
   0  19   6        335.69        362.91        51.79 o
   1  19   6        380.48        347.27        38.44 o
   2  19   6        189.71        102.43        26.94 o
   3  19   6       2282.14       2146.44        80.96 o
   4  19   6       4220.82       4125.57       140.22 o
   5  19   6        782.35        787.15       205.78 o
   6  19   6       5275.56       4891.13       188.42 o
   7  19   6       1128.35        938.87        82.17 o
   8  19   6        917.42        999.63        89.36 o
  -8  20   6         65.39        220.65        86.77 o
  -7  20   6        217.34        290.07        94.21 o
  -6  20   6          6.62        -47.11        47.11 o
  -5  20   6        231.05        306.67        81.82 o
  -4  20   6       2520.59       2929.03       125.12 o
  -3  20   6        574.12        556.84        63.54 o
  -2  20   6       4973.42       5121.53       162.93 o
  -1  20   6        157.29        202.59        45.18 o
   0  20   6       4548.23       4221.81       123.80 o
   1  20   6       1558.97       1567.37        68.10 o
   2  20   6       3239.68       3337.55       107.63 o
   3  20   6         56.74        100.80        30.74 o
   4  20   6       2024.20       2142.08        99.93 o
   5  20   6        895.81        854.56        77.08 o
   6  20   6         91.54         25.43        34.15 o
   7  20   6        301.93        192.56        49.39 o
   8  20   6          4.24        -59.50        59.50 o
  -7  21   6        487.68        436.35       104.13 o
  -6  21   6        336.24        376.85        96.69 o
  -5  21   6       1243.27       1239.63       146.28 o
  -4  21   6        720.80        849.52       112.81 o
  -3  21   6        906.97        973.77       106.61 o
  -2  21   6        601.26        684.05        69.86 o
  -1  21   6        120.80         91.90        48.35 o
   0  21   6        184.44        199.57        48.00 o
   1  21   6        990.64        881.89        59.27 o
   2  21   6        162.74        109.22        30.90 o
   3  21   6       2032.42       1981.10       120.24 o
   4  21   6        189.61        179.97        42.92 o
   5  21   6        605.90        537.92        64.58 o
   6  21   6        771.00        781.75        78.89 o
   7  21   6        599.25        562.69        71.62 o
  -6  22   6        120.12        257.84        89.25 o
  -5  22   6       1317.17       1363.59       153.71 o
  -4  22   6       2691.51       2981.55       130.17 o
  -3  22   6       1149.08       1276.64       142.56 o
  -2  22   6       3275.81       3258.37       132.92 o
  -1  22   6        461.81        400.34        59.30 o
   0  22   6       2194.11       2227.73       107.81 o
   1  22   6        459.01        474.65        49.59 o
   2  22   6       4445.64       4582.36       126.63 o
   3  22   6        478.00        459.71        74.38 o
   4  22   6       3094.71       3006.18       219.41 o
   5  22   6        777.56        779.46        75.32 o
   6  22   6         21.95         45.68        40.95 o
   7  22   6        120.21        119.18        50.75 o
  -6  23   6        386.71        505.77       131.40 o
  -5  23   6         85.10         66.94        76.86 o
  -4  23   6       2705.44       2965.20       195.86 o
  -3  23   6        189.55        197.62        54.26 o
  -2  23   6       1441.81       1520.74       105.14 o
  -1  23   6         99.56         67.94        41.17 o
   0  23   6         33.30         20.84        53.30 o
   1  23   6        854.11        813.50        99.17 o
   2  23   6       1983.90       2031.48       153.46 o
   3  23   6        175.68        188.45        61.98 o
   4  23   6       1167.31       1288.84       116.53 o
   5  23   6         61.88        152.47        47.33 o
   6  23   6         84.53         82.64        44.06 o
  -5  24   6       2466.58       3029.66       233.05 o
  -4  24   6       2419.56       2578.43       193.38 o
  -3  24   6          8.04         96.30        49.94 o
  -2  24   6        406.20        386.67        63.54 o
  -1  24   6         50.47        122.72        47.33 o
   0  24   6        964.83       1067.22        90.27 o
   1  24   6        356.96        369.22        57.85 o
   2  24   6       1329.03       1266.97        99.04 o
   3  24   6         90.48        123.62        44.68 o
   4  24   6       2889.07       3409.36       167.35 o
   5  24   6       2014.32       2261.97       119.17 o
  -3  25   6         54.01         74.38        69.42 o
  -2  25   6        535.37        591.27       104.13 o
  -1  25   6       5113.28       5048.90       174.43 o
   0  25   6          3.55         13.33        41.64 o
   1  25   6       1227.03       1286.33       188.42 o
   2  25   6        158.69         99.17        61.98 o
   3  25   6         61.40         46.68        40.95 o
   4  25   6       1538.39       1614.12       153.71 o
   5  25   6          5.10          3.72        48.35 o
  -2  26   6       1804.72       2124.73       176.03 o
  -1  26   6          5.01        100.92        46.95 o
   0  26   6       3601.46       3697.58       297.51 o
   1  26   6        188.49        156.80        52.93 o
   2  26   6        930.99        949.56       126.44 o
   3  26   6          2.76        -52.06        52.06 o
   4  26   6          1.70        -37.19        52.06 o
  -1  27   6        533.23        659.48       116.53 o
   0  27   6         15.25        -64.46        64.46 o
 -13   0   7        903.37        810.72       136.36 o
  -7   0   7       8352.06       8382.38       240.49 o
  -5   0   7      21395.63      21247.26       525.60 o
  -3   0   7       1764.06       1956.14        66.94 o
  -1   0   7        486.64        638.21        25.01 o
   1   0   7      13074.19      14405.10       257.69 o
   3   0   7        134.52        238.23        21.04 o
   5   0   7      44751.20      43280.45      1066.08 o
   7   0   7      10167.13      10155.05       319.82 o
   9   0   7        674.90        657.00        86.77 o
  11   0   7       1394.57       1450.37       143.80 o
 -13   1   7       3532.35       3880.04       228.09 o
 -12   1   7         79.76         69.42        57.02 o
 -11   1   7       3571.32       3118.91       178.51 o
  -8   1   7        689.74        654.52        59.50 o
  -7   1   7        853.94        890.11        41.17 o
  -6   1   7        264.94        273.81        24.36 o
  -5   1   7        502.14        649.46        44.63 o
  -4   1   7        154.49        178.00        13.74 o
  -3   1   7       5332.25       5534.10        90.94 o
  -2   1   7       2178.42       2241.54        59.09 o
  -1   1   7      33698.99      35115.00       421.26 o
   0   1   7          5.45         -4.40         6.01 o
   1   1   7      22575.46      23288.92       285.70 o
   2   1   7       1415.34       1319.67        33.12 o
   3   1   7       6821.41       7324.56       148.62 o
   4   1   7        186.48        239.81        66.94 o
   5   1   7        266.77        365.55        35.91 o
   6   1   7       2338.25       2384.80        83.26 o
   7   1   7       9043.90       8413.02       196.35 o
   8   1   7       1508.81       1392.11        73.63 o
   9   1   7        143.89         84.60        35.91 o
  10   1   7         13.84          0.51        34.71 o
  11   1   7       2212.31       2608.18       166.11 o
  12   1   7        336.16        288.80        55.20 o
 -13   2   7        935.77        813.20       121.48 o
 -12   2   7        896.58        947.08       121.48 o
 -11   2   7       1864.76       2171.83       148.76 o
 -10   2   7        466.42        478.50        81.82 o
  -9   2   7       5446.73       5110.70       146.00 o
  -8   2   7       1679.14       1785.07        94.21 o
  -7   2   7      11524.75      10818.69       211.11 o
  -6   2   7         77.84         52.33        16.42 o
  -5   2   7      12834.09      12876.50       197.66 o
  -4   2   7      11841.42      12753.74       192.08 o
  -3   2   7       2391.92       2288.25        61.33 o
  -2   2   7        237.92        268.54        10.92 o
  -1   2   7         12.96         20.33         5.62 o
   0   2   7      12853.01      13947.13       176.21 o
   1   2   7       1221.92       1291.10        27.54 o
   2   2   7       3364.20       3254.26        53.86 o
   3   2   7       6071.30       6163.52       107.83 o
   4   2   7       2618.91       2357.78       101.65 o
   5   2   7       9268.89       8242.26       179.69 o
   6   2   7        206.57        253.12        42.15 o
   7   2   7      10133.44       9625.54       256.60 o
   8   2   7       1761.51       1826.49       146.28 o
   9   2   7       5195.05       5004.39       150.77 o
  10   2   7         10.56        -27.89        27.89 o
  11   2   7       2042.58       1922.27       101.68 o
  12   2   7        252.07        263.70        55.04 o
 -13   3   7         91.85        138.84        71.90 o
 -12   3   7          3.79          0.00        54.54 o
 -11   3   7       1455.42       1616.48       148.76 o
 -10   3   7        888.54        837.99        96.69 o
  -9   3   7         90.69        130.01        42.15 o
  -8   3   7        449.28        444.15        41.64 o
  -7   3   7       1157.70       1163.03        55.78 o
  -6   3   7       1726.75       1804.79        47.14 o
  -5   3   7      13233.56      13575.29       207.22 o
  -4   3   7       3093.72       3456.17        69.56 o
  -3   3   7      16735.63      17138.40       453.70 o
  -2   3   7       2646.57       2289.15        63.04 o
  -1   3   7      16400.09      17569.64       251.37 o
   0   3   7       1061.76       1140.61        28.45 o
   1   3   7      17726.55      18445.41       230.09 o
   2   3   7       1869.26       1802.54        34.81 o
   3   3   7      19851.97      19471.15       436.30 o
   4   3   7         23.96         47.89        18.59 o
   5   3   7       9517.34       9540.24       202.48 o
   6   3   7       5773.77       5705.80       142.87 o
   7   3   7        469.96        488.87        47.33 o
   8   3   7        358.81        458.71        50.75 o
   9   3   7        880.48        927.45        70.60 o
  10   3   7       1957.88       2186.71       138.84 o
  11   3   7        175.84        158.06        70.66 o
  12   3   7          2.65         17.78        40.50 o
 -13   4   7          0.07         29.75        59.50 o
 -12   4   7         50.69         81.82        61.98 o
 -11   4   7       5042.97       5075.05       230.57 o
 -10   4   7         90.45          7.44        49.59 o
  -9   4   7       9536.52       9103.60       213.34 o
  -8   4   7        116.74        103.41        35.95 o
  -7   4   7       2978.63       2815.22        89.97 o
  -6   4   7        302.93        309.82        75.62 o
  -5   4   7       4528.71       4363.62        81.65 o
  -4   4   7         40.21         82.10         9.42 o
  -3   4   7      16102.57      15960.64       297.97 o
  -2   4   7         80.32        102.27        16.59 o
  -1   4   7      16278.31      17341.19       250.28 o
   0   4   7       2558.96       2532.28        57.04 o
   1   4   7      10953.22      11457.90       216.50 o
   2   4   7        809.78        834.01        32.49 o
   3   4   7       7880.77       7772.39       133.50 o
   4   4   7       4126.22       4510.06       111.31 o
   5   4   7        703.35        669.65        57.02 o
   6   4   7        672.41        537.14        65.70 o
   7   4   7       3119.62       2937.71       111.57 o
   8   4   7          1.69         34.79        27.89 o
   9   4   7      14411.39      14530.95       448.75 o
  10   4   7         11.04        -30.64        30.64 o
  11   4   7       1984.20       1841.35       101.27 o
  12   4   7         82.36         17.97        40.91 o
 -12   5   7         71.03         22.31        59.50 o
 -11   5   7        462.74        525.60        89.25 o
 -10   5   7        297.49        400.37        50.48 o
  -9   5   7       3219.85       2988.80       104.79 o
  -8   5   7        776.55        726.68        68.18 o
  -7   5   7        152.73        142.74        28.57 o
  -6   5   7       2867.10       2797.59        87.44 o
  -5   5   7      18290.99      17999.74       267.82 o
  -4   5   7        547.57        652.04        35.65 o
  -3   5   7      21651.49      22129.83       403.11 o
  -2   5   7          8.56         36.09        21.07 o
  -1   5   7       4068.66       4305.89        88.15 o
   0   5   7         38.98         58.43        13.69 o
   1   5   7      10218.68      11410.57       390.60 o
   2   5   7       1899.19       1828.15        47.06 o
   3   5   7      21631.96      20397.36       305.73 o
   4   5   7        514.60        519.94        31.82 o
   5   5   7       7272.08       6858.88       157.75 o
   6   5   7        223.25        225.02        32.40 o
   7   5   7        241.25        228.09        49.59 o
   8   5   7        118.44        149.84        33.31 o
   9   5   7        209.43        249.27        43.72 o
  10   5   7          7.50         44.27        36.32 o
  11   5   7         48.97        -29.94        50.82 o
  12   5   7        264.71        272.00        57.77 o
 -12   6   7        704.61        538.00        96.69 o
 -11   6   7       1932.54       1998.28       143.80 o
 -10   6   7          0.19          1.60        29.19 o
  -9   6   7       2453.93       2399.72        95.24 o
  -8   6   7       2338.07       2219.13        86.66 o
  -7   6   7       2988.00       2980.48        97.99 o
  -6   6   7        937.13        968.38        52.51 o
  -5   6   7       9825.93       9601.30       343.38 o
  -4   6   7        382.33        392.98        15.55 o
  -3   6   7      21477.28      21237.72       391.79 o
  -2   6   7        436.32        385.10        35.95 o
  -1   6   7       8732.21       9046.95       143.44 o
   0   6   7       2777.80       2517.25        55.70 o
   1   6   7       6737.35       7079.91       120.73 o
   2   6   7        482.59        552.09        28.57 o
   3   6   7       9034.45       9013.83       153.90 o
   4   6   7       1122.98       1112.15        52.51 o
   5   6   7       1060.62       1047.27        51.69 o
   6   6   7        515.96        494.69        45.58 o
   7   6   7       7972.05       7627.57       186.70 o
   8   6   7       1761.98       1693.69        83.26 o
   9   6   7       4670.96       4474.72       282.64 o
  10   6   7        187.68         83.60        37.66 o
  11   6   7       3409.54       3274.01       249.17 o
  12   6   7       1205.26       1186.14       103.64 o
 -12   7   7          3.96        -29.75        54.54 o
 -11   7   7       1823.23       1760.27       136.36 o
 -10   7   7          6.70         13.64        43.39 o
  -9   7   7        602.96        764.31        99.17 o
  -8   7   7       1650.62       1736.85        78.00 o
  -7   7   7       3968.59       3801.72       113.95 o
  -6   7   7       1848.62       1795.12        70.98 o
  -5   7   7       3408.43       3613.26       102.55 o
  -4   7   7        685.70        730.33        26.05 o
  -3   7   7       2311.45       2143.00        70.98 o
  -2   7   7       5726.56       5712.11       120.94 o
  -1   7   7      28513.56      29291.22       418.40 o
   0   7   7       1127.59       1052.61        33.35 o
   1   7   7      12701.13      12069.52       190.82 o
   2   7   7       4858.68       4413.92        88.84 o
   3   7   7      11174.71      11869.42       194.94 o
   4   7   7       1204.43       1062.13        41.88 o
   5   7   7       3357.52       3326.25        99.88 o
   6   7   7       7426.20       7013.00       170.92 o
   7   7   7        890.14        740.87       136.36 o
   8   7   7         23.89          2.15        26.12 o
   9   7   7        125.52        167.66        39.30 o
  10   7   7        889.56        781.85        73.57 o
  11   7   7        960.19       1237.80        97.19 o
  12   7   7         52.36         64.46        59.50 o
 -11   8   7        581.67        556.21        64.79 o
 -10   8   7         12.14         -1.73        28.89 o
  -9   8   7       3566.23       3555.12       121.83 o
  -8   8   7          3.30         59.90        26.79 o
  -7   8   7      16377.46      16135.51       327.82 o
  -6   8   7         47.42         61.27        48.35 o
  -5   8   7      12737.71      12391.30       292.55 o
  -4   8   7        244.59        189.50        73.14 o
  -3   8   7         55.30         71.67        13.97 o
  -2   8   7         25.43         50.36        11.87 o
  -1   8   7          5.27          5.81        10.50 o
   0   8   7       7356.74       6860.02       149.04 o
   1   8   7        834.90        817.05        32.45 o
   2   8   7         26.61         53.47        23.12 o
   3   8   7        733.30        755.62        34.93 o
   4   8   7        514.11        439.29        31.68 o
   5   8   7      26462.94      25939.60       480.34 o
   6   8   7       1615.60       1514.93        70.06 o
   7   8   7       8347.95       8497.54       205.98 o
   8   8   7        518.68        496.19        57.02 o
   9   8   7        691.74        743.14       123.96 o
  10   8   7        237.95        262.80        51.16 o
  11   8   7        639.78        715.40        75.32 o
  12   8   7        576.23        867.74       119.00 o
 -11   9   7        737.55        742.07        70.98 o
 -10   9   7         18.44         49.65        35.91 o
  -9   9   7         30.83         21.15        29.65 o
  -8   9   7         25.42         11.76        32.23 o
  -7   9   7        363.79        430.57       104.13 o
  -6   9   7       2838.04       2613.33        92.86 o
  -5   9   7          8.47         23.55        23.55 o
  -4   9   7         12.53         21.07        19.28 o
  -3   9   7       3528.49       4018.22       171.06 o
  -2   9   7        101.89         77.90        13.81 o
  -1   9   7      29309.48      27354.27       398.79 o
   0   9   7       1298.43       1405.49        42.62 o
   1   9   7      40140.28      39080.39       558.83 o
   2   9   7       1104.44       1115.52        40.71 o
   3   9   7         21.22         15.60        13.66 o
   4   9   7        216.52        201.26        24.78 o
   5   9   7       4028.87       4076.45       117.42 o
   6   9   7         16.27         46.51        29.75 o
   7   9   7       2890.11       2960.89       106.90 o
   8   9   7        931.01        908.59        71.81 o
   9   9   7          6.89         11.32        39.67 o
  10   9   7         99.44        247.96        50.75 o
  11   9   7       2771.96       2968.74       134.85 o
  12   9   7         13.11        119.00        66.94 o
 -11  10   7        898.18        780.97       101.65 o
 -10  10   7        663.55        707.25        66.55 o
  -9  10   7       1629.97       1691.94        84.90 o
  -8  10   7         91.74         94.14        31.41 o
  -7  10   7      15749.25      14758.21       310.28 o
  -6  10   7        106.27        134.65        32.40 o
  -5  10   7      11554.29      11255.80       244.52 o
  -4  10   7       1382.33       1373.70        63.83 o
  -3  10   7        272.89        263.25        30.28 o
  -2  10   7       2065.72       2012.40        55.69 o
  -1  10   7        804.71        883.00        34.85 o
   0  10   7        162.90        203.72        20.61 o
   1  10   7          4.36         14.38        12.72 o
   2  10   7       1128.11       1143.68        50.48 o
   3  10   7       1117.27       1100.42        46.85 o
   4  10   7         76.75        113.02        22.06 o
   5  10   7       5515.15       5236.60       139.36 o
   6  10   7        297.33        322.68        42.71 o
   7  10   7      10323.39      10090.28       473.54 o
   8  10   7       1154.74       1237.43        83.26 o
   9  10   7       1105.34       1018.55        80.59 o
  10  10   7         98.91         86.77        40.32 o
  11  10   7        483.82        581.49        73.38 o
 -11  11   7       1001.84       1073.52       121.48 o
 -10  11   7       1343.36       1385.65        87.18 o
  -9  11   7        132.49        156.82        38.09 o
  -8  11   7        182.64        152.30        45.87 o
  -7  11   7          9.83         14.79        24.36 o
  -6  11   7       2064.16       2008.78        84.09 o
  -5  11   7       1426.67       1504.92        72.61 o
  -4  11   7       1153.19       1172.69        63.04 o
  -3  11   7       8047.42       7918.22       185.73 o
  -2  11   7       7342.82       7299.01       132.38 o
  -1  11   7      15139.60      14769.35       236.36 o
   0  11   7         16.75         46.61        15.31 o
   1  11   7       8233.11       7773.82       179.13 o
   2  11   7       4902.32       4737.82       101.97 o
   3  11   7       8568.78       8367.03       156.48 o
   4  11   7          0.31          6.55        17.06 o
   5  11   7       2444.05       2309.46        96.69 o
   6  11   7        215.77        190.06        35.06 o
   7  11   7         59.05        125.20        35.06 o
   8  11   7       1034.33       1139.45       125.20 o
   9  11   7         29.38         29.75        47.11 o
  10  11   7       1587.02       1912.62       110.80 o
  11  11   7        479.88        600.24        71.90 o
 -11  12   7       1348.11       1321.45       136.36 o
 -10  12   7        146.13        233.05        74.38 o
  -9  12   7       4434.27       4135.65       140.72 o
  -8  12   7       1765.86       1698.37        85.69 o
  -7  12   7       1391.52       1303.49        74.12 o
  -6  12   7       1135.99       1057.33        67.07 o
  -5  12   7       5498.16       5282.34       146.38 o
  -4  12   7       7546.83       7313.80       368.17 o
  -3  12   7      11005.64      11285.50       248.02 o
  -2  12   7         90.73         71.82        16.51 o
  -1  12   7       4351.98       4284.05       144.95 o
   0  12   7         25.48         34.12        14.69 o
   1  12   7       2567.66       2442.96        67.06 o
   2  12   7       1067.89        988.57        44.14 o
   3  12   7       6019.25       5850.25       123.24 o
   4  12   7       4762.16       5060.69       115.41 o
   5  12   7       3448.10       3251.96       195.86 o
   6  12   7       1318.97       1263.19        70.12 o
   7  12   7       1587.93       1487.86       104.13 o
   8  12   7        943.16       1010.58        78.00 o
   9  12   7       6046.62       6524.23       193.66 o
  10  12   7         65.24         52.99        55.78 o
  11  12   7       1625.28       1633.83       153.71 o
 -11  13   7        895.04        892.53       119.00 o
 -10  13   7        366.70        384.29        84.29 o
  -9  13   7       1665.28       1533.71        92.80 o
  -8  13   7        266.51        358.56        73.14 o
  -7  13   7        347.56        377.51        50.75 o
  -6  13   7        682.84        797.57        65.30 o
  -5  13   7       5510.58       5674.53       174.79 o
  -4  13   7        113.90         79.86        28.89 o
  -3  13   7      16399.92      15650.55       325.17 o
  -2  13   7       4434.00       4279.46        95.20 o
  -1  13   7       4064.62       4286.60        95.94 o
   0  13   7       1281.34       1256.91        47.40 o
   1  13   7       3565.78       3405.58        84.15 o
   2  13   7        169.68        207.89        27.67 o
   3  13   7      16741.80      15575.85       260.70 o
   4  13   7          6.21        -15.40        15.40 o
   5  13   7       1188.61       1134.30        64.86 o
   6  13   7        793.85        737.03        69.42 o
   7  13   7        420.23        458.40        68.18 o
   8  13   7        234.54        400.17        56.10 o
   9  13   7        346.51        363.26        58.24 o
  10  13   7        259.45        422.46        63.04 o
  11  13   7        125.06         79.34        64.46 o
 -11  14   7       3183.56       3260.23       205.78 o
 -10  14   7          5.82         29.75        59.50 o
  -9  14   7       3459.45       3493.28       198.34 o
  -8  14   7         46.63         85.45        48.35 o
  -7  14   7       1606.78       1537.22        85.42 o
  -6  14   7        845.79        753.73        66.55 o
  -5  14   7       2814.82       2912.17       108.52 o
  -4  14   7        180.88        178.24        50.82 o
  -3  14   7       8302.65       8252.21       203.16 o
  -2  14   7        312.86        274.36        41.17 o
  -1  14   7       1621.13       1603.98        70.73 o
   0  14   7       4669.10       4463.83       101.60 o
   1  14   7       1183.68        906.46        46.67 o
   2  14   7         50.90         28.66        19.31 o
   3  14   7       2846.50       2525.18        77.33 o
   4  14   7          4.39          6.08        19.31 o
   5  14   7       3169.50       3042.72       158.67 o
   6  14   7       1892.65       1760.36        85.90 o
   7  14   7       1981.60       2033.14        97.19 o
   8  14   7        118.63        144.49        42.89 o
   9  14   7       5218.44       5347.40       176.83 o
  10  14   7        397.64        450.14        68.44 o
  11  14   7       1609.40       2077.62       193.38 o
 -10  15   7         74.96         74.38        64.46 o
  -9  15   7        699.63        857.82       119.00 o
  -8  15   7       1137.25       1420.41        91.14 o
  -7  15   7        119.32        175.83        41.64 o
  -6  15   7       2986.79       2951.14       115.35 o
  -5  15   7       1934.59       2011.86       125.20 o
  -4  15   7        537.18        663.24        60.31 o
  -3  15   7       4672.02       4665.26       142.81 o
  -2  15   7       1690.79       1610.68        94.21 o
  -1  15   7       9896.44       9774.60       180.25 o
   0  15   7        225.78        259.33        33.66 o
   1  15   7       3054.80       2819.75        80.04 o
   2  15   7       1543.96       1327.42        56.11 o
   3  15   7       9384.86       8849.36       174.21 o
   4  15   7       1753.02       1703.27        67.07 o
   5  15   7       2114.81       2096.04        92.03 o
   6  15   7       2517.70       2571.53       190.90 o
   7  15   7         65.89         85.71        35.70 o
   8  15   7         40.23         86.88        39.30 o
   9  15   7         63.17        121.53        48.35 o
  10  15   7         18.09        -14.88        47.11 o
 -10  16   7        121.63         89.25        71.90 o
  -9  16   7       2595.94       2590.83       183.47 o
  -8  16   7        888.33        826.69        79.75 o
  -7  16   7       5156.74       5555.65       173.13 o
  -6  16   7         68.90         43.36        49.59 o
  -5  16   7       3426.15       3748.25       131.93 o
  -4  16   7        843.41        826.24        69.86 o
  -3  16   7       3798.08       3340.99       117.10 o
  -2  16   7        611.41        609.49        58.55 o
  -1  16   7        256.95        262.28        30.51 o
   0  16   7       5485.82       5203.94       117.92 o
   1  16   7         18.20         42.89        20.41 o
   2  16   7       1073.81       1038.98        55.47 o
   3  16   7        106.12         35.92        22.54 o
   4  16   7        111.98         75.02        26.95 o
   5  16   7       5313.12       5022.18       213.22 o
   6  16   7         79.30         38.43        33.31 o
   7  16   7       1859.58       1920.74        99.74 o
   8  16   7        925.25       1124.48        89.66 o
   9  16   7       1991.70       2162.23       116.33 o
  10  16   7        626.39        701.63       111.57 o
  -9  17   7         13.32        101.65        71.90 o
  -8  17   7        100.00        178.51        74.38 o
  -7  17   7        648.43        688.99        73.26 o
  -6  17   7       2149.26       2238.24       108.72 o
  -5  17   7          0.00         55.45        37.19 o
  -4  17   7       1076.81       1012.70        76.82 o
  -3  17   7       2557.57       2381.84       102.46 o
  -2  17   7         74.92         60.64        47.11 o
  -1  17   7       3911.12       3888.93       129.73 o
   0  17   7         48.63         61.66        22.91 o
   1  17   7      15152.29      14373.21       280.13 o
   2  17   7         38.77         36.08        23.70 o
   3  17   7       1870.80       1842.71        70.91 o
   4  17   7       1388.20       1237.53       117.76 o
   5  17   7        361.03        360.31        50.75 o
   6  17   7       1040.33       1107.80        86.77 o
   7  17   7       2593.18       2477.74       113.06 o
   8  17   7        459.91        497.78        65.72 o
   9  17   7          7.77         54.09        42.71 o
  -9  18   7        908.23        758.65       121.48 o
  -8  18   7         25.16         69.42        66.94 o
  -7  18   7       5539.42       6053.27       199.85 o
  -6  18   7          0.12        -34.54        34.54 o
  -5  18   7       4528.68       4560.96       155.29 o
  -4  18   7        967.04        877.25        74.49 o
  -3  18   7        222.33        268.64        47.24 o
  -2  18   7       1857.68       1937.38        95.53 o
  -1  18   7        112.18         86.65        35.91 o
   0  18   7        367.04        428.03        40.40 o
   1  18   7        366.33        378.07        38.93 o
   2  18   7        726.54        773.87        52.79 o
   3  18   7       1526.94       1222.14        64.51 o
   4  18   7        974.30       1069.32       200.82 o
   5  18   7       5867.02       5707.20       262.80 o
   6  18   7        179.33        157.61        42.92 o
   7  18   7       4493.43       5101.25       170.92 o
   8  18   7         50.61          9.07        66.94 o
   9  18   7        149.61        101.65        69.42 o
  -8  19   7        439.75        337.18        99.17 o
  -7  19   7        848.78       1004.10       138.84 o
  -6  19   7         32.33        -25.95        36.93 o
  -5  19   7         76.49         64.68        94.21 o
  -4  19   7       1033.94       1030.46       128.92 o
  -3  19   7       2530.11       2740.72       115.66 o
  -2  19   7       2650.28       2388.69       108.52 o
  -1  19   7       7076.25       7005.75       218.17 o
   0  19   7        233.00        275.47        48.00 o
   1  19   7       5226.12       5134.61       126.74 o
   2  19   7        239.99        162.61        31.73 o
   3  19   7        682.56        684.67        54.12 o
   4  19   7        404.19        356.09        51.52 o
   5  19   7       1493.54       1277.64       133.88 o
   6  19   7         18.61         24.86        32.11 o
   7  19   7        319.84        247.59        49.76 o
   8  19   7        628.22        631.00        74.12 o
  -8  20   7       1554.96       1646.23       176.03 o
  -7  20   7       2576.29       2766.85       203.30 o
  -6  20   7          2.80        -22.31        59.50 o
  -5  20   7       1741.72       1548.81       105.14 o
  -4  20   7       3122.40       3364.83       135.65 o
  -3  20   7       1822.72       2024.69       105.96 o
  -2  20   7        409.09        354.11        55.20 o
  -1  20   7        361.88        426.42        58.71 o
   0  20   7         92.77         92.60        45.87 o
   1  20   7         79.46         35.25        25.76 o
   2  20   7        462.80        466.53        45.89 o
   3  20   7        993.79       1033.91        87.06 o
   4  20   7       3276.11       3105.63       123.51 o
   5  20   7       1611.00       1571.59        97.00 o
   6  20   7         89.37        166.92        45.48 o
   7  20   7       1357.05       1562.19       140.08 o
   8  20   7        137.91        168.55        78.10 o
  -7  21   7         18.55         52.06        71.90 o
  -6  21   7         55.44         71.90        71.90 o
  -5  21   7       1343.14       1363.59       100.55 o
  -4  21   7        758.85        738.09       105.37 o
  -3  21   7       3665.12       3882.50       322.30 o
  -2  21   7       1388.25       1398.17       169.83 o
  -1  21   7       1198.22       1325.42        94.62 o
   0  21   7         92.76         77.72        40.21 o
   1  21   7       3200.72       3108.69       203.30 o
   2  21   7        693.95        806.98        60.38 o
   3  21   7       2815.13       2628.82       111.06 o
   4  21   7        172.38        176.03        44.68 o
   5  21   7       1768.03       1711.94        98.17 o
   6  21   7          3.26        -19.65        35.91 o
   7  21   7         17.35         55.78        44.63 o
   8  21   7        717.40        785.93       128.92 o
  -6  22   7        384.79        381.81        99.17 o
  -5  22   7        803.71        932.20       136.36 o
  -4  22   7         17.63        -11.29        40.95 o
  -3  22   7       3448.53       3682.25       146.98 o
  -2  22   7        892.33        886.61       109.09 o
  -1  22   7        191.30        227.02        51.69 o
   0  22   7        498.51        400.65        59.53 o
   1  22   7        890.46        965.69       218.17 o
   2  22   7       1137.05       1127.13       173.19 o
   3  22   7       1110.39       1183.21        90.17 o
   4  22   7        922.25       1019.84        83.93 o
   5  22   7         21.36         26.93        37.42 o
   6  22   7          3.30         -7.67        57.02 o
   7  22   7       1363.04       1085.92       131.40 o
  -5  23   7       1988.50       2199.10       203.30 o
  -4  23   7        441.89        418.39        65.30 o
  -3  23   7       1782.80       1851.85       114.02 o
  -2  23   7          9.72         40.56        43.72 o
  -1  23   7        911.11       1136.36        91.93 o
   0  23   7        457.60        527.46        85.53 o
   1  23   7       1816.67       1824.62       106.05 o
   2  23   7         20.22         41.79        41.65 o
   3  23   7       3746.82       3673.00       141.05 o
   4  23   7        621.65        602.11        68.30 o
   5  23   7        942.97        947.14        85.69 o
   6  23   7       1883.11       1859.72       233.05 o
  -4  24   7        157.89        119.00        74.38 o
  -3  24   7       1388.13       1531.84       112.58 o
  -2  24   7        798.04       1017.69        91.73 o
  -1  24   7        346.43        241.46        57.77 o
   0  24   7       2954.72       3078.06       136.74 o
   1  24   7         82.34         31.66        45.18 o
   2  24   7        323.85        320.66       125.20 o
   3  24   7        848.55        813.20       111.57 o
   4  24   7         33.63         53.28        41.17 o
   5  24   7        998.12        845.93        84.09 o
  -3  25   7        439.88        376.85        96.69 o
  -2  25   7        300.70        288.77        60.46 o
  -1  25   7       1677.34       1849.17       194.62 o
   0  25   7        184.82        207.53        55.78 o
   1  25   7       2668.20       2750.92       184.70 o
   2  25   7        118.70         85.09        91.73 o
   3  25   7        501.20        332.22        84.29 o
   4  25   7        319.57        214.03       101.65 o
  -2  26   7       1502.35       1485.08       156.19 o
  -1  26   7         50.12         30.43        58.26 o
   0  26   7       1157.23       1301.99       102.46 o
   1  26   7        275.08        320.77        79.34 o
   2  26   7        227.93        153.71        69.42 o
  -1  27   7       3514.23       4244.49       267.76 o
 -12   0   8       5190.72       5042.82       245.45 o
  -6   0   8          1.20         24.79        17.35 o
  -4   0   8       1785.24       2018.12        74.38 o
  -2   0   8      52868.58      56751.13      1301.61 o
   0   0   8     114601.63     125355.62      2079.76 o
   2   0   8      31845.12      32656.57       564.49 o
   4   0   8         21.02         42.15        24.79 o
   6   0   8        292.80        272.72        49.59 o
   8   0   8        633.82        513.21        69.42 o
  10   0   8        591.57        756.17       101.65 o
 -12   1   8       1317.61       1284.26       136.36 o
 -11   1   8         87.16        111.57        59.50 o
 -10   1   8        951.49       1093.35       116.53 o
  -7   1   8        438.13        493.37        49.59 o
  -6   1   8      21318.41      20617.67       366.35 o
  -5   1   8       3452.38       3532.08        69.67 o
  -4   1   8       4554.56       4623.83        82.62 o
  -3   1   8        246.54        395.28        21.37 o
  -2   1   8       1114.07       1383.18        30.49 o
  -1   1   8      22752.34      25153.24       307.51 o
   0   1   8        226.28        348.34        17.18 o
   1   1   8       2803.59       2988.65        71.57 o
   2   1   8       1347.07       1655.74        35.17 o
   3   1   8       5796.46       6035.84        90.24 o
   4   1   8       2787.01       2682.85       180.99 o
   5   1   8       2618.94       2360.94        90.49 o
   6   1   8      18666.37      18031.35       351.49 o
   7   1   8        362.49        341.62        48.35 o
   8   1   8       3483.01       3353.64       115.70 o
   9   1   8        620.62        605.12        60.31 o
  10   1   8       1525.45       1355.59       179.75 o
  11   1   8        149.05        127.92        41.17 o
  12   1   8       2004.22       1951.07       111.31 o
 -12   2   8        904.01       1160.29       131.40 o
 -11   2   8         81.25         12.40        52.06 o
 -10   2   8       2219.94       2293.32       148.76 o
  -9   2   8          5.09         29.75        42.15 o
  -8   2   8        607.01        502.84       109.09 o
  -7   2   8          9.73         38.88        18.35 o
  -6   2   8       3014.31       3076.92        90.61 o
  -5   2   8         59.25         61.66        10.91 o
  -4   2   8       8397.95       8861.08       140.17 o
  -3   2   8       6850.75       6796.75       292.44 o
  -2   2   8      10987.12      11606.18       319.83 o
  -1   2   8        247.95        233.78        12.02 o
   0   2   8      16522.29      17275.99       216.49 o
   1   2   8       7516.59       7711.31       105.83 o
   2   2   8      13545.71      13500.16       175.88 o
   3   2   8       1949.49       1675.27        45.31 o
   4   2   8      12292.95      12151.70       240.16 o
   5   2   8       2158.29       1983.41       101.65 o
   6   2   8       2264.33       2219.04        96.69 o
   7   2   8        261.93        252.75        37.66 o
   8   2   8        489.66        452.45        49.76 o
   9   2   8        130.16        195.00        40.95 o
  10   2   8        926.15        992.37        81.39 o
  11   2   8          5.70         22.31        44.63 o
  12   2   8       1922.06       2464.16       121.83 o
 -12   3   8       1028.22       1016.50       126.44 o
 -11   3   8        556.11        480.98        89.25 o
 -10   3   8       3198.97       3242.87       176.03 o
  -9   3   8       2346.52       2092.50       133.88 o
  -8   3   8       7170.19       6692.77       193.38 o
  -7   3   8         22.61         61.79        21.99 o
  -6   3   8       6499.30       6279.63       146.76 o
  -5   3   8       1707.74       1799.47        43.75 o
  -4   3   8       9106.20       8671.37       137.26 o
  -3   3   8        103.32        225.56        28.51 o
  -2   3   8      21287.89      20625.64       371.46 o
  -1   3   8        322.76        523.42        21.11 o
   0   3   8          8.62         32.10         8.59 o
   1   3   8        604.27        471.48        17.57 o
   2   3   8       9739.82       8853.86       143.86 o
   3   3   8         81.36         15.66        10.91 o
   4   3   8       6030.71       6005.58       138.46 o
   5   3   8       2173.36       2064.38       110.33 o
   6   3   8       9268.59       8920.45       307.43 o
   7   3   8       1161.56       1094.53        67.07 o
   8   3   8       1254.24       1106.01        74.49 o
   9   3   8        211.10        222.43        44.68 o
  10   3   8       2279.82       2211.50       148.76 o
  11   3   8        261.65        196.05        50.82 o
  12   3   8        187.76        118.69        48.19 o
 -12   4   8        146.76        213.22        71.90 o
 -11   4   8        260.29        275.20        69.42 o
 -10   4   8       1835.75       2008.20       138.84 o
  -9   4   8       1059.70       1169.38        68.50 o
  -8   4   8        368.41        351.46        39.87 o
  -7   4   8        108.53         93.88        25.60 o
  -6   4   8       1128.96       1185.08        54.70 o
  -5   4   8         72.40         73.30        20.10 o
  -4   4   8      19094.55      18846.71       484.70 o
  -3   4   8       2710.00       3091.34        84.09 o
  -2   4   8       8656.20       9120.76       183.98 o
  -1   4   8        876.13        959.00        39.42 o
   0   4   8       4253.38       4904.91       104.94 o
   1   4   8        904.67       1113.10        26.08 o
   2   4   8      13833.60      12908.05       200.71 o
   3   4   8       1277.61       1349.93        42.35 o
   4   4   8      16776.52      15893.39       249.03 o
   5   4   8        809.88        620.16        44.47 o
   6   4   8       9652.61       9260.75       412.80 o
   7   4   8        806.96        804.74       112.81 o
   8   4   8       4385.13       4247.30       134.10 o
   9   4   8       1176.02       1155.34       114.05 o
  10   4   8         59.92        127.21        45.18 o
  11   4   8        211.78        236.11        52.24 o
  12   4   8          8.70         25.65        64.46 o
 -12   5   8        634.36        528.08        99.17 o
 -11   5   8          4.39        -34.71        47.11 o
 -10   5   8       8612.32       8176.60       307.43 o
  -9   5   8        110.01         99.91        31.55 o
  -8   5   8       6083.48       6117.91       158.07 o
  -7   5   8        844.45        805.88        52.42 o
  -6   5   8       4014.44       4161.59       114.58 o
  -5   5   8        588.26        591.61        47.11 o
  -4   5   8      17102.76      17001.97       323.27 o
  -3   5   8        461.54        547.92        52.06 o
  -2   5   8       3000.11       2672.37        77.14 o
  -1   5   8       5531.25       5395.13        91.20 o
   0   5   8        995.24       1250.73        34.56 o
   1   5   8      11890.58      13073.94       294.38 o
   2   5   8      14880.76      14473.42       223.54 o
   3   5   8       1178.62       1211.03        55.24 o
   4   5   8       3277.16       3003.71        72.46 o
   5   5   8       1164.92       1039.00        71.90 o
   6   5   8        333.62        338.98        38.45 o
   7   5   8       1176.03       1009.96       112.81 o
   8   5   8      11692.20      10549.25       347.10 o
   9   5   8        509.53        431.06        52.51 o
  10   5   8      10784.43      11034.45       271.73 o
  11   5   8         71.69         90.49        38.57 o
  12   5   8        724.31        619.82       101.65 o
 -12   6   8        478.66        505.77        99.17 o
 -11   6   8        674.37        580.15        96.69 o
 -10   6   8        277.32        257.84        69.42 o
  -9   6   8        237.62        234.40        39.18 o
  -8   6   8        397.91        337.22        40.21 o
  -7   6   8       5735.77       5554.98       145.22 o
  -6   6   8        141.79        119.84        34.71 o
  -5   6   8        249.64        294.63        33.88 o
  -4   6   8       9768.32       9992.27       210.28 o
  -3   6   8       2481.20       2641.34        79.75 o
  -2   6   8      14622.25      14612.22       282.23 o
  -1   6   8         46.61         52.06        18.35 o
   0   6   8      20539.35      21867.47       319.11 o
   1   6   8        410.08        393.96        15.93 o
   2   6   8      28145.86      28227.18       410.57 o
   3   6   8        645.94        728.49       104.13 o
   4   6   8      11656.75      11343.05       236.59 o
   5   6   8       3068.90       3198.25       141.32 o
   6   6   8       2250.50       2099.93       116.53 o
   7   6   8        287.29        381.26        48.35 o
   8   6   8         40.83         51.19        29.65 o
   9   6   8        583.99        640.58        63.04 o
  10   6   8         61.38         81.65        39.42 o
  11   6   8          1.78        -17.41        37.66 o
  12   6   8         62.37         66.94        57.02 o
 -12   7   8       1279.93       1274.34       133.88 o
 -11   7   8        708.89        661.96        96.69 o
 -10   7   8       4126.05       4251.61       171.07 o
  -9   7   8        463.76        467.15       109.09 o
  -8   7   8       5359.54       5054.74       142.68 o
  -7   7   8        511.40        518.59        47.33 o
  -6   7   8       8445.34       7900.33       335.94 o
  -5   7   8        220.46        180.41        53.30 o
  -4   7   8       7830.01       7720.81       203.30 o
  -3   7   8       1757.91       1940.76        68.37 o
  -2   7   8         47.41         60.27        26.03 o
  -1   7   8       7843.29       7660.82       150.59 o
   0   7   8         88.35         99.66        14.12 o
   1   7   8        164.10         91.09        23.81 o
   2   7   8         37.94         20.84        12.24 o
   3   7   8       2851.89       2703.53        67.38 o
   4   7   8       2204.69       2152.32        69.03 o
   5   7   8       3169.46       3243.28        99.88 o
   6   7   8      10583.26      10041.63       224.40 o
   7   7   8        478.92        480.97        50.75 o
   8   7   8       4727.69       4578.10       143.75 o
   9   7   8         63.34         30.66        33.17 o
  10   7   8       2518.37       2713.26       126.44 o
  11   7   8       2094.36       2248.17       117.30 o
  12   7   8       1291.26       1058.64       123.96 o
 -12   8   8       3695.53       3867.65       213.22 o
 -11   8   8        237.97        198.34        69.42 o
 -10   8   8        412.07        543.12        57.77 o
  -9   8   8         60.76         74.38        31.56 o
  -8   8   8         72.46        113.44        32.40 o
  -7   8   8        891.17        864.13       116.53 o
  -6   8   8       1545.26       1575.54        88.01 o
  -5   8   8       3094.47       2962.64        95.53 o
  -4   8   8        398.53        328.63        34.93 o
  -3   8   8        227.77        239.77        31.56 o
  -2   8   8       7147.52       7036.48       226.81 o
  -1   8   8         82.23         90.52        13.39 o
   0   8   8      38824.67      38862.35       552.06 o
   1   8   8         25.74         26.60        11.99 o
   2   8   8       7417.32       6854.25       126.30 o
   3   8   8        360.12        293.58        28.29 o
   4   8   8       2836.70       2788.15        73.61 o
   5   8   8       3767.13       4013.03       115.66 o
   6   8   8       2329.54       2180.94        85.85 o
   7   8   8         46.66         70.84        33.47 o
   8   8   8       1916.35       1829.56        88.52 o
   9   8   8       1303.75       1438.25       117.76 o
  10   8   8        988.94       1052.54       111.57 o
  11   8   8        231.50        256.51        56.79 o
 -11   9   8          5.94         52.06        57.02 o
 -10   9   8        651.74        583.87        60.46 o
  -9   9   8        438.96        364.98        92.97 o
  -8   9   8       3584.03       3471.82       117.46 o
  -7   9   8         27.34         47.88        27.89 o
  -6   9   8      20384.38      19616.50       386.56 o
  -5   9   8        555.99        536.31        49.59 o
  -4   9   8       4729.28       4638.38       211.98 o
  -3   9   8        536.20        544.45        44.47 o
  -2   9   8          4.74         50.80        30.09 o
  -1   9   8          1.06         26.41        12.61 o
   0   9   8         11.67         54.47        12.83 o
   1   9   8       1302.39       1534.45        62.48 o
   2   9   8        396.01        452.75        31.23 o
   3   9   8       2092.41       1921.73        64.94 o
   4   9   8      10504.15      10099.34       181.08 o
   5   9   8         58.87         51.47        21.86 o
   6   9   8      10382.59       9990.95       227.90 o
   7   9   8        172.73        238.32        41.17 o
   8   9   8       1519.56       1483.79        84.09 o
   9   9   8          0.91        -29.19        29.19 o
  10   9   8         38.63         61.71        38.72 o
  11   9   8        168.72        212.49        54.26 o
 -11  10   8       1059.56       1177.65       128.92 o
 -10  10   8        784.17        684.93        66.62 o
  -9  10   8       1175.24       1134.90        79.64 o
  -8  10   8       1421.10       1505.68        80.59 o
  -7  10   8        444.86        517.20        51.69 o
  -6  10   8         81.11        112.10        47.11 o
  -5  10   8        704.40        585.77       132.64 o
  -4  10   8       4049.66       4245.19       122.68 o
  -3  10   8       1412.28       1480.89        74.38 o
  -2  10   8       9823.83      10073.54       168.02 o
  -1  10   8        331.63        320.35        40.45 o
   0  10   8      20703.38      20335.98       309.85 o
   1  10   8        857.85        849.52        37.60 o
   2  10   8       8535.91       8682.02       155.76 o
   3  10   8        206.18        225.89        36.75 o
   4  10   8       4009.16       3936.90        94.69 o
   5  10   8        174.41        137.52        30.64 o
   6  10   8       4253.83       4349.09       129.69 o
   7  10   8        272.92        285.31        42.07 o
   8  10   8        521.78        501.59        63.22 o
   9  10   8       3169.30       3210.10       271.48 o
  10  10   8        935.66       1129.04       136.36 o
  11  10   8        324.46        458.41        67.48 o
 -11  11   8         20.12        -44.63        49.59 o
 -10  11   8       2476.69       2607.98       113.06 o
  -9  11   8        322.38        325.38        48.99 o
  -8  11   8       9018.08       8513.00       358.25 o
  -7  11   8       1019.13        991.42        70.12 o
  -6  11   8       3187.30       3023.61       107.72 o
  -5  11   8        755.86        669.11        91.73 o
  -4  11   8       4954.10       4692.95       133.20 o
  -3  11   8       1926.30       1963.19        78.83 o
  -2  11   8        761.46        749.84        77.40 o
  -1  11   8          4.13         33.19        13.59 o
   0  11   8       1153.10       1152.23        52.16 o
   1  11   8         67.18        130.15        59.89 o
   2  11   8       1205.01       1089.84        44.52 o
   3  11   8        907.03        914.49        72.55 o
   4  11   8       5015.44       4681.50       108.40 o
   5  11   8       1460.98       1516.84       127.68 o
   6  11   8       1809.12       1804.28        84.15 o
   7  11   8       3506.77       3383.71       136.36 o
   8  11   8       6602.74       6519.12       203.30 o
   9  11   8         10.34         22.56        35.65 o
  10  11   8       2925.27       2768.51       125.89 o
  11  11   8        816.22        964.43       126.44 o
 -11  12   8        395.48        386.76        86.77 o
 -10  12   8        220.31        348.68        56.79 o
  -9  12   8        854.33       1035.80        84.29 o
  -8  12   8        944.19       1069.08        78.66 o
  -7  12   8          5.45          2.91        25.37 o
  -6  12   8        803.75        692.17        59.30 o
  -5  12   8          1.12        -12.14        33.47 o
  -4  12   8       2990.96       3329.77       215.70 o
  -3  12   8       1232.41       1140.92        66.34 o
  -2  12   8       9249.49       9123.79       307.43 o
  -1  12   8       3313.09       3297.09        79.17 o
   0  12   8       9432.88       8788.44       157.85 o
   1  12   8        435.45        363.38        29.54 o
   2  12   8       7591.15       7459.71       152.43 o
   3  12   8       1413.83       1330.80        83.43 o
   4  12   8       5116.04       4979.34       115.10 o
   5  12   8          4.15         -9.42        37.19 o
   6  12   8        915.90        834.77        66.34 o
   7  12   8         23.45          2.48        28.89 o
   8  12   8        884.35        920.92        75.14 o
   9  12   8       1580.59       1834.39       125.20 o
  10  12   8          9.99         34.87        39.84 o
  11  12   8        563.68        837.99       123.96 o
 -11  13   8        370.46        436.35        91.73 o
 -10  13   8       6276.63       5967.58       267.76 o
  -9  13   8         22.23         41.08        37.19 o
  -8  13   8       2445.88       2579.35       110.07 o
  -7  13   8         69.72         94.96        42.15 o
  -6  13   8        800.63        950.72        70.06 o
  -5  13   8        516.86        527.09        63.22 o
  -4  13   8       6099.50       5948.26       162.93 o
  -3  13   8       4185.65       4079.06       230.57 o
  -2  13   8       3955.83       3856.91       121.83 o
  -1  13   8       2332.67       2303.78        65.98 o
   0  13   8         14.28         14.85        23.38 o
   1  13   8        221.39        163.87        23.69 o
   2  13   8       2076.08       1823.35        83.89 o
   3  13   8       2065.18       1917.89        64.97 o
   4  13   8        879.59        825.62        49.94 o
   5  13   8       1058.95       1089.04        73.57 o
   6  13   8        687.81        559.69        56.10 o
   7  13   8        203.91        170.23        54.54 o
   8  13   8       7171.33       7352.51       205.94 o
   9  13   8        156.88         81.14        41.96 o
  10  13   8       4989.91       5060.49       177.62 o
  11  13   8        262.76        359.49        89.25 o
 -11  14   8         42.84          9.92        57.02 o
 -10  14   8       1322.85       1693.33       166.11 o
  -9  14   8          2.47         18.30        36.69 o
  -8  14   8        740.55        793.86        73.07 o
  -7  14   8       1404.81       1599.97       122.72 o
  -6  14   8       2777.65       2581.00       107.85 o
  -5  14   8       2903.69       3022.45       190.90 o
  -4  14   8       9214.66       9248.15       264.04 o
  -3  14   8        130.83        104.13        33.31 o
  -2  14   8       2346.73       2407.97        95.53 o
  -1  14   8        239.63        212.07        25.51 o
   0  14   8        284.18        282.36        29.74 o
   1  14   8       1407.25       1181.37        50.55 o
   2  14   8      10909.05      10306.60       189.83 o
   3  14   8        111.09         69.47        23.57 o
   4  14   8       9352.35       8907.78       176.11 o
   5  14   8       2042.71       2170.45        92.03 o
   6  14   8        416.41        394.16        94.21 o
   7  14   8        523.02        684.40        91.73 o
   8  14   8          9.48         16.51        35.65 o
   9  14   8        454.54        434.15        62.82 o
  10  14   8        115.77        144.23        49.39 o
 -10  15   8       1273.40       1656.15       163.63 o
  -9  15   8        150.83        176.03        71.90 o
  -8  15   8       3233.08       3374.70       131.93 o
  -7  15   8        599.48        576.97        62.22 o
  -6  15   8       2506.99       2418.61       105.79 o
  -5  15   8        853.25        982.52        76.90 o
  -4  15   8       5920.62       5972.80       169.94 o
  -3  15   8        141.34        204.38       119.00 o
  -2  15   8       6099.60       6054.21       168.27 o
  -1  15   8       5164.99       4826.40       143.75 o
   0  15   8        134.98        128.50        22.97 o
   1  15   8       6399.82       6121.81       160.58 o
   2  15   8       3291.59       3114.02        87.63 o
   3  15   8        166.73        162.78        28.45 o
   4  15   8       4518.99       4143.53       108.79 o
   5  15   8          5.26          4.10        25.37 o
   6  15   8       2382.20       2339.33       104.30 o
   7  15   8       1231.22       1233.72        90.17 o
   8  15   8       1722.20       1863.79       226.85 o
   9  15   8          0.86        -34.82        38.03 o
  10  15   8        701.43        780.97       116.53 o
 -10  16   8        219.15        213.22        86.77 o
  -9  16   8        244.32        265.28        81.82 o
  -8  16   8          0.74        -15.12        35.14 o
  -7  16   8       1907.27       1986.98       103.25 o
  -6  16   8        773.20        842.47        77.08 o
  -5  16   8        901.21       1032.71        80.41 o
  -4  16   8        737.80        760.21       105.37 o
  -3  16   8        574.18        574.54        59.61 o
  -2  16   8       9674.58       9838.89       238.40 o
  -1  16   8        561.05        563.07        56.10 o
   0  16   8       6933.89       6777.83       141.18 o
   1  16   8       1563.81       1493.82        61.28 o
   2  16   8       4069.43       4181.96       110.57 o
   3  16   8        547.35        538.05        44.62 o
   4  16   8       2306.32       2098.59        78.53 o
   5  16   8        584.86        603.63        68.18 o
   6  16   8       2860.73       2711.81       113.06 o
   7  16   8       2276.80       2476.15       141.32 o
   8  16   8         92.06         71.29        42.28 o
   9  16   8         28.84         31.07        42.28 o
  10  16   8        582.45        533.04        99.17 o
  -9  17   8        101.48        220.65        81.82 o
  -8  17   8       4869.53       5652.71       272.72 o
  -7  17   8         31.09         86.00        41.96 o
  -6  17   8       6215.71       5981.87       184.20 o
  -5  17   8        318.19        385.83        55.20 o
  -4  17   8        617.95        662.69        67.48 o
  -3  17   8         64.52         78.04        36.69 o
  -2  17   8        201.03        201.99        75.62 o
  -1  17   8       4798.57       4470.07       142.87 o
   0  17   8         24.72         28.47        26.58 o
   1  17   8        969.29       1066.19        59.05 o
   2  17   8        176.17        122.67        30.67 o
   3  17   8        542.45        452.97        43.31 o
   4  17   8       2301.19       2185.54        80.66 o
   5  17   8        705.28        791.65       147.52 o
   6  17   8       3441.05       3507.15       133.24 o
   7  17   8         32.07          6.20        31.56 o
   8  17   8       1774.44       1920.38       112.94 o
   9  17   8         72.78         66.54        42.71 o
  -9  18   8        526.90        419.00       101.65 o
  -8  18   8        501.46        404.12        96.69 o
  -7  18   8        469.31        386.05        62.07 o
  -6  18   8        315.03        352.37        56.96 o
  -5  18   8         96.84        137.60        65.70 o
  -4  18   8        249.78        162.17        42.92 o
  -3  18   8        181.89        122.45        40.21 o
  -2  18   8       4921.48       5128.20       161.26 o
  -1  18   8        268.74        322.99        49.94 o
   0  18   8      15376.34      14547.82       324.32 o
   1  18   8         69.50         78.86        28.75 o
   2  18   8       6050.19       5845.90       136.40 o
   3  18   8         80.16         54.23        25.54 o
   4  18   8          2.40        -15.05        22.38 o
   5  18   8        307.33        357.20        50.75 o
   6  18   8         17.14         -2.55        30.64 o
   7  18   8        341.38        388.90        57.53 o
   8  18   8        319.47        240.23        53.59 o
   9  18   8       1324.76       1601.60       158.67 o
  -8  19   8       2948.36       3183.37       218.17 o
  -7  19   8         21.98        -52.06        59.50 o
  -6  19   8       3327.77       3313.17       137.41 o
  -5  19   8        804.32        883.51        82.16 o
  -4  19   8        855.05        826.83        96.69 o
  -3  19   8       1864.93       1891.97        99.88 o
  -2  19   8         74.21        100.41        40.32 o
  -1  19   8        301.61        205.29        73.14 o
   0  19   8         98.45         93.52        37.66 o
   1  19   8        174.49        109.84        28.45 o
   2  19   8        810.49        767.98        55.35 o
   3  19   8        941.48        904.97        62.58 o
   4  19   8        970.07        939.76        75.14 o
   5  19   8       2422.62       2508.94       204.54 o
   6  19   8       3296.99       3349.16       208.26 o
   7  19   8          3.38        -42.67        57.02 o
   8  19   8       2293.13       2237.79       120.08 o
  -7  20   8         71.76        131.40        79.34 o
  -6  20   8        526.44        533.22        73.26 o
  -5  20   8        612.85        632.21        71.88 o
  -4  20   8        988.00        951.95        82.34 o
  -3  20   8       4357.25       4637.20       161.17 o
  -2  20   8       4555.17       4788.77       160.23 o
  -1  20   8        364.11        460.38       138.84 o
   0  20   8       2675.73       2721.19       266.52 o
   1  20   8       1885.05       1907.02        98.17 o
   2  20   8       2505.98       2495.88        89.28 o
   3  20   8       1821.31       1900.32        80.78 o
   4  20   8       1806.43       1712.36       184.70 o
   5  20   8        157.56        204.11        50.82 o
   6  20   8        553.33        631.43        85.53 o
   7  20   8          5.63        -33.35        33.35 o
   8  20   8        183.75        171.07        71.90 o
  -7  21   8          1.31        -64.46        64.46 o
  -6  21   8       2521.04       2796.61       200.82 o
  -5  21   8        722.84        814.67        94.21 o
  -4  21   8       2508.57       2791.27       130.39 o
  -3  21   8        704.00        951.91        85.05 o
  -2  21   8       2892.18       2970.84       127.94 o
  -1  21   8          5.84        -23.87        30.34 o
   0  21   8         22.60         53.79        53.30 o
   1  21   8         69.11         82.47        42.28 o
   2  21   8       2202.75       1874.73       104.30 o
   3  21   8       2630.24       2692.79        97.40 o
   4  21   8       2144.33       2115.90       105.01 o
   5  21   8        481.38        394.13        60.46 o
   6  21   8        749.84        678.25       115.29 o
   7  21   8         29.33         40.68        50.82 o
  -6  22   8        542.73        788.40       131.40 o
  -5  22   8        352.87        342.79        64.86 o
  -4  22   8       3700.31       4028.78       313.63 o
  -3  22   8         46.52        135.27        51.16 o
  -2  22   8        829.70        877.33        84.09 o
  -1  22   8        263.88        205.76        61.98 o
   0  22   8        127.15        147.01        57.02 o
   1  22   8         15.08         -3.72        35.06 o
   2  22   8       3180.97       3212.46       137.54 o
   3  22   8         76.83         41.36        44.60 o
   4  22   8       5072.44       5336.74       174.11 o
   5  22   8         55.91         70.50        80.58 o
   6  22   8        208.55        137.60        47.33 o
   7  22   8        666.74        689.23       114.05 o
  -5  23   8         73.52         29.75        64.46 o
  -4  23   8        947.63        879.40        88.21 o
  -3  23   8        249.84        332.59        59.53 o
  -2  23   8       2114.12       2312.06       121.83 o
  -1  23   8       3334.98       3308.54       229.33 o
   0  23   8        123.71        109.09        49.09 o
   1  23   8       1590.02       1433.44       105.37 o
   2  23   8        957.77        864.54        83.26 o
   3  23   8         37.32         24.79        54.54 o
   4  23   8        149.84        131.40        43.83 o
   5  23   8         22.80         54.12        41.17 o
   6  23   8        526.16        405.16        65.58 o
  -4  24   8        540.73        629.38        80.59 o
  -3  24   8          2.96         17.21        44.68 o
  -2  24   8       1933.76       2141.52       125.64 o
  -1  24   8        110.76         86.98        81.82 o
   0  24   8       3011.92       2885.21       133.10 o
   1  24   8        716.55        728.17        79.64 o
   2  24   8       2462.75       2492.33       125.12 o
   3  24   8        141.03        131.40        61.98 o
   4  24   8        312.20        242.97        76.86 o
   5  24   8        912.18        912.40        86.77 o
  -3  25   8        164.93        143.80        81.82 o
  -2  25   8         27.18         61.05        60.74 o
  -1  25   8       1439.53       1734.34       118.32 o
   0  25   8        159.87         81.60        50.48 o
   1  25   8        650.44        696.14        82.17 o
   2  25   8         12.17          0.21        40.35 o
   3  25   8        328.29        252.88        76.86 o
  -2  26   8       2156.24       2015.64       180.99 o
  -1  26   8         29.39        -52.06        61.98 o
   0  26   8       2711.20       3188.33       213.22 o
   1  26   8         27.91         94.21        81.82 o
 -11   0   9       2641.40       2551.16       166.11 o
  -5   0   9       4424.66       4631.26       141.32 o
  -3   0   9         40.86         35.09        10.51 o
  -1   0   9         97.75         70.01        13.70 o
   1   0   9       5105.23       5354.46       113.06 o
   3   0   9       2914.03       3112.31       141.32 o
   5   0   9       5150.00       4906.46       180.99 o
   7   0   9      19950.77      19102.70       538.00 o
   9   0   9       6350.67       6294.84       252.88 o
  11   0   9       2240.93       2099.93       158.67 o
 -12   1   9          9.62        -24.50        36.22 o
 -11   1   9       1202.92        929.72       114.05 o
 -10   1   9        155.02         64.46        54.54 o
  -9   1   9         16.02         24.79        42.15 o
  -8   1   9         56.03        104.13        44.63 o
  -7   1   9        269.63        304.73        35.14 o
  -6   1   9       1880.79       1915.98        65.45 o
  -5   1   9          4.70         23.63        10.24 o
  -4   1   9       3200.86       3072.81       111.96 o
  -3   1   9      11919.45      13395.13       219.63 o
  -2   1   9      12023.63      12214.10       159.35 o
  -1   1   9      29707.88      29880.18       364.21 o
   0   1   9        687.51        699.39        20.85 o
   1   1   9      35312.79      35481.53       431.03 o
   2   1   9       8717.81       8560.05       120.18 o
   3   1   9       3161.86       3442.68        60.22 o
   4   1   9        396.45        385.62        33.31 o
   5   1   9        200.09        307.32        35.91 o
   6   1   9         38.32         51.24        23.62 o
   7   1   9        163.15        136.21        43.39 o
   8   1   9       1648.71       1511.97        78.83 o
   9   1   9       1204.64       1119.68       125.20 o
  10   1   9         33.45         37.13        37.66 o
  11   1   9       1345.30       1464.06       107.85 o
  12   1   9         15.84        -29.75        59.50 o
 -12   2   9        103.72         71.90        61.98 o
 -11   2   9        900.31        793.36       111.57 o
 -10   2   9         51.34         74.38        54.54 o
  -9   2   9       1803.79       1812.34       123.96 o
  -8   2   9       2136.95       2261.09       133.88 o
  -7   2   9      10587.98      10172.36       217.37 o
  -6   2   9       2524.22       2425.86        77.96 o
  -5   2   9      13953.08      14143.36       216.54 o
  -4   2   9       8241.96       8432.19       134.47 o
  -3   2   9      11629.84      12594.54       527.66 o
  -2   2   9       2973.83       3215.88        54.48 o
  -1   2   9        683.50        775.99        21.56 o
   0   2   9      16289.75      16606.72       210.26 o
   1   2   9        258.02        261.22        15.31 o
   2   2   9          2.05         -1.22         6.85 o
   3   2   9       2329.52       2263.41        44.63 o
   4   2   9      20613.74      20437.56       308.70 o
   5   2   9      12566.97      11849.60       302.47 o
   6   2   9        274.81        249.87        34.93 o
   7   2   9       5576.61       5324.73       147.23 o
   8   2   9        160.30        128.34        37.66 o
   9   2   9       2522.01       2541.10       107.81 o
  10   2   9        214.37        213.69        46.43 o
  11   2   9       1936.62       1983.41       153.71 o
  12   2   9         62.71        119.00        57.02 o
 -12   3   9          2.69         54.54        57.02 o
 -11   3   9       1946.13       2003.24       148.76 o
 -10   3   9       1407.31       1477.64       138.84 o
  -9   3   9       2704.76       2451.99       146.28 o
  -8   3   9        150.46        220.65        54.54 o
  -7   3   9       6940.63       6773.80       161.30 o
  -6   3   9       3722.82       3460.24        99.19 o
  -5   3   9       7093.81       6873.71       154.55 o
  -4   3   9        682.93        721.87        45.87 o
  -3   3   9      13073.28      12692.71       245.13 o
  -2   3   9       3068.66       2567.29        71.62 o
  -1   3   9       1558.34       1550.57        32.92 o
   0   3   9        782.77        854.67        34.00 o
   1   3   9       1581.63       1513.64        32.58 o
   2   3   9       2072.73       1969.23        39.81 o
   3   3   9      28215.21      28373.28       412.66 o
   4   3   9         56.48         57.84        15.62 o
   5   3   9      20438.85      19011.41       363.74 o
   6   3   9        553.99        603.13        48.71 o
   7   3   9       2388.03       2175.94        87.66 o
   8   3   9          7.46         64.73        32.40 o
   9   3   9       1083.86       1142.61        82.34 o
  10   3   9       1278.98       1437.97       138.84 o
  11   3   9       1663.82       1863.18       100.79 o
  12   3   9        146.18        228.09        81.82 o
 -12   4   9        385.99        490.89       101.65 o
 -11   4   9       3076.55       3049.49       183.47 o
 -10   4   9        218.94        262.80        69.42 o
  -9   4   9       4564.45       4554.40       203.30 o
  -8   4   9        832.85        814.64        58.24 o
  -7   4   9       3028.96       2740.93        90.35 o
  -6   4   9       1467.57       1315.70        59.30 o
  -5   4   9       5738.18       5502.80       148.76 o
  -4   4   9         99.89        152.65        24.36 o
  -3   4   9      28501.95      26659.56       479.28 o
  -2   4   9       1350.41       1313.07        52.06 o
  -1   4   9       4965.33       4921.48       173.59 o
   0   4   9       2882.15       3326.65        65.13 o
   1   4   9       3290.48       2965.03        93.35 o
   2   4   9         34.24         66.23         8.88 o
   3   4   9      20522.41      19992.58       301.92 o
   4   4   9          3.25          9.38        14.17 o
   5   4   9       5683.54       5410.52       176.03 o
   6   4   9       2049.09       1848.38        75.38 o
   7   4   9       1224.69       1249.14        67.34 o
   8   4   9        278.40        398.02        50.84 o
   9   4   9       3174.61       3646.99       185.94 o
  10   4   9        676.18        757.50        99.17 o
  11   4   9       1796.82       1609.56       107.55 o
  12   4   9         96.75        121.48        69.42 o
 -12   5   9       1228.36       1445.41       153.71 o
 -11   5   9         21.81         76.86        61.98 o
 -10   5   9          0.33         54.54        52.06 o
  -9   5   9       2655.25       2511.49       151.23 o
  -8   5   9        704.72        830.86        92.97 o
  -7   5   9       1340.07       1189.20        70.66 o
  -6   5   9          6.22         20.66        20.17 o
  -5   5   9       5054.80       4902.08       171.07 o
  -4   5   9        466.01        452.12        36.82 o
  -3   5   9      15352.89      15290.10       294.38 o
  -2   5   9       6193.87       5908.28       135.79 o
  -1   5   9      11486.92      12609.30       217.44 o
   0   5   9       2831.58       2895.97        61.31 o
   1   5   9      14057.06      14960.21       339.35 o
   2   5   9       5471.24       4945.24        95.44 o
   3   5   9      12102.75      11719.31       218.01 o
   4   5   9        464.36        455.21        30.99 o
   5   5   9       4377.24       3977.88       111.23 o
   6   5   9        664.60        598.32        49.76 o
   7   5   9        338.66        352.83        44.68 o
   8   5   9        510.64        597.50        79.34 o
   9   5   9        522.74        493.07        57.53 o
  10   5   9       1040.26       1285.24        92.72 o
  11   5   9        231.03        191.36        64.46 o
 -12   6   9       1237.39       1616.48       163.63 o
 -11   6   9       4939.70       4886.62       235.53 o
 -10   6   9         53.30         -7.44        49.59 o
  -9   6   9      11909.46      11734.71       463.62 o
  -8   6   9       1051.18       1080.07       163.63 o
  -7   6   9       5533.54       5276.87       142.48 o
  -6   6   9          0.88         19.44        21.86 o
  -5   6   9        257.39        217.50        37.19 o
  -4   6   9        908.15        895.14        48.19 o
  -3   6   9       5692.10       5603.76       194.62 o
  -2   6   9       1797.82       1755.25        63.04 o
  -1   6   9        750.54        646.98        23.94 o
   0   6   9       6707.41       6196.71       108.59 o
   1   6   9         77.02         70.14         9.98 o
   2   6   9        267.95        317.36        33.31 o
   3   6   9        507.41        525.34        35.71 o
   4   6   9       2381.38       2260.79        67.27 o
   5   6   9        697.92        623.71        48.35 o
   6   6   9       1881.89       1876.80       114.05 o
   7   6   9       7903.20       7611.33       270.24 o
   8   6   9        740.16        722.57        63.97 o
   9   6   9      13333.98      13629.90       310.28 o
  10   6   9         86.60         48.35        53.30 o
  11   6   9       3266.19       3228.81       138.46 o
 -12   7   9        146.53          7.44        59.50 o
 -11   7   9        830.63        733.86       101.65 o
 -10   7   9       1837.93       1693.33       131.40 o
  -9   7   9         58.54         76.98        53.30 o
  -8   7   9         81.49        123.96        32.40 o
  -7   7   9       1409.27       1217.34        66.55 o
  -6   7   9       4350.55       3997.96       121.48 o
  -5   7   9       2268.99       2395.72        83.26 o
  -4   7   9       1030.83        961.18        50.84 o
  -3   7   9      10539.06      10589.81       222.62 o
  -2   7   9       2077.41       1868.56        68.30 o
  -1   7   9      28511.21      27339.26       393.81 o
   0   7   9        694.65        771.76        29.13 o
   1   7   9      26326.09      27054.41       657.37 o
   2   7   9       2544.58       2433.83        61.83 o
   3   7   9       5777.28       5826.80       114.53 o
   4   7   9       1440.37       1355.77        49.36 o
   5   7   9         22.85         23.55        21.04 o
   6   7   9       3851.78       3646.74       114.82 o
   7   7   9        377.20        285.55        43.72 o
   8   7   9         53.24         59.18        34.15 o
   9   7   9          6.29         52.06        36.82 o
  10   7   9       1139.30       1099.73        88.41 o
  11   7   9        110.33         97.63        46.23 o
 -12   8   9       1077.15       1256.98       136.36 o
 -11   8   9        133.65         71.90        61.98 o
 -10   8   9          0.23          2.48        44.63 o
  -9   8   9        989.90        941.74        71.81 o
  -8   8   9        389.80        379.54        46.43 o
  -7   8   9      12494.18      12299.21       267.31 o
  -6   8   9       4181.50       3947.38       118.32 o
  -5   8   9      15625.80      14993.62       304.16 o
  -4   8   9       1138.95       1104.69        56.02 o
  -3   8   9       1948.86       1914.31        71.88 o
  -2   8   9        196.57        275.30        25.15 o
  -1   8   9       1385.07       1484.63        41.48 o
   0   8   9        516.56        711.23        31.95 o
   1   8   9        759.18        789.20        33.35 o
   2   8   9        312.55        358.16        26.94 o
   3   8   9       2927.18       2734.51        70.63 o
   4   8   9        946.77        866.58        58.16 o
   5   8   9       8026.83       7724.33       182.22 o
   6   8   9        334.08        344.67        42.92 o
   7   8   9      11768.71      11529.51       261.19 o
   8   8   9       1273.63       1171.59        79.75 o
   9   8   9        690.44        572.06        68.18 o
  10   8   9        424.82        411.88        70.66 o
  11   8   9        183.33        127.49        51.52 o
 -12   9   9         34.71         86.77        71.90 o
 -11   9   9       5403.92       5231.24       245.45 o
 -10   9   9         70.37         22.31        74.38 o
  -9   9   9         38.02         73.63        34.93 o
  -8   9   9        925.27        952.21        74.38 o
  -7   9   9       4926.13       4982.12       161.15 o
  -6   9   9        710.76        693.33        56.10 o
  -5   9   9       4784.21       4391.72       126.19 o
  -4   9   9        932.84        957.76        94.21 o
  -3   9   9       2274.77       2118.90       143.80 o
  -2   9   9       1623.59       1673.66        44.63 o
  -1   9   9      11429.90      11080.98       180.66 o
   0   9   9       1194.83       1162.27        50.38 o
   1   9   9       5565.47       4999.10       100.19 o
   2   9   9        804.62        780.97        36.61 o
   3   9   9       2473.85       2444.66        67.61 o
   4   9   9         33.21         40.39        17.85 o
   5   9   9       6247.44       5846.38       152.40 o
   6   9   9        113.19        106.40        31.41 o
   7   9   9       6328.36       6042.83       168.27 o
   8   9   9          8.25         15.36        31.41 o
   9   9   9          9.23         30.05        36.32 o
  10   9   9        150.60        198.23        50.63 o
  11   9   9       3795.72       4172.95       200.82 o
 -11  10   9         91.12         71.90        64.46 o
 -10  10   9          0.73         16.83        33.17 o
  -9  10   9        528.62        493.04        57.85 o
  -8  10   9       2250.18       2174.27       153.71 o
  -7  10   9       7178.99       7197.80       185.80 o
  -6  10   9        364.17        357.08        43.83 o
  -5  10   9      13962.08      13692.83       290.13 o
  -4  10   9        709.67        731.90        90.49 o
  -3  10   9       5988.08       5707.06       148.13 o
  -2  10   9        684.62        591.22        54.54 o
  -1  10   9          0.53          0.71        10.82 o
   0  10   9       1035.95        975.79        38.11 o
   1  10   9        301.13        301.86        25.83 o
   2  10   9       2194.58       2243.16        63.09 o
   3  10   9       5073.14       4967.60       108.19 o
   4  10   9        260.73        253.25        28.56 o
   5  10   9      13331.31      13515.93       285.69 o
   6  10   9        524.46        605.61        88.01 o
   7  10   9       2618.49       2598.87       104.30 o
   8  10   9       1157.08       1100.93        79.64 o
   9  10   9         29.91        -13.31        33.17 o
  10  10   9         96.51         50.08        43.72 o
  11  10   9        531.10        627.25       109.09 o
 -11  11   9        547.69        679.32       104.13 o
 -10  11   9       3460.11       3607.33       134.99 o
  -9  11   9        243.60        260.35        49.09 o
  -8  11   9        293.22        379.88        49.94 o
  -7  11   9        349.94        369.41        46.43 o
  -6  11   9         58.88        103.46        32.11 o
  -5  11   9          6.43         -4.96        24.54 o
  -4  11   9         25.24         26.59        25.37 o
  -3  11   9       5283.73       4803.10       134.10 o
  -2  11   9        461.58        493.02        80.58 o
  -1  11   9      18080.84      18127.65       282.73 o
   0  11   9         25.97         14.56        23.88 o
   1  11   9      19605.77      18836.53       325.12 o
   2  11   9        543.52        581.43        68.09 o
   3  11   9       3243.22       3019.07        95.09 o
   4  11   9         20.76         20.84        18.43 o
   5  11   9         97.69        101.51        27.89 o
   6  11   9       1585.58       1444.83        77.08 o
   7  11   9        386.58        336.43        52.06 o
   8  11   9       4341.62       4635.85       152.49 o
   9  11   9        284.59        266.22        50.75 o
  10  11   9       2088.30       2390.19       119.06 o
  11  11   9          4.27         -9.92        57.02 o
 -10  12   9        443.31        532.27        65.58 o
  -9  12   9      11007.19      10923.70       266.45 o
  -8  12   9       1171.30       1162.20        81.82 o
  -7  12   9       2265.60       2271.72       194.62 o
  -6  12   9        186.19        238.56        41.17 o
  -5  12   9       3186.92       3181.85       132.64 o
  -4  12   9        969.23       1111.66       117.76 o
  -3  12   9       1912.52       1886.43       187.18 o
  -2  12   9       1442.99       1286.39        66.55 o
  -1  12   9         13.95         48.16        15.94 o
   0  12   9        112.81        152.70        20.86 o
   1  12   9        149.06        148.31        22.21 o
   2  12   9       2024.84       1859.64        61.24 o
   3  12   9       1293.24       1272.00        91.13 o
   4  12   9       2632.37       2753.07        81.86 o
   5  12   9        360.93        410.78        46.43 o
   6  12   9         72.60         90.49        35.06 o
   7  12   9       5424.29       5344.97       160.40 o
   8  12   9        620.18        618.64        76.86 o
   9  12   9       9654.63       9969.63       396.68 o
  10  12   9         34.84         49.94        42.28 o
  11  12   9       1898.12       2154.48       205.78 o
 -11  13   9          8.44         34.71        57.02 o
 -10  13   9         39.66         28.51        38.57 o
  -9  13   9       1233.75       1294.96       178.51 o
  -8  13   9         33.50         64.15        34.93 o
  -7  13   9       4542.45       4324.02       142.81 o
  -6  13   9       1038.54       1013.63       116.53 o
  -5  13   9       5946.92       5982.23       167.36 o
  -4  13   9       1376.25       1488.42        78.66 o
  -3  13   9      11454.27      11507.70       259.44 o
  -2  13   9       1991.88       1970.70        85.85 o
  -1  13   9       3815.03       3677.99       119.21 o
   0  13   9          5.23         -6.74        12.90 o
   1  13   9      11711.05      11226.27       197.56 o
   2  13   9       2795.93       2757.37       127.68 o
   3  13   9      12642.63      12476.20       221.75 o
   4  13   9       1053.27       1012.32        55.33 o
   5  13   9       2687.81       2860.88       115.29 o
   6  13   9        316.29        229.87        42.07 o
   7  13   9       1070.21       1134.01        85.01 o
   8  13   9        166.71        188.19        46.43 o
   9  13   9        251.26        284.93        54.26 o
  10  13   9         48.53        105.61        48.84 o
 -11  14   9       2090.45       1931.34       178.51 o
 -10  14   9        335.87        334.70        84.29 o
  -9  14   9       2528.45       2606.55       118.25 o
  -8  14   9        918.84       1130.22        86.45 o
  -7  14   9       1372.18       1362.07       189.66 o
  -6  14   9        866.24        803.70        67.34 o
  -5  14   9       3843.51       4010.62       134.85 o
  -4  14   9         51.91         75.76        31.41 o
  -3  14   9       9741.50       9790.02       234.03 o
  -2  14   9        328.05        274.01        43.83 o
  -1  14   9       6340.36       6319.32       170.92 o
   0  14   9         67.05         28.69        17.10 o
   1  14   9       8245.31       7617.60       150.24 o
   2  14   9         77.07         79.11        22.55 o
   3  14   9       4630.31       4397.00       108.19 o
   4  14   9        117.96        119.64        36.38 o
   5  14   9       1535.86       1510.40       136.36 o
   6  14   9       1419.48       1394.63        85.05 o
   7  14   9       1129.56       1119.70        81.39 o
   8  14   9        481.57        440.42       147.52 o
   9  14   9       2536.13       2843.95       128.77 o
  10  14   9        363.29        210.74        76.86 o
 -10  15   9         39.47        104.13        66.94 o
  -9  15   9        153.00        141.68       112.81 o
  -8  15   9        357.26        261.88        52.06 o
  -7  15   9       1157.65       1087.65       125.20 o
  -6  15   9       1677.69       1802.32       150.00 o
  -5  15   9       5686.00       5543.43       167.36 o
  -4  15   9        336.45        322.14        47.33 o
  -3  15   9       1800.21       1816.85        88.41 o
  -2  15   9        227.92        252.89        75.62 o
  -1  15   9       1361.92       1392.96        81.17 o
   0  15   9        252.40        234.43        34.15 o
   1  15   9        523.04        497.61        39.66 o
   2  15   9        251.90        205.12        27.85 o
   3  15   9       9335.44       8525.02       172.11 o
   4  15   9        457.93        459.82        43.35 o
   5  15   9       6841.95       6848.42       256.60 o
   6  15   9       1831.75       1851.38        94.62 o
   7  15   9        204.56        261.38        63.22 o
   8  15   9        194.68        263.61        59.50 o
   9  15   9          4.01        -25.44        45.87 o
  10  15   9        619.17        634.69       109.09 o
 -10  16   9         61.51         22.31        66.94 o
  -9  16   9        333.41        376.85        91.73 o
  -8  16   9         39.03         27.91        37.19 o
  -7  16   9       3185.62       3209.58       158.67 o
  -6  16   9        854.47        839.34        80.58 o
  -5  16   9       9740.70       9881.93       287.59 o
  -4  16   9        134.13         99.17        36.82 o
  -3  16   9        815.49        813.56       125.20 o
  -2  16   9       5309.44       5443.14       163.85 o
  -1  16   9       1535.63       1513.30       122.72 o
   0  16   9       5878.42       5799.19       169.83 o
   1  16   9        502.77        392.81        36.55 o
   2  16   9       1518.09       1559.69        78.25 o
   3  16   9       2548.02       2357.34        79.65 o
   4  16   9        986.06       1028.18        61.95 o
   5  16   9       3594.63       3564.31       189.66 o
   6  16   9        373.53        317.22        80.58 o
   7  16   9       2054.69       1802.32        99.04 o
   8  16   9        231.65        230.28        52.24 o
   9  16   9         78.94         50.59        45.48 o
  -9  17   9         39.24         49.59        64.46 o
  -8  17   9       1714.51       2141.24       114.34 o
  -7  17   9        328.11        320.95        57.53 o
  -6  17   9        601.99        537.19        64.89 o
  -5  17   9          1.20         -7.25        37.19 o
  -4  17   9         62.59         61.36        40.91 o
  -3  17   9       2144.64       1990.72        98.95 o
  -2  17   9       1164.79       1069.86       117.76 o
  -1  17   9      12557.25      12055.59       281.37 o
   0  17   9        393.86        437.68        54.35 o
   1  17   9       8531.47       7919.95       170.94 o
   2  17   9       1644.58       1478.16        95.71 o
   3  17   9        486.84        457.56        43.63 o
   4  17   9         42.62         32.44        25.75 o
   5  17   9        336.51        424.76        54.35 o
   6  17   9       1816.56       1854.78       114.05 o
   7  17   9        468.96        521.18        63.83 o
   8  17   9       1682.80       1783.75       203.30 o
   9  17   9         22.46         12.40        54.54 o
  -9  18   9       1659.60       1777.63       178.51 o
  -8  18   9        412.36        295.03        91.73 o
  -7  18   9       6178.51       6623.53       203.16 o
  -6  18   9          1.05         34.66        40.95 o
  -5  18   9       1690.39       1802.69        99.74 o
  -4  18   9        311.46        339.03        75.62 o
  -3  18   9          3.39         32.16        37.19 o
  -2  18   9        798.62        784.63       162.39 o
  -1  18   9        134.87        100.52        39.67 o
   0  18   9       2607.04       2286.87       133.88 o
   1  18   9       2612.86       2620.16       238.01 o
   2  18   9        899.61        999.98        61.59 o
   3  18   9        563.82        546.48        46.85 o
   4  18   9         67.23         64.79        29.06 o
   5  18   9       3067.09       2928.79       147.52 o
   6  18   9         98.77         34.71        35.06 o
   7  18   9       6628.03       6769.16       205.09 o
   8  18   9         44.71         34.71        40.32 o
   9  18   9       2246.69       2300.75       176.03 o
  -8  19   9         28.27          4.96        69.42 o
  -7  19   9          6.75         49.49        43.41 o
  -6  19   9        370.60        458.01        65.58 o
  -5  19   9          5.60        -17.30        53.30 o
  -4  19   9       1213.99       1324.71        97.19 o
  -3  19   9       2408.75       2382.03       112.16 o
  -2  19   9       3505.17       3553.52       136.71 o
  -1  19   9      10902.14      11263.11       275.24 o
   0  19   9         26.14         10.54        55.78 o
   1  19   9       8981.78       8985.63       236.65 o
   2  19   9       2715.95       2770.61        99.06 o
   3  19   9        713.59        641.32       117.85 o
   4  19   9       2194.14       2230.98        87.44 o
   5  19   9          9.21         61.07        37.19 o
   6  19   9          7.63          3.72        35.06 o
   7  19   9        743.93        805.65       104.13 o
   8  19   9         15.52         29.75        40.32 o
  -7  20   9       1449.75       1752.84       183.47 o
  -6  20   9        511.29        567.10        73.63 o
  -5  20   9       2355.30       2464.22       120.81 o
  -4  20   9       2733.28       3003.74       130.60 o
  -3  20   9       1470.65       1549.45       153.71 o
  -2  20   9         99.02        112.73        41.17 o
  -1  20   9        814.81        736.13        73.57 o
   0  20   9       1024.37       1016.77        84.90 o
   1  20   9         91.81        185.54        48.00 o
   2  20   9        938.28        899.52        78.83 o
   3  20   9       1662.59       1484.97        87.04 o
   4  20   9       3324.24       3463.24       168.59 o
   5  20   9       1748.91       1627.04        99.88 o
   6  20   9        761.77        689.90        76.24 o
   7  20   9       1613.99       1907.08       116.83 o
   8  20   9        402.70        247.93        86.77 o
  -7  21   9         61.88         54.54        74.38 o
  -6  21   9         55.73         92.91        71.90 o
  -5  21   9       3381.29       3218.83       142.68 o
  -4  21   9        934.01        818.55        85.01 o
  -3  21   9       1163.53       1053.81        88.52 o
  -2  21   9       1497.57       1645.19       108.65 o
  -1  21   9        212.55        253.34        53.28 o
   0  21   9         35.03         21.56        40.21 o
   1  21   9        135.85        183.20        50.82 o
   2  21   9       2012.95       1842.79       126.44 o
   3  21   9       5995.22       6008.90       153.47 o
   4  21   9         88.25        101.54        39.42 o
   5  21   9       2576.96       2830.22       127.09 o
   6  21   9         48.19         60.93        40.95 o
   7  21   9        188.54        130.97        50.75 o
  -6  22   9        144.54        131.40        74.38 o
  -5  22   9       1364.58       1351.34       153.71 o
  -4  22   9        165.10        270.24        62.07 o
  -3  22   9       3266.55       3246.52       153.71 o
  -2  22   9       1094.96       1408.71       126.44 o
  -1  22   9       2200.55       2460.65       118.32 o
   0  22   9       2833.88       2842.38       129.69 o
   1  22   9       2762.43       2568.53       123.58 o
   2  22   9        735.57        729.05        78.66 o
   3  22   9       3153.71       3144.58       218.17 o
   4  22   9        173.16        193.43        46.95 o
   5  22   9        462.23        444.25        62.82 o
   6  22   9         11.17        -39.38        50.82 o
  -5  23   9        860.77       1159.71       127.68 o
  -4  23   9         27.85         74.23        45.48 o
  -3  23   9       1993.43       2211.34       128.42 o
  -2  23   9         63.43         99.97        48.71 o
  -1  23   9       1208.35       1313.65       103.25 o
   0  23   9          6.98         21.52        58.26 o
   1  23   9       1737.89       1897.41       111.06 o
   2  23   9       1160.15       1188.90       233.05 o
   3  23   9       2578.25       2761.78       134.85 o
   4  23   9          9.41         -7.44        52.06 o
   5  23   9       1550.94       1395.19       102.55 o
   6  23   9        472.34        483.46        99.17 o
  -4  24   9          2.66         29.75        69.42 o
  -3  24   9        146.15        271.77        79.34 o
  -2  24   9        729.54        638.36        80.59 o
  -1  24   9          4.37        -29.60        42.92 o
   0  24   9       2710.99       2992.87       142.00 o
   1  24   9          1.42         22.36        44.68 o
   2  24   9        330.91        222.30        56.59 o
   3  24   9        139.16        119.00        64.46 o
   4  24   9         13.74         -4.96        57.02 o
  -3  25   9       1114.79       1172.69       143.80 o
  -2  25   9         90.25        131.36        56.02 o
  -1  25   9       3614.09       3736.19       164.87 o
   0  25   9          4.34         81.59        57.02 o
   1  25   9       2444.82       2840.00       139.16 o
   2  25   9         17.14         -6.50        42.17 o
  -2  26   9         18.29         27.27        86.77 o
 -12   0  10       1143.73       1125.58       138.84 o
 -10   0  10        739.63        629.73        91.73 o
  -6   0  10       2114.94       2102.41       116.53 o
  -4   0  10         57.17         70.13        14.99 o
  -2   0  10       7505.28       7387.41       240.49 o
   0   0  10     192103.94     203521.28      4597.79 o
   2   0  10       3824.66       3243.59        82.34 o
   4   0  10       2395.02       2489.18       114.05 o
   6   0  10       2248.23       2464.38       128.92 o
   8   0  10        632.55        751.22        94.21 o
  10   0  10         42.94        210.74        66.94 o
 -12   1  10        631.00        736.00        96.69 o
 -11   1  10         68.38         92.97        43.83 o
 -10   1  10       2659.83       2481.74       158.67 o
  -9   1  10         37.90         52.06        44.63 o
  -8   1  10       7642.63       7400.59       275.20 o
  -7   1  10         39.59         39.67        34.71 o
  -6   1  10      25600.67      25219.70       461.82 o
  -5   1  10      13128.53      12673.30       248.78 o
  -4   1  10       2977.48       3252.75        57.79 o
  -3   1  10         18.07         13.98         9.05 o
  -2   1  10        969.13       1192.01        27.37 o
  -1   1  10       4028.97       4089.00        64.71 o
   0   1  10       5294.56       5479.21        82.26 o
   1   1  10       8029.63       8584.13       119.89 o
   2   1  10        871.10        789.04        25.61 o
   3   1  10       1035.21        985.43        33.28 o
   4   1  10       5402.02       5521.68       115.62 o
   5   1  10       5518.72       5214.47       134.10 o
   6   1  10      13763.63      13476.03       281.37 o
   7   1  10          5.58          9.49        25.37 o
   8   1  10       9155.11       8805.33       238.01 o
   9   1  10        475.28        475.30        81.82 o
  10   1  10        357.07        370.00        58.71 o
  11   1  10        148.53        191.50        54.01 o
 -12   2  10       2651.47       2380.09       171.07 o
 -11   2  10         35.41         61.98        57.02 o
 -10   2  10        488.93        436.35        86.77 o
  -9   2  10         16.64          4.96        44.63 o
  -8   2  10         32.11          7.44        37.19 o
  -7   2  10       2859.69       2885.86       146.28 o
  -6   2  10       2513.32       2437.56        79.22 o
  -5   2  10         82.47        122.09        43.39 o
  -4   2  10       4921.12       5489.73       114.69 o
  -3   2  10      18102.90      19437.79       646.40 o
  -2   2  10      17925.28      19095.10       333.83 o
  -1   2  10        307.81        297.40        18.97 o
   0   2  10       3491.39       3453.68        57.70 o
   1   2  10       9399.01       8628.40       120.44 o
   2   2  10      13574.27      14017.07       186.14 o
   3   2  10       9625.23       9929.81       153.16 o
   4   2  10      11899.47      11599.89       191.28 o
   5   2  10        214.09        162.07        28.05 o
   6   2  10       1537.74       1261.90       162.39 o
   7   2  10       4536.92       4446.57       133.20 o
   8   2  10        150.33        128.25        38.09 o
   9   2  10         76.66         86.42        36.69 o
  10   2  10       1012.91       1245.98        94.62 o
  11   2  10        158.88        223.13        74.38 o
 -12   3  10        187.13        401.64        91.73 o
 -11   3  10         12.85          4.96        44.63 o
 -10   3  10       1661.18       1430.53       133.88 o
  -9   3  10       1535.32       1457.81       119.00 o
  -8   3  10       4185.55       3946.98       183.47 o
  -7   3  10        409.24        419.51       148.76 o
  -6   3  10       5256.71       5166.46       130.61 o
  -5   3  10       3287.76       2988.54        88.59 o
  -4   3  10      17539.82      16537.25       315.19 o
  -3   3  10       2211.04       2374.15        71.30 o
  -2   3  10      22177.54      22484.10       380.31 o
  -1   3  10       3270.06       3342.27        55.41 o
   0   3  10       4768.62       5438.48        81.98 o
   1   3  10        454.97        367.82        18.51 o
   2   3  10      17265.26      16111.47       218.29 o
   3   3  10       5288.75       5049.61        99.15 o
   4   3  10      10776.12       9957.47       215.81 o
   5   3  10        219.21        155.54        49.59 o
   6   3  10        252.67        284.27        47.11 o
   7   3  10         49.17         18.59        28.05 o
   8   3  10       2990.30       2850.46       110.40 o
   9   3  10       1523.40       1425.42        87.18 o
  10   3  10       1222.38       1271.14       177.27 o
  11   3  10        613.64        518.56        69.23 o
 -12   4  10        516.53        510.73       104.13 o
 -11   4  10        780.63        637.17       101.65 o
 -10   4  10       1852.44       1785.07       138.84 o
  -9   4  10       1487.39       1663.58       126.44 o
  -8   4  10       1246.02       1155.34       109.09 o
  -7   4  10         51.89         54.52        60.74 o
  -6   4  10       4292.83       4291.89       117.86 o
  -5   4  10        893.51        968.60        91.73 o
  -4   4  10      13868.54      13609.42       268.75 o
  -3   4  10        359.76        488.87        37.42 o
  -2   4  10       8743.43       9479.79       194.38 o
  -1   4  10       3600.99       4418.14        69.00 o
   0   4  10        742.54        877.42        25.15 o
   1   4  10       2108.58       2604.30        48.98 o
   2   4  10      23525.31      23942.94       302.13 o
   3   4  10        521.57        644.29        35.62 o
   4   4  10      27840.92      26194.87       391.67 o
   5   4  10       2756.09       2610.34       297.51 o
   6   4  10        126.92         85.20        44.63 o
   7   4  10        585.77        665.57        57.77 o
   8   4  10         10.74         22.46        30.64 o
   9   4  10       2505.49       2512.48       157.43 o
  10   4  10        541.42        607.42        99.17 o
  11   4  10         15.29         -6.20        39.87 o
 -12   5  10       1685.78       1675.98       171.07 o
 -11   5  10          6.84         19.83        57.02 o
 -10   5  10       9955.73      10147.61       366.93 o
  -9   5  10        274.44        319.82        71.90 o
  -8   5  10       6038.33       5836.78       158.07 o
  -7   5  10       2712.38       2452.80       141.32 o
  -6   5  10        794.98        871.11        54.07 o
  -5   5  10       2502.12       2355.33        81.17 o
  -4   5  10       8336.86       8129.49       247.93 o
  -3   5  10        970.96       1119.59        50.75 o
  -2   5  10       7808.41       7584.00       165.49 o
  -1   5  10       4176.69       3944.62        73.21 o
   0   5  10        176.61        155.48        13.02 o
   1   5  10       8767.82       9146.91       127.69 o
   2   5  10       1959.19       1736.95        35.75 o
   3   5  10        426.12        345.99        26.94 o
   4   5  10       2516.09       2420.69        66.28 o
   5   5  10       2488.95       2302.43       102.89 o
   6   5  10        529.66        573.29        49.39 o
   7   5  10         59.09         51.50        30.64 o
   8   5  10       6440.30       6146.67       218.17 o
   9   5  10        144.33        139.50        42.92 o
  10   5  10       6590.40       6350.39       192.82 o
  11   5  10        840.60        702.63        75.14 o
 -12   6  10         92.89        141.32        71.90 o
 -11   6  10        175.54        131.40        66.94 o
 -10   6  10        493.68        565.27        94.21 o
  -9   6  10       1063.93       1080.96       111.57 o
  -8   6  10       3496.83       3296.47       110.82 o
  -7   6  10       5655.47       5465.56       147.76 o
  -6   6  10        595.71        568.69        92.97 o
  -5   6  10       2741.97       2898.46       207.02 o
  -4   6  10       7476.49       7524.14       171.70 o
  -3   6  10       2413.52       2432.15       109.09 o
  -2   6  10      22176.71      22685.69       419.73 o
  -1   6  10        943.90       1006.39        49.63 o
   0   6  10      13524.43      13946.72       203.16 o
   1   6  10       1281.23       1426.69        39.39 o
   2   6  10      23576.99      24249.69       360.91 o
   3   6  10       1296.50       1236.40        62.93 o
   4   6  10       3102.24       2854.73        74.35 o
   5   6  10       5074.68       5115.62       136.61 o
   6   6  10       1804.56       1763.66       178.51 o
   7   6  10       1413.84       1542.10       111.57 o
   8   6  10       1840.72       1937.48        93.78 o
   9   6  10        209.80        187.79        44.47 o
  10   6  10         24.25         22.86        38.72 o
  11   6  10        364.50        352.31        63.97 o
 -12   7  10        954.57        996.66       131.40 o
 -11   7  10       1883.04       1512.35       146.28 o
 -10   7  10       2733.19       2992.47       176.03 o
  -9   7  10        287.48        309.91        71.90 o
  -8   7  10       7635.23       7155.80       183.85 o
  -7   7  10       8764.07       8869.15       209.23 o
  -6   7  10       5957.70       5731.76       149.70 o
  -5   7  10        103.83         84.12        25.37 o
  -4   7  10       5023.86       4944.94       130.60 o
  -3   7  10       3906.15       4049.85       111.31 o
  -2   7  10        107.88        191.83        35.95 o
  -1   7  10       2112.59       2165.23        50.49 o
   0   7  10        224.73        222.87        18.72 o
   1   7  10        182.18        150.75        13.22 o
   2   7  10         28.43         50.97        34.80 o
   3   7  10       2069.10       1895.58        72.80 o
   4   7  10       3483.98       3293.01        82.23 o
   5   7  10         38.01         14.48        44.63 o
   6   7  10       6808.26       6160.86       162.10 o
   7   7  10       6489.16       6488.19       175.28 o
   8   7  10       3710.53       3774.96       132.35 o
   9   7  10         25.29          3.24        31.41 o
  10   7  10       4849.23       4789.85       165.66 o
  11   7  10       2806.96       3048.52       138.50 o
 -12   8  10       3355.47       3780.87       215.70 o
 -11   8  10        886.26        800.80       111.57 o
 -10   8  10        599.81        533.04        91.73 o
  -9   8  10        286.39        210.05        41.17 o
  -8   8  10       1896.11       1784.72        83.93 o
  -7   8  10         20.22         52.06        39.67 o
  -6   8  10       1584.90       1681.76        96.69 o
  -5   8  10       8534.67       8151.96       191.96 o
  -4   8  10        463.16        484.15        45.48 o
  -3   8  10       1819.29       1628.95        74.38 o
  -2   8  10       5970.65       5762.18       143.72 o
  -1   8  10         52.72         88.97        13.76 o
   0   8  10      19003.21      18651.59       283.41 o
   1   8  10        813.41        981.64        68.31 o
   2   8  10       3916.52       3857.11       100.95 o
   3   8  10       3310.24       3192.52        79.15 o
   4   8  10       4864.85       4735.54       105.67 o
   5   8  10       7399.28       7726.01       193.38 o
   6   8  10       2045.77       2123.12       164.87 o
   7   8  10        165.99        162.48        52.06 o
   8   8  10       1147.79       1093.71        81.51 o
   9   8  10       1936.59       2036.97       104.30 o
  10   8  10        453.46        675.57        74.37 o
  11   8  10         53.24         29.37        45.18 o
 -12   9  10        250.45        275.20        99.17 o
 -11   9  10        100.03        153.71        69.42 o
 -10   9  10         39.89        -24.79        49.59 o
  -9   9  10        328.84        330.94        49.94 o
  -8   9  10       3620.90       3390.47       119.17 o
  -7   9  10        997.62        842.59        64.46 o
  -6   9  10      19497.70      18384.96       665.68 o
  -5   9  10        101.94        105.59        30.99 o
  -4   9  10       9485.76       9343.17       213.00 o
  -3   9  10       1862.53       1934.57       104.13 o
  -2   9  10       1031.59       1113.28        57.85 o
  -1   9  10         19.28         10.34        10.62 o
   0   9  10        505.42        510.69        28.36 o
   1   9  10        499.69        509.37        32.40 o
   2   9  10        603.24        608.06        36.24 o
   3   9  10       1395.25       1326.00        50.61 o
   4   9  10       9462.53       9075.93       169.40 o
   5   9  10        259.59        210.64        35.91 o
   6   9  10      13657.80      12696.46       277.83 o
   7   9  10         34.40         -6.32        42.15 o
   8   9  10        739.47        826.01       122.72 o
   9   9  10          0.57         36.63        38.45 o
  10   9  10          4.14          3.16        38.09 o
  11   9  10         59.58         69.42        61.98 o
 -11  10  10        913.27       1187.57       131.40 o
 -10  10  10        245.24        242.97        71.90 o
  -9  10  10       3836.49       3736.93       132.35 o
  -8  10  10       1841.22       1901.20        91.11 o
  -7  10  10        205.16        174.75        36.69 o
  -6  10  10        954.12        970.59        73.14 o
  -5  10  10       2386.01       2473.98        94.62 o
  -4  10  10        344.26        385.69        44.68 o
  -3  10  10        615.39        610.93        71.90 o
  -2  10  10       6813.14       6722.86       278.92 o
  -1  10  10          3.27         -3.67        11.27 o
   0  10  10       7113.68       6925.40       138.88 o
   1  10  10         48.80         14.96        14.69 o
   2  10  10      13318.14      12792.95       215.37 o
   3  10  10        159.73        151.56        22.33 o
   4  10  10       1966.11       1847.22        63.90 o
   5  10  10       1885.43       1768.05        67.28 o
   6  10  10       3224.25       3086.98       223.13 o
   7  10  10        544.84        467.30        55.20 o
   8  10  10       1495.29       1442.83        97.93 o
   9  10  10       3793.75       4169.34       152.49 o
  10  10  10        281.28        262.34        75.62 o
  11  10  10        571.52        914.85       126.44 o
 -11  11  10       1112.64       1234.67       136.36 o
 -10  11  10       3262.74       3166.92       129.69 o
  -9  11  10       3342.39       3526.85       132.35 o
  -8  11  10       4770.42       4811.42       161.15 o
  -7  11  10       1922.06       1883.29        89.41 o
  -6  11  10       5538.79       5329.82       153.39 o
  -5  11  10        194.55        188.94        37.19 o
  -4  11  10       1846.01       1735.87        78.83 o
  -3  11  10       6991.83       6700.09       170.92 o
  -2  11  10       2251.03       2278.57        87.66 o
  -1  11  10        906.07        750.73        56.02 o
   0  11  10         56.87         53.30        16.51 o
   1  11  10        356.15        452.63        33.07 o
   2  11  10        610.92        631.26        38.34 o
   3  11  10       5162.61       5042.02       112.19 o
   4  11  10       1553.44       1510.48        58.83 o
   5  11  10        551.64        571.06        46.55 o
   6  11  10       7187.93       6795.48       180.47 o
   7  11  10       2693.79       2626.41       107.72 o
   8  11  10       2732.32       2628.32       114.82 o
   9  11  10         67.86         47.11        58.26 o
  10  11  10       2629.58       2564.71       127.09 o
 -11  12  10        984.59       1083.44       126.44 o
 -10  12  10        730.86        747.91        74.37 o
  -9  12  10        413.69        610.87        68.18 o
  -8  12  10       3055.74       3095.98       120.93 o
  -7  12  10         22.70         -7.06        28.89 o
  -6  12  10          4.07         -1.39        27.89 o
  -5  12  10          4.37         33.59        27.13 o
  -4  12  10       3338.80       3566.13       188.42 o
  -3  12  10       1476.17       1437.20        71.88 o
  -2  12  10      10818.90      11218.56       252.45 o
  -1  12  10        141.07        154.50        57.02 o
   0  12  10      15958.08      15064.85       246.76 o
   1  12  10       1694.62       1693.11        56.91 o
   2  12  10       9250.44       9098.01       169.29 o
   3  12  10        425.54        456.75        55.97 o
   4  12  10       1765.27       1810.83        66.86 o
   5  12  10        328.52        320.19        40.99 o
   6  12  10         76.43         66.94        33.31 o
   7  12  10          0.56         43.82        33.47 o
   8  12  10         74.97        181.26        47.24 o
   9  12  10       1491.41       1758.04       108.52 o
  10  12  10        142.30        247.50        59.30 o
 -10  13  10       5290.86       5466.76       179.69 o
  -9  13  10         59.82         64.57        40.95 o
  -8  13  10       6472.82       6364.79       186.70 o
  -7  13  10       1032.51       1232.44        85.90 o
  -6  13  10        588.83        520.25        59.53 o
  -5  13  10       1761.18       1598.59       157.43 o
  -4  13  10        247.34        270.11        43.72 o
  -3  13  10         20.89         20.06        28.89 o
  -2  13  10       4358.03       4256.88       134.10 o
  -1  13  10        175.89        168.43        35.65 o
   0  13  10        673.05        696.45        81.76 o
   1  13  10        570.41        612.33        39.87 o
   2  13  10       1289.55       1214.70        64.90 o
   3  13  10       2598.86       2501.87        77.97 o
   4  13  10          6.11          7.98        21.75 o
   5  13  10       2073.25       1851.46        84.90 o
   6  13  10        313.24        322.45        47.33 o
   7  13  10        524.34        491.10        58.71 o
   8  13  10       5970.95       5962.53       204.54 o
   9  13  10        361.50        461.78        67.07 o
  10  13  10       5717.63       6214.23       211.78 o
 -10  14  10         32.74        123.47        81.82 o
  -9  14  10        486.46        446.09       130.16 o
  -8  14  10       1798.67       1926.77       102.46 o
  -7  14  10        672.78        794.21        73.57 o
  -6  14  10        645.20        704.49        67.34 o
  -5  14  10       3922.51       4209.83       139.30 o
  -4  14  10      11961.92      11570.21       269.98 o
  -3  14  10       2420.75       2398.56       100.79 o
  -2  14  10       2041.68       1980.27       109.09 o
  -1  14  10        165.76        144.73        34.93 o
   0  14  10       1589.18       1541.80        89.25 o
   1  14  10        659.91        762.07        44.20 o
   2  14  10       4986.37       4888.02       168.63 o
   3  14  10       4205.33       4087.84       105.16 o
   4  14  10      10284.24       9887.65       193.19 o
   5  14  10       2801.08       2936.25       128.92 o
   6  14  10       2213.32       2148.01       106.61 o
   7  14  10        129.54        220.88        46.43 o
   8  14  10       1709.94       1955.69       111.57 o
   9  14  10        535.32        596.61       123.96 o
  10  14  10         26.66        -49.59        54.54 o
 -10  15  10       1764.90       1911.51       178.51 o
  -9  15  10        363.29        446.98        63.83 o
  -8  15  10        608.06        761.79        76.24 o
  -7  15  10       1160.56       1054.57        83.15 o
  -6  15  10       4411.12       4452.96       238.01 o
  -5  15  10        219.16        261.03        50.82 o
  -4  15  10       5618.78       5596.99       178.51 o
  -3  15  10       1503.23       1570.89        84.09 o
  -2  15  10       6297.62       6440.54       179.69 o
  -1  15  10       5026.38       4720.31       287.59 o
   0  15  10        750.54        701.73        61.98 o
   1  15  10       1359.65       1319.11        55.34 o
   2  15  10      10033.99       9698.36       219.02 o
   3  15  10         21.95         58.60        23.59 o
   4  15  10       2744.85       2713.98       102.07 o
   5  15  10         89.54         91.73        33.31 o
   6  15  10        864.70        897.71       100.41 o
   7  15  10        573.47        480.05        61.36 o
   8  15  10       1135.70       1283.39        95.44 o
   9  15  10        394.04        435.77       105.37 o
 -10  16  10       1193.97       1321.45       171.07 o
  -9  16  10        544.00        470.07        67.48 o
  -8  16  10       1017.17       1037.96       176.03 o
  -7  16  10       2031.32       2204.34       112.98 o
  -6  16  10       1865.92       1981.63       104.21 o
  -5  16  10        827.13        836.70        74.37 o
  -4  16  10        416.71        432.63        55.20 o
  -3  16  10       1416.90       1539.17       107.85 o
  -2  16  10       1567.70       1576.82        85.01 o
  -1  16  10        196.18        222.13        44.68 o
   0  16  10       4917.41       4446.66       267.76 o
   1  16  10       1677.83       1625.84        66.66 o
   2  16  10       3976.64       3815.78       103.47 o
   3  16  10       1133.86       1018.69        57.86 o
   4  16  10       4266.95       4286.54       189.90 o
   5  16  10       1762.59       1764.93       114.05 o
   6  16  10       1332.48       1310.78        92.97 o
   7  16  10       1885.97       2035.47       106.90 o
   8  16  10        421.71        295.89        55.20 o
   9  16  10        483.36        520.40       120.24 o
  -9  17  10          0.44          4.96        66.94 o
  -8  17  10       2183.84       2561.85       216.94 o
  -7  17  10       1054.26        993.63        85.90 o
  -6  17  10       8199.41       8446.30       232.98 o
  -5  17  10         45.66         49.75        78.10 o
  -4  17  10       1045.42       1042.60        82.34 o
  -3  17  10        391.06        399.38        54.70 o
  -2  17  10         43.49         41.91        54.54 o
  -1  17  10       5184.16       5102.27       160.40 o
   0  17  10        436.88        441.51        57.77 o
   1  17  10       1901.60       1933.50        98.17 o
   2  17  10        385.42        408.53        40.72 o
   3  17  10          1.36         -8.96        22.55 o
   4  17  10       1497.69       1453.60        72.80 o
   5  17  10        266.32        284.21        49.09 o
   6  17  10       6890.19       6428.92       190.87 o
   7  17  10          1.89        -34.15        34.15 o
   8  17  10       1746.33       1875.59       115.35 o
   9  17  10         15.10          7.44        57.02 o
  -8  18  10         18.60        105.69        47.24 o
  -7  18  10        981.84       1199.15        98.48 o
  -6  18  10        346.23        322.64        55.77 o
  -5  18  10         52.77         18.92        53.30 o
  -4  18  10         15.26         16.21        33.88 o
  -3  18  10        183.45        182.59        46.23 o
  -2  18  10       8524.64       8753.57       371.89 o
  -1  18  10        190.52        293.58        50.75 o
   0  18  10      15627.61      15244.77       400.40 o
   1  18  10        730.35        689.27        78.10 o
   2  18  10       2920.79       3015.73        97.81 o
   3  18  10          1.86          4.43        24.42 o
   4  18  10        205.44        283.77        38.63 o
   5  18  10         68.32        121.97        39.87 o
   6  18  10         82.09        122.72        43.83 o
   7  18  10       1074.76       1133.27        92.47 o
   8  18  10        269.98        226.20        54.26 o
  -8  19  10       3135.33       3788.31       233.05 o
  -7  19  10          3.45        110.33        47.33 o
  -6  19  10       3868.65       4168.49       160.06 o
  -5  19  10       3223.63       3297.88       139.30 o
  -4  19  10        749.35        849.90       141.32 o
  -3  19  10         83.67         92.85        42.92 o
  -2  19  10        434.32        453.69        61.36 o
  -1  19  10        197.30        318.31        52.51 o
   0  19  10         16.13         15.83        38.43 o
   1  19  10         95.15        125.20        49.59 o
   2  19  10        529.22        577.50        71.90 o
   3  19  10       1829.57       1915.83        79.01 o
   4  19  10        209.61        225.24        40.10 o
   5  19  10       1878.61       2033.23       104.49 o
   6  19  10       4327.45       4591.01       162.93 o
   7  19  10         25.19         58.00        41.96 o
   8  19  10       1798.03       1814.82       171.07 o
  -7  20  10         25.52         24.24        46.46 o
  -6  20  10        885.85        971.75        93.78 o
  -5  20  10        448.88        663.68        77.08 o
  -4  20  10       1357.75       1559.91       107.81 o
  -3  20  10       3954.74       4270.48       156.90 o
  -2  20  10       1512.79       1544.68       105.19 o
  -1  20  10       2173.02       2474.39       118.32 o
   0  20  10       3133.99       3010.61       127.83 o
   1  20  10       1763.53       1941.18       105.14 o
   2  20  10       2063.28       2099.14       156.19 o
   3  20  10       3242.65       3824.85       151.57 o
   4  20  10       1951.51       2096.03       124.22 o
   5  20  10         15.48          1.28        30.34 o
   6  20  10        626.43        741.47        77.64 o
   7  20  10         55.30        -35.13        35.91 o
  -6  21  10        312.06        400.26        74.38 o
  -5  21  10       1054.00       1144.67        99.93 o
  -4  21  10       5912.58       6399.04       205.85 o
  -3  21  10        665.42        546.84        76.86 o
  -2  21  10       2733.86       2815.92       169.83 o
  -1  21  10         21.94        127.68        46.95 o
   0  21  10        210.24        234.14        60.74 o
   1  21  10         21.24         66.79        42.92 o
   2  21  10       5527.41       5544.45       185.80 o
   3  21  10       1799.43       1909.25       117.83 o
   4  21  10       1740.99       1540.28       131.40 o
   5  21  10        994.33       1326.60        99.74 o
   6  21  10        107.17        107.02        46.95 o
  -6  22  10        554.49        540.48       109.09 o
  -5  22  10         50.82         70.14       133.88 o
  -4  22  10       4175.67       4834.16       179.64 o
  -3  22  10         51.23         63.43       101.65 o
  -2  22  10        688.30        672.11        76.24 o
  -1  22  10        220.44        215.46        81.82 o
   0  22  10          5.41         52.59        40.95 o
   1  22  10        377.54        358.31        88.01 o
   2  22  10       2137.95       2360.41       125.12 o
   3  22  10          1.16        -39.67        39.67 o
   4  22  10       6312.55       6845.24       302.47 o
   5  22  10        179.91        250.82        78.10 o
   6  22  10        442.81        445.20       183.47 o
  -5  23  10        387.51        530.56       114.05 o
  -4  23  10        872.95       1158.96       103.25 o
  -3  23  10        399.19        561.32        77.08 o
  -2  23  10        802.40        896.30        87.60 o
  -1  23  10       3307.06       3009.13       138.46 o
   0  23  10          4.26        -22.62        41.96 o
   1  23  10       3069.83       3457.13       149.82 o
   2  23  10        987.75       1028.80       167.35 o
   3  23  10         61.29         52.43        58.26 o
   4  23  10        182.42        193.38        76.86 o
   5  23  10         30.94        171.07        79.34 o
  -5  24  10        904.36       1371.03       173.55 o
  -4  24  10        612.30        810.72       126.44 o
  -3  24  10         47.58          0.34        44.68 o
  -2  24  10       4310.57       4995.08       184.95 o
  -1  24  10          5.75        -43.63        68.18 o
   0  24  10       2194.78       2182.66       124.47 o
   1  24  10        271.07        320.90        73.14 o
   2  24  10       2465.87       2630.33       164.87 o
   3  24  10         42.07         76.15        46.78 o
  -3  25  10         56.71         74.38        74.38 o
  -2  25  10          9.70         64.46        76.86 o
  -1  25  10        233.64        347.10       101.65 o
   0  25  10         56.44        141.32        86.77 o
   1  25  10        802.44        947.08       151.23 o
 -11   0  11       1763.90       1740.44       163.63 o
  -9   0  11       6726.60       6121.29       255.36 o
  -7   0  11      11574.31      11503.77       369.41 o
  -5   0  11      14438.01      13070.66       386.76 o
  -3   0  11       1540.13       1625.84        49.94 o
  -1   0  11       2583.43       2672.37        69.53 o
   1   0  11       9567.03       9987.24       196.32 o
   3   0  11       1626.10       1702.36        57.53 o
   5   0  11       7993.85       7626.20       252.88 o
   7   0  11      15280.30      14816.06       443.79 o
   9   0  11       1001.24        855.34       106.61 o
  11   0  11        926.47       1103.27       136.36 o
 -12   1  11         32.53        -25.93        41.64 o
 -11   1  11       1591.14       1581.96       110.45 o
 -10   1  11          4.87          8.51        32.40 o
  -9   1  11         11.34         -2.48        44.63 o
  -8   1  11        382.66        302.47        64.46 o
  -7   1  11         51.15         37.19        34.71 o
  -6   1  11       2863.15       2858.59       141.32 o
  -5   1  11          7.18         43.11        15.94 o
  -4   1  11       6177.00       6340.09       110.58 o
  -3   1  11       4203.09       4385.91       123.85 o
  -2   1  11       8351.91       8550.83       136.38 o
  -1   1  11      34617.55      35211.90       429.92 o
   0   1  11       1551.46       1590.25        37.22 o
   1   1  11      20532.14      20274.06       258.73 o
   2   1  11       3402.60       3240.71        59.74 o
   3   1  11       2132.23       2206.58        47.77 o
   4   1  11        107.16         54.50        15.22 o
   5   1  11       1318.03       1192.37       116.53 o
   6   1  11       5970.81       5854.62       199.58 o
   7   1  11       3074.32       2827.94       106.94 o
   8   1  11        166.25        152.22        44.63 o
   9   1  11          7.83         14.88        31.56 o
  10   1  11        416.70        390.30        60.46 o
  11   1  11        947.91       1093.70       114.05 o
 -12   2  11         12.73         19.38        42.92 o
 -11   2  11        823.68        609.90        96.69 o
 -10   2  11         37.66         17.35        52.06 o
  -9   2  11       3987.15       3887.48       193.38 o
  -8   2  11        617.97        758.65        94.21 o
  -7   2  11       3221.97       2952.80       151.23 o
  -6   2  11        970.51        979.31        81.82 o
  -5   2  11      15896.71      15520.25       494.61 o
  -4   2  11       9492.06       9383.19       194.48 o
  -3   2  11       3134.91       3188.09       159.18 o
  -2   2  11       6478.29       6523.18        97.05 o
  -1   2  11       3518.40       3861.30        67.28 o
   0   2  11      12763.25      13007.71       172.72 o
   1   2  11        844.88       1043.92        29.28 o
   2   2  11       2433.17       2472.20        49.42 o
   3   2  11       4136.48       4049.78        70.50 o
   4   2  11       9851.49       9599.81       166.44 o
   5   2  11       9276.83       9110.88       203.34 o
   6   2  11        317.64        364.58        42.92 o
   7   2  11       3343.17       3446.14       116.57 o
   8   2  11       1355.83       1380.08        89.25 o
   9   2  11       2726.56       2670.45       113.79 o
  10   2  11        231.80        351.91        78.10 o
  11   2  11       1484.28       1481.87       107.55 o
 -12   3  11         28.77         76.86        69.42 o
 -11   3  11       2291.29       2489.18       171.07 o
 -10   3  11       1185.41       1207.40       128.92 o
  -9   3  11        185.19        148.76        61.98 o
  -8   3  11        151.85        215.70        57.02 o
  -7   3  11        123.20        180.99        49.59 o
  -6   3  11       1392.91       1398.47        61.33 o
  -5   3  11       9965.94       9902.35       210.33 o
  -4   3  11        136.60        155.45        23.80 o
  -3   3  11      10720.66      10519.47       212.56 o
  -2   3  11       2180.65       2181.75        62.62 o
  -1   3  11       1904.17       2042.77        40.70 o
   0   3  11        490.85        529.49        20.52 o
   1   3  11       4738.83       4868.78       114.15 o
   2   3  11       3888.01       3886.69        67.38 o
   3   3  11      16983.96      16399.98       216.83 o
   4   3  11        764.93        759.66        38.48 o
   5   3  11       5505.51       5481.37       141.97 o
   6   3  11       1274.11       1199.14        66.55 o
   7   3  11       1261.96       1289.12        74.37 o
   8   3  11       1074.35       1100.99        78.89 o
   9   3  11          2.82         13.18        33.17 o
  10   3  11       1163.64       1235.53        92.91 o
  11   3  11        451.95        614.86       106.61 o
 -12   4  11        147.88        133.88        71.90 o
 -11   4  11       3362.94       3039.57       190.90 o
 -10   4  11         98.31        121.48        57.02 o
  -9   4  11       1618.23       1740.44       131.40 o
  -8   4  11          4.42         39.67        42.15 o
  -7   4  11       2391.90       2243.73       128.92 o
  -6   4  11       1906.74       1694.44        83.06 o
  -5   4  11       2687.82       2509.28       128.92 o
  -4   4  11        458.17        484.18        38.72 o
  -3   4  11      23645.00      23003.55       422.10 o
  -2   4  11       3453.33       3553.82        76.58 o
  -1   4  11      15505.27      16402.47       246.47 o
   0   4  11        269.02        348.94        21.83 o
   1   4  11      11163.94      11560.46       211.04 o
   2   4  11       3128.41       3265.81        59.42 o
   3   4  11       4172.69       3933.72        86.16 o
   4   4  11        170.30        188.49        23.26 o
   5   4  11        865.09        673.04        49.94 o
   6   4  11        163.70        171.11        32.40 o
   7   4  11       2882.88       2631.53       101.68 o
   8   4  11        508.51        433.19        52.24 o
   9   4  11       8080.43       8380.94       321.06 o
  10   4  11          0.10         19.83        52.06 o
  11   4  11       1993.27       2090.58       152.47 o
 -12   5  11         53.63          9.92        61.98 o
 -11   5  11        182.92        245.45        74.38 o
 -10   5  11        449.33        513.21        89.25 o
  -9   5  11       2700.30       2682.56       158.67 o
  -8   5  11        292.77        238.01        61.98 o
  -7   5  11        368.25        339.91        40.95 o
  -6   5  11       1405.72       1243.90        79.34 o
  -5   5  11      12122.88      11886.12       248.48 o
  -4   5  11       2117.32       2021.09        73.07 o
  -3   5  11      11935.31      11381.37       233.80 o
  -2   5  11       2225.60       2101.25       109.09 o
  -1   5  11       2873.33       2855.38        65.35 o
   0   5  11          1.32          8.98         7.88 o
   1   5  11      10096.88      10667.71       229.74 o
   2   5  11       5387.13       5033.12       106.64 o
   3   5  11      25424.41      24764.38       371.97 o
   4   5  11         12.92         47.05        17.06 o
   5   5  11       4523.12       4288.64       121.76 o
   6   5  11       2196.78       2010.51        84.09 o
   7   5  11       2921.09       3091.96       120.24 o
   8   5  11         30.03         59.68        48.35 o
   9   5  11        371.15        597.50        89.25 o
  10   5  11          1.28         27.60        40.91 o
  11   5  11          8.65        -36.32        36.32 o
 -12   6  11        703.81        885.10       128.92 o
 -11   6  11       2187.64       2385.05       168.59 o
 -10   6  11          9.40         27.27        52.06 o
  -9   6  11      15142.45      15391.25       488.41 o
  -8   6  11       1481.86       1343.76       114.05 o
  -7   6  11       1978.75       2119.62        85.42 o
  -6   6  11        736.76        767.35        57.14 o
  -5   6  11       4275.64       4040.64       174.79 o
  -4   6  11       1425.08       1465.26        63.04 o
  -3   6  11       1503.47       1409.65        59.53 o
  -2   6  11         42.76         50.82        23.55 o
  -1   6  11       3290.42       3334.01        74.94 o
   0   6  11       8354.73       8611.75       154.60 o
   1   6  11       2887.80       3173.18        74.07 o
   2   6  11         18.49         57.70        15.94 o
   3   6  11         29.94         32.63        15.22 o
   4   6  11       2848.36       2635.97        71.98 o
   5   6  11       1066.80       1061.74        59.53 o
   6   6  11       1625.61       1503.26        73.63 o
   7   6  11       6877.58       6684.09       255.36 o
   8   6  11       1779.25       1746.75       140.08 o
   9   6  11       6933.31       7745.26       214.75 o
  10   6  11        226.96        232.74        49.94 o
  11   6  11       1977.68       2128.62       140.08 o
 -11   7  11        465.10        433.87        89.25 o
 -10   7  11       1127.63       1202.44       131.40 o
  -9   7  11        892.11        778.49       101.65 o
  -8   7  11         58.56         95.95        32.11 o
  -7   7  11          5.56         48.89        27.89 o
  -6   7  11       6297.07       5888.53       154.96 o
  -5   7  11        141.74        205.15        32.76 o
  -4   7  11        687.07        669.82        49.94 o
  -3   7  11       4696.35       4714.67       126.08 o
  -2   7  11       1654.37       1630.90        65.72 o
  -1   7  11      22119.83      21394.76       317.01 o
   0   7  11          4.99         -3.72         8.75 o
   1   7  11      21479.98      21752.07       495.35 o
   2   7  11       1030.88        984.48        39.69 o
   3   7  11       1274.22       1170.44        59.53 o
   4   7  11       1246.85       1137.43        97.93 o
   5   7  11       2875.85       2599.04       164.87 o
   6   7  11       1055.66       1057.62        71.62 o
   7   7  11        460.84        417.46        50.75 o
   8   7  11         48.65         27.78        34.15 o
   9   7  11        247.99        301.14        52.51 o
  10   7  11        747.70        623.65        92.97 o
  11   7  11         21.12         -4.13        44.68 o
 -11   8  11         36.03         52.06        54.54 o
 -10   8  11          3.98        -12.40        49.59 o
  -9   8  11        257.31        307.43        74.38 o
  -8   8  11       1575.10       1328.35        74.37 o
  -7   8  11      16064.17      15546.13       327.61 o
  -6   8  11        149.64        143.66        64.46 o
  -5   8  11      14058.09      13663.13       287.44 o
  -4   8  11        223.80        274.12        64.46 o
  -3   8  11        928.03        913.71        55.36 o
  -2   8  11         34.91         28.17        49.59 o
  -1   8  11         45.43         49.26        11.97 o
   0   8  11       1529.71       1400.98        42.95 o
   1   8  11        415.08        411.51        37.39 o
   2   8  11          8.56          0.83        12.33 o
   3   8  11       2026.93       1911.25        60.03 o
   4   8  11          9.41         14.51        30.89 o
   5   8  11       7396.01       7210.12       147.14 o
   6   8  11       1004.95        932.64        67.07 o
   7   8  11       4728.80       4829.95       149.01 o
   8   8  11       1153.56       1149.17        81.51 o
   9   8  11        340.52        380.98        60.74 o
  10   8  11        174.85        194.24        53.45 o
  11   8  11        577.59        515.69        99.17 o
 -11   9  11       4690.43       4970.92       245.45 o
 -10   9  11        238.24        223.13        69.42 o
  -9   9  11        548.20        647.09        96.69 o
  -8   9  11        606.73        597.14        76.86 o
  -7   9  11       3424.92       3224.26       146.28 o
  -6   9  11        153.07        152.41        34.15 o
  -5   9  11         41.52         47.99        24.36 o
  -4   9  11          5.43        -10.67        20.10 o
  -3   9  11       1180.29       1404.90        66.62 o
  -2   9  11        728.87        681.17        50.75 o
  -1   9  11      19470.73      19084.56       373.30 o
   0   9  11        194.66        212.66        21.24 o
   1   9  11       9264.12       9000.78       158.63 o
   2   9  11          7.00          5.74        14.36 o
   3   9  11        604.14        603.33        39.62 o
   4   9  11       2379.71       2272.08        70.99 o
   5   9  11       2525.62       2479.25        78.40 o
   6   9  11          5.07         18.02        27.27 o
   7   9  11       4955.98       4545.57       145.38 o
   8   9  11        412.68        443.89        89.25 o
   9   9  11        288.36        322.55        52.93 o
  10   9  11         30.97         62.32        44.68 o
 -11  10  11         84.20         96.69        69.42 o
 -10  10  11        320.10        384.29        89.25 o
  -9  10  11        967.13        948.59        77.64 o
  -8  10  11       1628.69       1675.60       128.92 o
  -7  10  11      10180.42      10211.74       242.76 o
  -6  10  11        226.05        210.34        38.45 o
  -5  10  11       6739.37       6500.57       171.80 o
  -4  10  11       5935.73       5981.76       159.50 o
  -3  10  11       3368.16       3133.24       105.14 o
  -2  10  11          8.98          1.79        21.44 o
  -1  10  11        434.99        426.58        44.68 o
   0  10  11        491.52        441.99        29.74 o
   1  10  11          5.57          8.58        13.74 o
   2  10  11        135.97        131.81        21.51 o
   3  10  11       1035.02        920.51        80.48 o
   4  10  11       3293.20       3223.74        87.85 o
   5  10  11      19068.16      18286.67       305.12 o
   6  10  11        381.18        373.64        48.00 o
   7  10  11       2307.59       2430.77       105.96 o
   8  10  11       1282.31       1347.17       183.47 o
   9  10  11        246.34        274.71        53.28 o
  10  10  11         18.26         16.22        41.64 o
 -11  11  11        513.04        575.19       109.09 o
 -10  11  11       2084.65       2223.90       158.67 o
  -9  11  11        582.86        557.20        89.25 o
  -8  11  11        216.42        191.64        41.96 o
  -7  11  11          1.23        -26.30        26.30 o
  -6  11  11        406.21        355.99        47.33 o
  -5  11  11       1105.29       1175.56        73.07 o
  -4  11  11        363.09        383.78        47.24 o
  -3  11  11       7650.37       7314.41       184.05 o
  -2  11  11       4308.05       4386.80       198.34 o
  -1  11  11       8862.72       8918.09       209.45 o
   0  11  11        116.37        120.47        20.28 o
   1  11  11      11665.09      11176.85       194.47 o
   2  11  11       3517.03       3318.38       140.52 o
   3  11  11       7746.77       7367.49       150.56 o
   4  11  11       5481.14       5264.90       121.06 o
   5  11  11          7.06         44.67        25.72 o
   6  11  11         44.89         24.79        29.80 o
   7  11  11        369.24        349.61        50.84 o
   8  11  11       1652.11       1789.33        99.74 o
   9  11  11          6.23         11.57        39.42 o
  10  11  11       1489.08       1536.47       184.70 o
 -11  12  11       4062.98       4279.20       233.05 o
 -10  12  11        417.91        329.74        81.82 o
  -9  12  11       3717.61       3912.28       142.87 o
  -8  12  11       1457.79       1622.47       102.89 o
  -7  12  11       3621.80       3440.19       126.19 o
  -6  12  11          1.00         38.32        28.89 o
  -5  12  11        795.11        732.54        62.22 o
  -4  12  11       3323.09       3612.60       142.56 o
  -3  12  11       4232.39       4201.09       130.60 o
  -2  12  11        258.16        240.07        38.45 o
  -1  12  11       1356.61       1318.46        70.12 o
   0  12  11         82.27        121.10        29.65 o
   1  12  11        555.29        518.15        36.68 o
   2  12  11        806.44        781.41        45.69 o
   3  12  11         89.47        101.13        23.57 o
   4  12  11       1946.81       1971.34        70.99 o
   5  12  11        518.03        503.69        44.64 o
   6  12  11          9.51         12.77        28.89 o
   7  12  11       5413.91       5162.66       177.27 o
   8  12  11        621.43        666.93        73.14 o
   9  12  11       4824.34       5148.70       226.85 o
  10  12  11          1.99         -5.34        39.87 o
 -10  13  11        162.89        220.65        76.86 o
  -9  13  11       2343.62       2531.40       142.56 o
  -8  13  11          7.53         29.75        36.82 o
  -7  13  11       1171.50       1278.50        88.41 o
  -6  13  11         51.69        -10.94        29.65 o
  -5  13  11       3676.46       3997.77       134.99 o
  -4  13  11       2291.54       2251.95        98.13 o
  -3  13  11      11132.47      11126.00       258.58 o
  -2  13  11       1896.99       1874.14       157.43 o
  -1  13  11       2950.06       2895.48       106.90 o
   0  13  11        537.92        459.43        48.99 o
   1  13  11       2921.74       2839.27        78.79 o
   2  13  11        451.26        461.29        37.91 o
   3  13  11      10642.57       9814.94       186.31 o
   4  13  11       1109.31       1104.28        60.54 o
   5  13  11       5640.44       5557.55       134.39 o
   6  13  11          0.13         11.90        26.12 o
   7  13  11       1648.25       1655.23       116.53 o
   8  13  11          1.33         23.24        37.66 o
   9  13  11        143.03        217.38        53.45 o
  10  13  11        259.41        290.07        86.77 o
 -10  14  11        220.48        228.72        68.18 o
  -9  14  11       3319.12       3331.02       137.54 o
  -8  14  11        403.58        414.54        60.31 o
  -7  14  11        351.05        368.44       114.05 o
  -6  14  11       1884.69       1667.83        91.11 o
  -5  14  11       1842.14       1835.51        92.91 o
  -4  14  11         33.65         78.03        32.76 o
  -3  14  11      14325.83      14769.62       325.20 o
  -2  14  11        376.48        442.12        91.73 o
  -1  14  11       1154.53       1107.30        70.85 o
   0  14  11       4830.70       4685.03       144.62 o
   1  14  11        647.83        650.05        42.85 o
   2  14  11         72.88         35.27        20.37 o
   3  14  11       7016.45       6643.66       210.19 o
   4  14  11        258.41        274.13        35.27 o
   5  14  11        213.60        187.34        35.07 o
   6  14  11        241.40        304.38        45.18 o
   7  14  11        413.77        518.00       109.09 o
   8  14  11         92.43        102.26        42.92 o
   9  14  11       4062.97       4022.84       254.12 o
 -10  15  11         57.64         34.71       100.41 o
  -9  15  11        194.59        259.44        65.70 o
  -8  15  11        183.18        187.43        48.19 o
  -7  15  11        845.29        924.54       116.53 o
  -6  15  11       4558.42       4717.52       157.75 o
  -5  15  11       3024.61       3101.24       123.58 o
  -4  15  11        634.15        606.76        65.72 o
  -3  15  11       5080.86       5028.34       364.45 o
  -2  15  11       2538.65       2345.76       101.68 o
  -1  15  11        657.42        632.13        61.28 o
   0  15  11        442.89        425.43        53.28 o
   1  15  11       3817.04       3685.59       129.69 o
   2  15  11        307.08        262.76        32.94 o
   3  15  11       5523.09       5299.20       127.15 o
   4  15  11       2333.14       2126.16        79.86 o
   5  15  11       2406.15       2395.96        87.00 o
   6  15  11       1486.21       1441.33        86.82 o
   7  15  11        162.85        132.56        42.92 o
   8  15  11          1.11        -13.85        35.91 o
   9  15  11        103.67         76.52        45.48 o
  -9  16  11        600.49        536.67        70.85 o
  -8  16  11         12.59        -37.66        37.66 o
  -7  16  11       3268.73       3418.67       138.46 o
  -6  16  11        967.25       1118.80       125.20 o
  -5  16  11       4835.09       5032.24       205.78 o
  -4  16  11       1125.08       1182.84        99.17 o
  -3  16  11       2504.74       2544.75       110.40 o
  -2  16  11       5044.77       4972.73       156.90 o
  -1  16  11         77.69         27.21        69.42 o
   0  16  11       4755.17       4862.13       155.14 o
   1  16  11        175.87        167.34        39.42 o
   2  16  11        301.74        377.18        38.50 o
   3  16  11       4080.85       3827.08       107.16 o
   4  16  11        591.65        546.35        46.87 o
   5  16  11       4140.75       4223.41       142.48 o
   6  16  11         85.25         89.09        39.87 o
   7  16  11       2166.84       2473.36       117.42 o
   8  16  11        574.09        610.59        71.62 o
   9  16  11        403.75        582.63       109.09 o
  -9  17  11         17.52         -8.85        44.68 o
  -8  17  11       1711.59       1887.42       271.48 o
  -7  17  11        111.46        127.27        49.94 o
  -6  17  11       1008.83        909.68        81.17 o
  -5  17  11         65.18         55.09        38.72 o
  -4  17  11         17.04          4.56        32.40 o
  -3  17  11       1774.98       1868.23        99.04 o
  -2  17  11        406.98        478.19        59.61 o
  -1  17  11       9844.59       9599.78       246.31 o
   0  17  11         38.84         32.23        33.88 o
   1  17  11       7609.40       7054.01       267.76 o
   2  17  11       1926.64       1983.49       102.46 o
   3  17  11        243.46        190.37        34.30 o
   4  17  11         22.44         -3.71        24.48 o
   5  17  11        249.20        169.40        42.28 o
   6  17  11       1166.01       1371.23       121.48 o
   7  17  11       1475.21       1417.31       101.63 o
   8  17  11        577.27        676.18        75.32 o
  -8  18  11        250.20        297.71        86.77 o
  -7  18  11       5837.84       6082.84       198.97 o
  -6  18  11          8.10          8.88        42.15 o
  -5  18  11       3999.88       4208.68       156.00 o
  -4  18  11        184.93        270.20        52.51 o
  -3  18  11         71.60         99.49        40.21 o
  -2  18  11       1031.91       1031.48        82.93 o
  -1  18  11        345.34        269.47        49.39 o
   0  18  11        226.51        440.70        97.93 o
   1  18  11       1424.53       1581.72        92.03 o
   2  18  11       1841.36       1799.50        99.88 o
   3  18  11        271.99        256.14        39.55 o
   4  18  11        590.73        561.62        52.11 o
   5  18  11       4364.55       4530.44       252.88 o
   6  18  11         52.57        -15.90        49.59 o
   7  18  11       2388.09       2491.25       122.57 o
   8  18  11          3.71          0.11        40.95 o
  -8  19  11         52.08        105.92        55.78 o
  -7  19  11         59.75         61.53        73.14 o
  -6  19  11          3.83         -2.48        42.07 o
  -5  19  11          5.26          6.78        39.42 o
  -4  19  11       1710.81       1881.52       108.65 o
  -3  19  11        196.19        326.24        56.96 o
  -2  19  11       3155.20       3158.03       132.35 o
  -1  19  11       9833.88       9999.42       259.44 o
   0  19  11         91.74         85.69        41.96 o
   1  19  11       4921.02       5104.84       296.27 o
   2  19  11       2405.42       2386.69       117.46 o
   3  19  11       1505.70       1259.31        94.47 o
   4  19  11        117.98        102.81        34.56 o
   5  19  11        151.37        148.59        44.68 o
   6  19  11         26.81         84.29        43.83 o
   7  19  11        729.88        724.15       136.36 o
  -7  20  11       1916.45       2055.36       138.84 o
  -6  20  11        924.54        962.35        90.27 o
  -5  20  11       1293.50       1504.04       110.45 o
  -4  20  11       2282.15       2045.53       145.04 o
  -3  20  11       2019.82       2267.11       208.26 o
  -2  20  11         30.78         99.26        46.23 o
  -1  20  11        131.57        143.25        46.46 o
   0  20  11        591.56        753.49       110.33 o
   1  20  11         65.78         29.21        40.91 o
   2  20  11       1433.87       1525.97       108.65 o
   3  20  11        575.54        518.64        70.86 o
   4  20  11       2876.35       2961.10       203.30 o
   5  20  11        916.09        947.38        82.17 o
   6  20  11          5.37         16.86        39.18 o
   7  20  11       1690.61       1542.54       117.83 o
  -7  21  11        205.30        195.86        81.82 o
  -6  21  11          8.28         -0.19        44.68 o
  -5  21  11       2593.83       2652.57       169.83 o
  -4  21  11       1343.16       1556.15       111.23 o
  -3  21  11       1892.16       1973.85       121.60 o
  -2  21  11       1140.67       1104.41       269.00 o
  -1  21  11        182.79        206.26        51.52 o
   0  21  11         91.12         54.76        38.43 o
   1  21  11       1156.73       1227.02        99.88 o
   2  21  11       1152.67       1038.00        91.16 o
   3  21  11       3504.67       3713.57       208.26 o
   4  21  11        390.40        408.83        63.97 o
   5  21  11       2749.28       2814.65       127.40 o
   6  21  11          2.17        -35.91        35.91 o
  -6  22  11         59.75        121.48        81.82 o
  -5  22  11        599.81        757.81        88.41 o
  -4  22  11        477.17        500.94       137.60 o
  -3  22  11       4235.44       4621.08       173.53 o
  -2  22  11        665.29        704.55        82.17 o
  -1  22  11       1780.12       1736.04       281.40 o
   0  22  11       1466.74       1642.14       163.63 o
   1  22  11        840.22        809.81       120.24 o
   2  22  11        458.30        536.86        75.14 o
   3  22  11       2661.81       2594.84       133.90 o
   4  22  11         82.25         44.63        59.50 o
   5  22  11         57.16         -4.96        54.54 o
   6  22  11          0.62          7.44        52.06 o
  -5  23  11       1456.21       2166.87       180.99 o
  -4  23  11         46.04        137.66        55.04 o
  -3  23  11       2337.72       2640.33       378.09 o
  -2  23  11        165.93        150.66        56.47 o
  -1  23  11        386.08        357.82        63.54 o
   0  23  11         46.34         19.69        52.06 o
   1  23  11       1547.79       1662.54       118.09 o
   2  23  11        201.09        165.45        55.36 o
   3  23  11       2003.53       2130.15       125.26 o
   4  23  11          6.56         -4.96        59.50 o
  -4  24  11        267.54        404.12        99.17 o
  -3  24  11         59.62        111.57        81.82 o
  -2  24  11       1911.36       2160.43       211.98 o
  -1  24  11        195.60        103.96        52.24 o
   0  24  11       1728.20       2077.49       127.83 o
   1  24  11         23.66         85.77        50.63 o
   2  24  11        195.43        170.49        59.55 o
 -10   0  12       1131.04       1118.15       126.44 o
  -8   0  12        212.15        252.88        59.50 o
  -6   0  12          1.74        -19.83        34.71 o
  -4   0  12        148.70        213.22        42.15 o
  -2   0  12      12564.07      13550.42       406.60 o
   0   0  12      38108.86      39367.72       680.88 o
   2   0  12       5694.16       5553.31       127.09 o
   4   0  12        889.55        943.22        75.62 o
   6   0  12       5822.28       5526.27       215.70 o
   8   0  12        795.39        895.01       106.61 o
  10   0  12        866.99        914.85       121.48 o
 -11   1  12        403.16        425.03        66.55 o
 -10   1  12        399.65        420.51        60.46 o
  -9   1  12        574.25        500.70        58.71 o
  -8   1  12      11870.72      11120.31       332.22 o
  -7   1  12          8.04         15.84        27.13 o
  -6   1  12      11590.31      10701.85       261.56 o
  -5   1  12         59.33         65.47        23.62 o
  -4   1  12       4846.19       4777.44       157.76 o
  -3   1  12       1093.26       1215.60        47.59 o
  -2   1  12        674.71        681.13        23.23 o
  -1   1  12       1614.86       1763.71        38.63 o
   0   1  12       2128.14       2166.55        45.08 o
   1   1  12        996.59        947.84        29.11 o
   2   1  12        189.25        223.11        17.57 o
   3   1  12         73.57         79.13        13.21 o
   4   1  12       5010.14       5047.77       103.35 o
   5   1  12          1.46          1.98        21.86 o
   6   1  12      12681.94      12610.25       273.47 o
   7   1  12       1165.28       1087.36        73.57 o
   8   1  12        890.84        951.92       131.40 o
   9   1  12        149.80         93.45        68.18 o
  10   1  12        271.88        160.13        50.75 o
  11   1  12        361.68        229.14        56.02 o
 -11   2  12        424.93        393.88        83.06 o
 -10   2  12        935.36       1021.93       102.89 o
  -9   2  12          3.41         37.19        47.11 o
  -8   2  12         91.30         84.29        44.63 o
  -7   2  12         23.65         42.15        37.19 o
  -6   2  12        355.82        463.62        69.42 o
  -5   2  12       1723.97       1771.07        55.43 o
  -4   2  12       1924.90       1905.61        54.73 o
  -3   2  12       7141.91       7215.68       158.61 o
  -2   2  12      12373.33      13027.12       213.64 o
  -1   2  12       2756.77       2856.23        52.87 o
   0   2  12      21693.27      22959.09       290.82 o
   1   2  12       5375.26       5380.27        85.68 o
   2   2  12      10676.85      10740.93       151.40 o
   3   2  12       2204.46       2249.36        67.28 o
   4   2  12       2886.04       2605.96        68.59 o
   5   2  12       2243.41       2029.78        80.64 o
   6   2  12       3096.25       3006.60       104.30 o
   7   2  12         69.19         91.80        32.11 o
   8   2  12         47.01         28.51        35.06 o
   9   2  12       4053.85       4048.08       188.42 o
  10   2  12        487.64        565.13        67.34 o
  11   2  12          9.32          5.01        45.48 o
 -11   3  12          8.26         17.35        59.50 o
 -10   3  12       2427.73       2417.28       158.67 o
  -9   3  12       1004.03       1028.89       116.53 o
  -8   3  12       3079.03       2920.57       161.15 o
  -7   3  12         85.06        188.42        57.02 o
  -6   3  12       5084.04       5092.40       205.78 o
  -5   3  12       2304.35       2027.97        71.48 o
  -4   3  12      13520.54      13504.21       426.43 o
  -3   3  12        612.83        616.34        32.72 o
  -2   3  12      16867.49      16930.29       218.84 o
  -1   3  12       2781.10       2781.81        51.61 o
   0   3  12       2250.38       2245.26        45.93 o
   1   3  12        444.85        456.30        21.81 o
   2   3  12      10043.49      10236.33       145.35 o
   3   3  12       3688.95       3472.41        80.13 o
   4   3  12       2205.17       2024.98        60.93 o
   5   3  12          3.32         -2.78        33.47 o
   6   3  12       1281.16       1430.44        99.17 o
   7   3  12       1914.89       1684.49        83.26 o
   8   3  12       4209.91       4133.04       139.36 o
   9   3  12          1.41         -0.62        34.93 o
  10   3  12       7448.34       7433.50       218.26 o
  11   3  12        596.16        557.83       104.13 o
 -11   4  12         13.95         69.42        61.98 o
 -10   4  12        896.00        813.20       114.05 o
  -9   4  12        462.91        657.00        99.17 o
  -8   4  12       3274.31       3475.92       180.99 o
  -7   4  12         36.71         27.27        37.19 o
  -6   4  12       2401.05       2159.62        81.50 o
  -5   4  12        285.68        286.80        58.26 o
  -4   4  12      17438.38      16996.69       395.44 o
  -3   4  12          9.80          4.68        19.83 o
  -2   4  12       2023.00       2085.71        55.68 o
  -1   4  12       1090.16       1176.43        33.35 o
   0   4  12       2575.34       2773.69        53.14 o
   1   4  12       1424.67       1431.83        35.99 o
   2   4  12      19513.34      18974.85       247.80 o
   3   4  12         65.21         65.99        17.40 o
   4   4  12      11975.92      11746.48       200.79 o
   5   4  12        211.09        148.74        29.19 o
   6   4  12         56.27         41.27        28.51 o
   7   4  12        268.70        305.28        46.43 o
   8   4  12        445.94        446.20        55.36 o
   9   4  12        367.93        408.61        58.24 o
  10   4  12        391.39        394.20        91.73 o
  11   4  12         27.88          8.70        79.34 o
 -11   5  12          4.91         34.71        61.98 o
 -10   5  12       7675.07       7802.23       317.35 o
  -9   5  12        329.24        327.26        79.34 o
  -8   5  12       3130.30       3014.78       168.59 o
  -7   5  12        180.98         61.98        47.11 o
  -6   5  12       2708.30       2460.06        87.90 o
  -5   5  12        245.83        286.16        35.95 o
  -4   5  12       5455.77       5090.75       130.17 o
  -3   5  12         41.12         60.12        20.17 o
  -2   5  12      15695.15      15226.02       241.18 o
  -1   5  12       2393.59       2529.80        62.58 o
   0   5  12          7.08         11.42         9.34 o
   1   5  12         96.19         99.62        13.12 o
   2   5  12       7799.06       7410.34       135.10 o
   3   5  12        708.72        676.83        39.31 o
   4   5  12        587.89        530.24        49.01 o
   5   5  12       1323.63       1221.32        52.43 o
   6   5  12       2395.25       2330.92        92.72 o
   7   5  12         74.93         82.48        65.70 o
   8   5  12       5244.29       5160.48       221.89 o
   9   5  12          0.29        -12.40        44.63 o
  10   5  12       2726.54       2653.27       125.26 o
  11   5  12        638.85        577.67       101.65 o
 -11   6  12        408.09        485.94        94.21 o
 -10   6  12        744.92        991.70       123.96 o
  -9   6  12        179.84        203.30        64.46 o
  -8   6  12        689.34        446.27        74.38 o
  -7   6  12        701.02        915.49        64.89 o
  -6   6  12        149.78        167.36        32.76 o
  -5   6  12       1336.12       1298.21        63.54 o
  -4   6  12       5469.91       5306.19       137.21 o
  -3   6  12        855.24        761.66        47.05 o
  -2   6  12       9038.71       8976.12       438.83 o
  -1   6  12       1228.15       1395.39        34.22 o
   0   6  12       6144.62       6601.85       120.54 o
   1   6  12       2266.49       2620.91        52.08 o
   2   6  12       6088.09       5907.53       115.43 o
   3   6  12        234.74        194.48        35.91 o
   4   6  12      13510.33      12821.41       273.21 o
   5   6  12       3093.09       3086.16        84.38 o
   6   6  12        943.31        854.51        64.86 o
   7   6  12        755.75        856.11        69.86 o
   8   6  12        228.34        282.64        74.38 o
   9   6  12       1174.81       1140.20        87.60 o
  10   6  12         35.47         86.73        46.23 o
  11   6  12          3.95        -42.15        64.46 o
 -11   7  12        442.65        357.01        86.77 o
 -10   7  12       2019.65       1854.49       146.28 o
  -9   7  12        451.94        371.89        76.86 o
  -8   7  12       5442.10       4876.71       218.17 o
  -7   7  12        324.71        340.47        43.72 o
  -6   7  12       8516.82       8144.06       195.97 o
  -5   7  12       1839.60       1738.23        74.37 o
  -4   7  12       5101.05       4692.79       128.77 o
  -3   7  12          1.61         19.24        18.35 o
  -2   7  12         21.08         39.25        20.82 o
  -1   7  12       5511.24       5476.18       138.36 o
   0   7  12        790.69        824.11        27.47 o
   1   7  12       5230.60       5646.61       120.65 o
   2   7  12         28.36         32.64        20.17 o
   3   7  12       1016.55       1079.69        64.46 o
   4   7  12       6595.49       6059.88       159.50 o
   5   7  12       1469.36       1338.53        70.12 o
   6   7  12       3945.75       3887.48       180.99 o
   7   7  12       1656.71       1770.52        88.41 o
   8   7  12       3147.80       2959.93       120.00 o
   9   7  12        218.23        226.05        50.84 o
  10   7  12       1096.53       1079.42        94.62 o
 -11   8  12         90.93        163.63        71.90 o
 -10   8  12        432.84        458.66        91.73 o
  -9   8  12        522.18        555.35        94.21 o
  -8   8  12       1036.84       1026.41       109.09 o
  -7   8  12       2504.48       2366.39        95.44 o
  -6   8  12         45.79         20.90        35.95 o
  -5   8  12       1030.83       1124.59        62.82 o
  -4   8  12         14.10          0.45        22.31 o
  -3   8  12        651.48        655.59        49.94 o
  -2   8  12      16880.00      16309.89       325.85 o
  -1   8  12          7.69          2.48        17.27 o
   0   8  12      19226.47      19684.42       257.58 o
   1   8  12        775.47        772.30        36.63 o
   2   8  12      10584.48      10475.02       182.45 o
   3   8  12         49.61         72.35        19.23 o
   4   8  12        316.07        295.65        31.31 o
   5   8  12        600.01        616.08        44.24 o
   6   8  12       2543.16       2591.32       102.28 o
   7   8  12        376.88        502.33        58.55 o
   8   8  12       1846.64       1679.14       195.86 o
   9   8  12         12.79        -33.97        42.15 o
  10   8  12       1370.17       1620.22       112.20 o
 -11   9  12        113.13        104.13        69.42 o
 -10   9  12        244.44        106.61        66.94 o
  -9   9  12         11.00         -2.48        49.59 o
  -8   9  12       4702.85       4491.66       161.15 o
  -7   9  12          3.92         -6.20        28.51 o
  -6   9  12      11419.89      10459.66       679.32 o
  -5   9  12         63.57         66.70        26.79 o
  -4   9  12       1852.44       1863.72        79.64 o
  -3   9  12          1.13         34.30        20.82 o
  -2   9  12         47.36         50.10        25.01 o
  -1   9  12        902.98        926.23        76.86 o
   0   9  12       1571.03       1670.49        50.49 o
   1   9  12          2.66         21.47        14.90 o
   2   9  12        941.56        927.41        83.52 o
   3   9  12          2.90          2.32        15.94 o
   4   9  12       4583.17       4366.83       105.75 o
   5   9  12       1347.85       1329.62        70.88 o
   6   9  12       9165.59       8846.45       218.17 o
   7   9  12        388.86        300.01        49.09 o
   8   9  12       1495.73       1633.15        92.03 o
   9   9  12          6.21        -10.88        35.65 o
  10   9  12        474.54        556.33        71.98 o
 -11  10  12        245.38        352.05        89.25 o
 -10  10  12         74.82         69.42        57.02 o
  -9  10  12        259.02        173.55        59.50 o
  -8  10  12         64.84         76.48        34.15 o
  -7  10  12         21.68         50.48        31.41 o
  -6  10  12        190.06        228.09        41.96 o
  -5  10  12         45.38         31.03        27.13 o
  -4  10  12        493.29        565.70        53.28 o
  -3  10  12       2824.91       2561.22       156.19 o
  -2  10  12       4939.93       4963.97       139.36 o
  -1  10  12        919.22       1102.81        84.29 o
   0  10  12      17640.44      17427.58       353.17 o
   1  10  12       1184.71       1178.57        60.41 o
   2  10  12       3893.95       3618.92        88.93 o
   3  10  12       1742.83       1860.74        71.60 o
   4  10  12        877.85        783.68        60.24 o
   5  10  12        182.35        147.09        27.98 o
   6  10  12       2780.60       2722.47       178.51 o
   7  10  12          6.43        -11.27        28.57 o
   8  10  12        612.44        706.15        70.06 o
   9  10  12        355.92        338.65        58.38 o
  10  10  12        439.48        480.99        70.98 o
 -11  11  12         15.22         69.42        69.42 o
 -10  11  12       2583.83       2367.69       166.11 o
  -9  11  12        825.73       1009.06       121.48 o
  -8  11  12       1976.83       2034.91        99.04 o
  -7  11  12        800.04        659.40        63.11 o
  -6  11  12       6146.37       5803.80       167.36 o
  -5  11  12       4540.14       4135.41       132.35 o
  -4  11  12       3057.97       2956.47       107.72 o
  -3  11  12       1143.65        977.86       109.09 o
  -2  11  12        792.73        758.48        59.53 o
  -1  11  12       1548.94       1470.99        74.37 o
   0  11  12       1034.10       1222.63       178.51 o
   1  11  12        377.17        358.22        36.51 o
   2  11  12       2189.91       2186.34        67.78 o
   3  11  12      10231.00       9634.92       181.29 o
   4  11  12        222.45        192.72        29.84 o
   5  11  12         95.97         97.87        27.61 o
   6  11  12       4007.25       4098.94       136.44 o
   7  11  12       1003.16        861.90        71.81 o
   8  11  12       2972.53       2815.94       121.83 o
   9  11  12         26.58         21.19        38.09 o
  10  11  12       1043.66        999.53       145.04 o
 -10  12  12        933.14       1028.89       128.92 o
  -9  12  12        865.10        886.87       111.57 o
  -8  12  12        469.04        459.50        59.53 o
  -7  12  12        601.99        593.14        63.97 o
  -6  12  12        698.27        789.17        68.83 o
  -5  12  12        773.20        780.51        66.55 o
  -4  12  12       5227.22       5323.59       156.00 o
  -3  12  12       5942.37       5958.77       165.61 o
  -2  12  12       3313.90       3104.82       119.00 o
  -1  12  12        197.08        177.03        36.69 o
   0  12  12       1599.28       1542.50       109.09 o
   1  12  12       4583.72       4326.44       100.32 o
   2  12  12       9793.64       9195.27       173.87 o
   3  12  12        365.77        338.43        34.67 o
   4  12  12       9482.87       9005.04       179.02 o
   5  12  12        111.38         72.00        26.22 o
   6  12  12          2.42        -36.59        42.15 o
   7  12  12         62.59         45.37        34.93 o
   8  12  12         11.51         51.61        42.71 o
   9  12  12       1066.56       1048.82        91.16 o
 -10  13  12       3068.70       3113.95       193.38 o
  -9  13  12         83.42         61.48        42.92 o
  -8  13  12       4027.53       3951.47       145.48 o
  -7  13  12          7.59        -16.00        28.57 o
  -6  13  12        620.19        708.50        95.45 o
  -5  13  12        202.22        176.87        68.18 o
  -4  13  12       7412.17       7300.56       195.46 o
  -3  13  12        141.46        127.70        76.86 o
  -2  13  12       4921.30       4804.14       147.23 o
  -1  13  12         19.69         -8.58        22.59 o
   0  13  12        143.53        191.57        66.94 o
   1  13  12       2274.23       2258.38        96.23 o
   2  13  12       5266.69       4915.10       114.86 o
   3  13  12         21.61         -0.50        20.41 o
   4  13  12       1126.42        986.04        77.89 o
   5  13  12        674.05        859.75       113.82 o
   6  13  12        185.58        267.20       100.41 o
   7  13  12         48.90         -4.43        28.89 o
   8  13  12       4258.58       4236.31       230.57 o
   9  13  12        119.25        144.01        69.42 o
 -10  14  12        542.86        669.40       109.09 o
  -9  14  12         11.39         -1.29        41.96 o
  -8  14  12        225.21        261.77        51.69 o
  -7  14  12        640.65        664.26        70.98 o
  -6  14  12        572.34        562.62       131.40 o
  -5  14  12        561.75        723.38       120.24 o
  -4  14  12       3643.63       4055.91       139.30 o
  -3  14  12         73.20         79.40        33.35 o
  -2  14  12       3802.39       3903.12       134.10 o
  -1  14  12         14.67         17.35        28.89 o
   0  14  12       2176.13       2121.10        95.53 o
   1  14  12       1408.52       1507.73       138.84 o
   2  14  12       3979.57       4043.86       179.36 o
   3  14  12         85.23         45.53        32.35 o
   4  14  12       8826.06       8834.58       181.80 o
   5  14  12       1330.26       1416.70        72.90 o
   6  14  12        183.72        188.98        44.06 o
   7  14  12        395.30        572.63        99.17 o
   8  14  12        296.80        385.65        69.42 o
   9  14  12         70.33         11.88        60.74 o
 -10  15  12       1232.74       1318.97       166.11 o
  -9  15  12        178.50         97.10        48.19 o
  -8  15  12       2368.51       2657.24       124.43 o
  -7  15  12         16.14        -24.79        33.31 o
  -6  15  12       1087.61       1116.81        90.27 o
  -5  15  12        235.88        278.50        61.98 o
  -4  15  12       4779.81       4460.50       150.77 o
  -3  15  12          0.16         23.25        32.11 o
  -2  15  12       2276.17       2322.64       103.39 o
  -1  15  12       2537.50       2339.68       104.21 o
   0  15  12          4.80         43.35        47.11 o
   1  15  12       2691.37       2736.11       112.98 o
   2  15  12        690.61        741.36        68.37 o
   3  15  12        965.49        925.14        57.58 o
   4  15  12       1214.29       1207.50        68.96 o
   5  15  12         49.75         34.31        27.51 o
   6  15  12        368.23        389.01        56.79 o
   7  15  12       1539.90       1637.23       100.24 o
   8  15  12       2742.84       2733.05       127.98 o
   9  15  12         28.05        -52.06        52.06 o
  -9  16  12        119.88        174.58        52.51 o
  -8  16  12         37.50         40.28        42.92 o
  -7  16  12       2551.25       2488.21       120.93 o
  -6  16  12        459.50        410.89        61.28 o
  -5  16  12        445.71        437.62        57.85 o
  -4  16  12       1129.84       1271.35        90.71 o
  -3  16  12        742.40        782.25       174.79 o
  -2  16  12       1905.11       1972.75       100.79 o
  -1  16  12          6.98         49.09        39.67 o
   0  16  12       3525.43       3504.82       131.45 o
   1  16  12       2078.83       2067.16       103.39 o
   2  16  12       6932.41       6752.60       196.25 o
   3  16  12         14.13         26.57        33.14 o
   4  16  12        283.05        294.55        40.40 o
   5  16  12       2481.70       2579.69        93.33 o
   6  16  12       1164.17       1085.06        85.85 o
   7  16  12        601.83        643.58        72.36 o
   8  16  12        288.13        148.58        48.19 o
  -9  17  12          0.76         23.87        44.68 o
  -8  17  12       3378.23       3693.41       152.40 o
  -7  17  12         89.40         87.48        46.43 o
  -6  17  12       3386.97       3439.09       140.12 o
  -5  17  12        877.10        907.72        84.09 o
  -4  17  12       1145.84       1462.93       102.55 o
  -3  17  12       1127.02       1068.57        85.01 o
  -2  17  12         66.73         62.87        36.32 o
  -1  17  12       1412.80       1258.43        92.91 o
   0  17  12        252.99        286.00        48.99 o
   1  17  12       1410.33       1554.24        97.29 o
   2  17  12        918.42        832.14        76.24 o
   3  17  12         13.80          7.20        36.69 o
   4  17  12       2303.92       2277.64       129.54 o
   5  17  12        823.73        896.49       190.90 o
   6  17  12       4487.72       4332.75       155.55 o
   7  17  12        149.28        209.39        53.30 o
   8  17  12        634.77        539.10        69.10 o
  -8  18  12         17.65         43.34        47.24 o
  -7  18  12        322.19        406.58        68.18 o
  -6  18  12         56.06         78.10        45.58 o
  -5  18  12        556.65        544.13        70.06 o
  -4  18  12          3.47         37.19        57.02 o
  -3  18  12        778.53        778.66       117.76 o
  -2  18  12       5962.14       6185.31       254.12 o
  -1  18  12         62.71         82.19        39.87 o
   0  18  12      12007.95      11969.10       293.61 o
   1  18  12        352.19        316.33        56.02 o
   2  18  12        476.81        507.85        65.72 o
   3  18  12        193.68        286.14       142.56 o
   4  18  12        562.36        565.37        53.49 o
   5  18  12         81.62        141.18        44.63 o
   6  18  12       1375.29       1235.54        93.68 o
   7  18  12        222.05        214.02        52.59 o
  -8  19  12       1854.62       1752.84       171.07 o
  -7  19  12          3.87         15.57        43.72 o
  -6  19  12       4646.62       4847.66       177.88 o
  -5  19  12        464.31        472.77        88.01 o
  -4  19  12        905.73       1053.28        91.93 o
  -3  19  12        725.07        604.90        74.49 o
  -2  19  12         41.47         98.25        44.68 o
  -1  19  12        144.00        131.16        55.78 o
   0  19  12        210.09        228.20        50.82 o
   1  19  12        398.11        412.36        80.58 o
   2  19  12          1.45         33.88        39.18 o
   3  19  12       2013.99       1859.46       110.45 o
   4  19  12       1813.60       1733.81       118.09 o
   5  19  12         18.93        -29.65        29.65 o
   6  19  12       2301.10       2575.75       123.88 o
   7  19  12        258.32        228.05        63.22 o
  -7  20  12         75.76         37.19        69.42 o
  -6  20  12          2.06        -12.68        46.23 o
  -5  20  12        180.83        194.25        65.70 o
  -4  20  12       1148.67       1088.81       218.17 o
  -3  20  12       2294.78       2478.79       124.43 o
  -2  20  12       2136.27       2207.64       173.55 o
  -1  20  12        646.41        620.54       127.68 o
   0  20  12       2054.53       2196.14       116.49 o
   1  20  12        714.33        706.51        76.24 o
   2  20  12       3475.95       3644.80       148.98 o
   3  20  12        206.76         99.61        80.58 o
   4  20  12       1020.36       1012.85        95.44 o
   5  20  12         15.76        -27.27        59.50 o
   6  20  12        164.67        238.01        54.01 o
   7  20  12        109.85         52.06        64.46 o
  -6  21  12        636.55        536.42        99.17 o
  -5  21  12        395.77        415.28        69.23 o
  -4  21  12        984.37        955.91        90.96 o
  -3  21  12       1082.34       1303.37       107.81 o
  -2  21  12       3649.07       4136.69       162.15 o
  -1  21  12         28.26         66.15        43.72 o
   0  21  12        263.40        174.49        55.04 o
   1  21  12        215.64        242.43        55.04 o
   2  21  12        361.27        374.61        66.34 o
   3  21  12       1075.61       1275.94       106.55 o
   4  21  12        724.83        671.94        81.50 o
   5  21  12        263.29        183.47        76.86 o
   6  21  12         67.02         42.15        61.98 o
  -6  22  12        429.92        337.18       106.61 o
  -5  22  12        579.58        885.10       131.40 o
  -4  22  12       2422.59       2568.80       136.74 o
  -3  22  12        488.51        455.77        68.83 o
  -2  22  12       1035.68       1184.55       100.79 o
  -1  22  12         13.08        -12.83        44.47 o
   0  22  12        449.12        359.37        63.97 o
   1  22  12         23.66         -5.61        43.39 o
   2  22  12       2027.52       1989.48       178.51 o
   3  22  12        280.60        261.86        86.77 o
   4  22  12       1886.93       2120.48       133.08 o
  -4  23  12       1685.85       2201.58       200.82 o
  -3  23  12         70.89        103.66        49.40 o
  -2  23  12       1728.07       1979.73       195.86 o
  -1  23  12       1321.18       1466.99       114.74 o
   0  23  12         72.95         18.46        47.24 o
   1  23  12        351.09        281.96        64.46 o
   2  23  12        536.06        515.13        76.90 o
   3  23  12        737.66        828.07       126.44 o
  -2  24  12        784.06        689.23       123.96 o
  -1  24  12         22.75        -59.50        59.50 o
   0  24  12       1145.25       1247.07       148.76 o
 -11   0  13        330.01        233.05        81.82 o
  -9   0  13       1195.33       1066.08       116.53 o
  -7   0  13      14791.13      13921.05       436.35 o
  -5   0  13      10314.12      10764.95       339.66 o
  -3   0  13       5463.98       5710.61       556.59 o
  -1   0  13        354.22        424.08        31.55 o
   1   0  13       6247.14       6370.61       203.30 o
   3   0  13        680.86        576.70        48.35 o
   5   0  13      31308.11      29932.11       783.45 o
   7   0  13        871.35        850.39       101.65 o
   9   0  13        202.96        126.44        61.98 o
 -11   1  13       2744.26       2735.51       130.53 o
 -10   1  13        392.22        390.39        57.77 o
  -9   1  13        311.81        293.90        52.51 o
  -8   1  13         59.09         76.15        36.69 o
  -7   1  13        647.39        637.18        59.61 o
  -6   1  13        341.88        338.53        42.92 o
  -5   1  13        322.59        313.23        39.18 o
  -4   1  13        311.20        304.26        34.93 o
  -3   1  13       3059.37       3168.29        88.19 o
  -2   1  13        118.88         87.36        11.93 o
  -1   1  13      20426.79      20313.13       260.61 o
   0   1  13        209.42        224.29        17.13 o
   1   1  13       9940.80       9879.37       140.97 o
   2   1  13        316.92        306.21        25.77 o
   3   1  13       4552.84       4863.48        84.67 o
   4   1  13       1246.48       1323.28        47.30 o
   5   1  13       2558.38       2449.55        91.16 o
   6   1  13        838.44        821.70       153.71 o
   7   1  13       3053.57       2814.26       108.69 o
   8   1  13        373.35        270.24        46.23 o
   9   1  13         24.54        -19.50        32.11 o
  10   1  13       1735.30       1407.02        99.74 o
  11   1  13       3337.14       3282.54       230.57 o
 -11   2  13       2307.49       2321.89       121.83 o
 -10   2  13        112.70        131.94        44.06 o
  -9   2  13       3021.13       3058.39       124.47 o
  -8   2  13       1743.71       1735.25       111.57 o
  -7   2  13       7210.46       6810.83       183.19 o
  -6   2  13        110.09        106.61        31.56 o
  -5   2  13       2447.99       2436.21        90.27 o
  -4   2  13         68.37        139.78        18.58 o
  -3   2  13       3712.75       3708.04       120.74 o
  -2   2  13        145.39        171.39        21.11 o
  -1   2  13        280.61        368.76        32.92 o
   0   2  13        631.80        634.72        24.87 o
   1   2  13        495.02        563.78        24.85 o
   2   2  13          8.09          7.15        10.06 o
   3   2  13         88.30         90.64        18.09 o
   4   2  13       1429.06       1485.86        51.83 o
   5   2  13       4040.14       4047.86       120.93 o
   6   2  13        900.34        844.10        68.18 o
   7   2  13       6136.93       6361.03       175.31 o
   8   2  13        873.72        871.75       110.33 o
   9   2  13       3144.61       3557.08       192.14 o
  10   2  13        637.39        647.06        74.12 o
 -11   3  13          7.72        -26.72        39.42 o
 -10   3  13       1108.59       1094.12       125.20 o
  -9   3  13       2129.61       2104.89       151.23 o
  -8   3  13        327.35        364.45        76.86 o
  -7   3  13        392.45        290.07        61.98 o
  -6   3  13        863.65        731.38        84.29 o
  -5   3  13       1164.40       1423.17        69.10 o
  -4   3  13        384.54        414.49        30.57 o
  -3   3  13       9085.89       9245.05       160.37 o
  -2   3  13       2824.02       2851.39        70.07 o
  -1   3  13       9662.47       9806.64       154.23 o
   0   3  13       1179.04       1218.03        33.20 o
   1   3  13      12335.28      12616.00       207.28 o
   2   3  13        501.22        552.36        26.04 o
   3   3  13       8939.65       8470.87       177.24 o
   4   3  13          4.48          3.80        14.94 o
   5   3  13        268.12        255.37        66.94 o
   6   3  13        574.22        460.30        68.18 o
   7   3  13        333.97        343.55        48.19 o
   8   3  13        227.36        170.97        41.64 o
   9   3  13         31.61         33.88        69.42 o
  10   3  13        790.35        762.95        79.75 o
 -11   4  13       3405.96       3565.18       215.70 o
 -10   4  13        433.79        416.52        91.73 o
  -9   4  13       6449.58       6726.23       280.16 o
  -8   4  13         37.75         76.86        52.06 o
  -7   4  13       1841.83       1730.52       123.96 o
  -6   4  13       1078.69       1009.06       101.65 o
  -5   4  13       2088.61       2042.60        75.65 o
  -4   4  13       1188.09       1294.87       117.76 o
  -3   4  13       9920.45       9427.56       187.33 o
  -2   4  13        405.81        389.41        28.67 o
  -1   4  13       2276.24       2510.04        49.88 o
   0   4  13       3548.17       3689.56        65.97 o
   1   4  13       4735.85       4900.98       144.93 o
   2   4  13        581.79        580.65        34.79 o
   3   4  13       1979.91       1987.82        60.45 o
   4   4  13       4763.09       4451.21       100.12 o
   5   4  13        314.36        305.71        32.42 o
   6   4  13        213.06        143.17        34.93 o
   7   4  13       5355.10       5423.02       229.33 o
   8   4  13         52.74         15.18        80.58 o
   9   4  13      10559.34      10404.27       407.84 o
  10   4  13        120.82        -12.40        59.50 o
 -11   5  13       1160.15       1261.94       148.76 o
 -10   5  13          6.48         24.79        57.02 o
  -9   5  13       2305.73       2295.79       158.67 o
  -8   5  13         40.26         47.11        52.06 o
  -7   5  13        101.84         52.06        47.11 o
  -6   5  13        221.15        220.65        57.02 o
  -5   5  13       8057.33       7569.15       178.92 o
  -4   5  13       1325.27       1308.14        60.17 o
  -3   5  13       8834.40       8721.55       192.24 o
  -2   5  13        187.18        199.56        30.68 o
  -1   5  13        502.01        441.53        35.11 o
   0   5  13        407.84        432.90        24.77 o
   1   5  13       2813.51       2796.19        55.90 o
   2   5  13         40.85         55.64        16.40 o
   3   5  13      18730.80      18381.66       290.37 o
   4   5  13       1136.35       1096.63        48.96 o
   5   5  13      12362.98      11795.25       209.90 o
   6   5  13        429.86        290.39        74.38 o
   7   5  13         44.91         95.48        35.91 o
   8   5  13        314.91        350.19        75.62 o
   9   5  13        394.57        359.49        79.34 o
  10   5  13        223.17        212.92        66.94 o
 -11   6  13       1835.22       1968.53       163.63 o
 -10   6  13        280.45        312.39        79.34 o
  -9   6  13       1306.81       1418.14       138.84 o
  -8   6  13        569.98        723.94        99.17 o
  -7   6  13       4433.08       4192.43       193.38 o
  -6   6  13         44.69         53.77        25.37 o
  -5   6  13       6210.43       6172.06       157.31 o
  -4   6  13       3363.76       3450.12       105.53 o
  -3   6  13      13533.93      12787.31       263.49 o
  -2   6  13       3595.53       3689.59        84.93 o
  -1   6  13       1669.37       1532.35        48.97 o
   0   6  13        681.53        770.69        36.05 o
   1   6  13        100.52         96.96        17.85 o
   2   6  13          7.91          5.89        14.17 o
   3   6  13      14940.40      14331.02       237.27 o
   4   6  13         81.24         63.08        20.96 o
   5   6  13       2461.96       2291.35        72.92 o
   6   6  13         92.28         86.77        33.31 o
   7   6  13       1752.52       1667.38        87.66 o
   8   6  13        670.34        595.02        89.25 o
   9   6  13        903.99        961.66       114.05 o
  10   6  13        125.22        152.23        52.51 o
 -11   7  13       1568.24       1472.68       151.23 o
 -10   7  13        210.93         94.21        61.98 o
  -9   7  13        337.68        245.45        71.90 o
  -8   7  13        683.54        684.28        94.21 o
  -7   7  13        337.14        344.62        71.90 o
  -6   7  13        745.04        763.51        60.69 o
  -5   7  13       3135.57       2834.16        97.99 o
  -4   7  13       1582.89       1588.44        69.86 o
  -3   7  13       4135.05       4040.01       117.10 o
  -2   7  13        666.55        586.65       122.72 o
  -1   7  13       4847.94       4892.81       101.36 o
   0   7  13        833.40        853.02        38.33 o
   1   7  13      11085.54      11190.00       188.85 o
   2   7  13       4404.78       3990.29       118.25 o
   3   7  13       1678.09       1585.82        56.47 o
   4   7  13         51.83         23.61        19.53 o
   5   7  13       3933.09       3414.26       116.57 o
   6   7  13       1354.89       1371.03       123.96 o
   7   7  13       2049.94       1843.04        91.11 o
   8   7  13         30.94         91.28        38.45 o
   9   7  13         29.85         41.11        37.66 o
  10   7  13         69.84        126.57        49.76 o
 -11   8  13        565.28        590.06       109.09 o
 -10   8  13         13.93        -34.71        52.06 o
  -9   8  13       1504.34       1614.00       136.36 o
  -8   8  13          2.86        -24.79        44.63 o
  -7   8  13       6004.21       6257.27       171.56 o
  -6   8  13        178.71        192.20        50.82 o
  -5   8  13       6094.71       5869.23       174.79 o
  -4   8  13       1370.99       1066.21       106.61 o
  -3   8  13       1171.67       1074.51        69.42 o
  -2   8  13       4311.25       3907.90       239.25 o
  -1   8  13         41.24         51.49        21.17 o
   0   8  13       6833.63       6487.40       122.54 o
   1   8  13        892.72        949.83        67.14 o
   2   8  13          0.06         -2.48        13.94 o
   3   8  13         13.64         22.01        16.78 o
   4   8  13       3192.33       2980.80        86.07 o
   5   8  13       7829.28       7781.62       159.07 o
   6   8  13        179.62        199.23        40.21 o
   7   8  13       4279.33       4591.71       149.51 o
   8   8  13        241.68        252.28        48.71 o
   9   8  13        487.95        436.25        61.06 o
  10   8  13         47.25         69.15        48.19 o
 -11   9  13        417.38        540.48       109.09 o
 -10   9  13        105.94        121.48        66.94 o
  -9   9  13         22.02         -9.92        52.06 o
  -8   9  13        226.01        156.19        64.46 o
  -7   9  13        106.65        108.54        70.66 o
  -6   9  13        445.08        398.00        49.59 o
  -5   9  13        593.12        543.49        53.28 o
  -4   9  13         16.98         15.41        24.36 o
  -3   9  13       3126.46       2868.16        99.88 o
  -2   9  13          2.92          3.97        20.63 o
  -1   9  13      37267.02      36211.77       662.42 o
   0   9  13          0.23          3.07        26.03 o
   1   9  13      16619.48      15936.20       257.55 o
   2   9  13        460.01        418.52        41.38 o
   3   9  13        524.97        655.31        43.02 o
   4   9  13          7.14         38.66        26.06 o
   5   9  13       1002.83        965.87        57.57 o
   6   9  13        998.40        865.08        66.55 o
   7   9  13       1533.52       1356.62       125.20 o
   8   9  13        427.81        595.60        69.10 o
   9   9  13          1.34        -16.49        66.94 o
  10   9  13        152.60        170.05        53.45 o
 -10  10  13         64.78         91.73        66.94 o
  -9  10  13       2477.07       2454.47       166.11 o
  -8  10  13       1016.79        994.18       119.00 o
  -7  10  13       8756.73       8725.35       220.70 o
  -6  10  13       2814.79       2678.03       105.96 o
  -5  10  13       5533.30       5270.58       153.33 o
  -4  10  13        435.96        387.15        44.68 o
  -3  10  13        158.43        143.50        52.06 o
  -2  10  13        626.06        714.97        59.53 o
  -1  10  13       1613.30       1593.95        74.49 o
   0  10  13        918.38       1144.88        74.83 o
   1  10  13       1337.10       1270.37        49.02 o
   2  10  13       1340.28       1240.24        50.68 o
   3  10  13        539.45        524.39        56.40 o
   4  10  13       3878.93       3881.19       101.46 o
   5  10  13       2228.46       2142.00        77.12 o
   6  10  13        296.13        376.86        49.09 o
   7  10  13       7804.00       7869.47       241.73 o
   8  10  13        260.92        286.60        79.34 o
   9  10  13       2317.75       2299.53       120.08 o
  10  10  13         11.11        -10.01        43.98 o
 -10  11  13        243.54        183.47        74.38 o
  -9  11  13        231.32        250.41        71.90 o
  -8  11  13        126.35         92.80        55.78 o
  -7  11  13          0.23         32.90        32.40 o
  -6  11  13         34.20         73.14        33.31 o
  -5  11  13       2166.62       2222.81       203.30 o
  -4  11  13       1780.61       1851.01        85.69 o
  -3  11  13       6103.71       5913.93       163.74 o
  -2  11  13       2677.69       2626.15       100.70 o
  -1  11  13       5224.99       4960.67       146.31 o
   0  11  13        844.29        930.96        68.83 o
   1  11  13       3519.21       3227.18       112.98 o
   2  11  13       6490.61       6283.32       132.27 o
   3  11  13       4428.14       4254.21       105.65 o
   4  11  13         13.49         38.64        22.84 o
   5  11  13       5631.46       5604.51       133.96 o
   6  11  13        876.33        757.10        95.45 o
   7  11  13         50.71         58.26        74.38 o
   8  11  13         77.45         63.22        40.32 o
   9  11  13         35.19         75.79        54.54 o
 -10  12  13         40.55         47.11        61.98 o
  -9  12  13       1961.86       1799.94       148.76 o
  -8  12  13        272.17        325.30        84.29 o
  -7  12  13        792.48        802.93        73.57 o
  -6  12  13         67.19         95.39        34.93 o
  -5  12  13       8097.80       7769.31       204.19 o
  -4  12  13       1101.28       1290.87        86.77 o
  -3  12  13       5156.41       5223.11       288.83 o
  -2  12  13        244.48        199.88        37.66 o
  -1  12  13       3198.43       3236.27       115.55 o
   0  12  13       1526.71       1471.06        76.12 o
   1  12  13       3813.83       3876.25       128.77 o
   2  12  13       2688.50       2522.39        76.60 o
   3  12  13       4791.26       4742.01       115.13 o
   4  12  13        761.19        836.25       126.05 o
   5  12  13       1499.75       1391.18        99.27 o
   6  12  13         73.27         77.40        35.14 o
   7  12  13        591.74        560.01        99.17 o
   8  12  13        698.80        857.15        80.41 o
   9  12  13       1038.40       1068.90        92.91 o
 -10  13  13        833.34        798.32       119.00 o
  -9  13  13        712.51        887.58       119.00 o
  -8  13  13        519.58        645.94        95.45 o
  -7  13  13         18.73         19.58        34.15 o
  -6  13  13         32.94         85.00        36.32 o
  -5  13  13       4326.95       3819.35       134.10 o
  -4  13  13        226.89        238.06        60.74 o
  -3  13  13       1987.38       2031.73        95.44 o
  -2  13  13          2.00         32.61        28.89 o
  -1  13  13        339.20        421.67        51.52 o
   0  13  13        380.66        314.88        46.95 o
   1  13  13       2674.17       2606.26       112.81 o
   2  13  13        186.44        188.86        29.13 o
   3  13  13       9521.80       9198.20       181.90 o
   4  13  13         16.82         18.44        28.89 o
   5  13  13       2791.98       2817.98        93.01 o
   6  13  13          0.19        -26.12        26.12 o
   7  13  13          3.85        -29.65        29.65 o
   8  13  13       1144.64       1156.06        90.27 o
   9  13  13         25.70         67.60        42.92 o
  -9  14  13       2870.16       3101.55       195.86 o
  -8  14  13        180.19        231.09        76.86 o
  -7  14  13        804.83        977.38        83.26 o
  -6  14  13         73.35        115.21        40.95 o
  -5  14  13       3343.98       3131.62       124.43 o
  -4  14  13         14.45        -16.50        27.89 o
  -3  14  13       5022.60       5021.65       158.59 o
  -2  14  13       2983.35       3113.52       119.85 o
  -1  14  13          7.80         -4.96        28.05 o
   0  14  13       2612.36       2469.01       105.96 o
   1  14  13        516.08        490.56        57.77 o
   2  14  13       1954.04       1969.28        96.37 o
   3  14  13        626.65        607.86        48.09 o
   4  14  13        932.51        839.57        56.88 o
   5  14  13        549.79        530.10        49.54 o
   6  14  13         20.65         27.34        33.35 o
   7  14  13       1292.95       1184.56        88.52 o
   8  14  13         96.97        146.28        48.00 o
   9  14  13       3734.57       4061.03       250.41 o
  -9  15  13        587.01        658.26        77.14 o
  -8  15  13        585.46        819.36       193.38 o
  -7  15  13        203.32        222.21        52.24 o
  -6  15  13       1336.31       1169.81       131.40 o
  -5  15  13        245.97        210.27        45.84 o
  -4  15  13        105.38        135.00        59.50 o
  -3  15  13       5487.28       5272.38       166.52 o
  -2  15  13          5.43         49.59        35.06 o
  -1  15  13       5216.62       5707.51       357.01 o
   0  15  13          2.42         38.43        31.56 o
   1  15  13       8048.48       8033.16       215.55 o
   2  15  13       2059.68       1869.89        98.95 o
   3  15  13       4856.77       4716.65       123.63 o
   4  15  13        592.80        520.21        47.83 o
   5  15  13         10.76         44.69        27.48 o
   6  15  13       2982.13       2697.48       116.10 o
   7  15  13          3.63        -17.48        42.15 o
   8  15  13         25.34         84.07        47.62 o
  -9  16  13       1740.00       2040.11       120.08 o
  -8  16  13        458.87        651.22        76.90 o
  -7  16  13       3140.08       3168.72       136.74 o
  -6  16  13          3.85          0.12        36.69 o
  -5  16  13       1849.59       1774.01        99.88 o
  -4  16  13         99.09         66.21        38.45 o
  -3  16  13        391.12        498.82        74.38 o
  -2  16  13          8.69         -8.31        29.19 o
  -1  16  13       1763.57       1748.98        94.62 o
   0  16  13       4521.81       4535.24       207.02 o
   1  16  13         29.04          7.17        30.73 o
   2  16  13        228.77        239.84        49.76 o
   3  16  13         55.21         80.18        35.65 o
   4  16  13         32.12         12.50        24.62 o
   5  16  13       3468.71       3267.25       106.80 o
   6  16  13       1310.85       1403.82       219.41 o
   7  16  13       2978.81       3336.46       139.72 o
   8  16  13        367.55        435.99       110.33 o
  -8  17  13        102.50        125.73        55.04 o
  -7  17  13        105.49         65.86        46.43 o
  -6  17  13       1933.97       2128.43       200.82 o
  -5  17  13        335.65        323.62        64.46 o
  -4  17  13        123.26        187.94        48.25 o
  -3  17  13       1115.49       1299.45        96.37 o
  -2  17  13        247.81        147.47        60.74 o
  -1  17  13       8234.66       8129.85       225.23 o
   0  17  13         35.13         -8.82        30.98 o
   1  17  13       2824.37       2857.71       126.08 o
   2  17  13         22.26          7.44        33.88 o
   3  17  13        513.10        335.30        55.77 o
   4  17  13       2653.62       2729.47       100.43 o
   5  17  13       1190.59       1269.64        86.43 o
   6  17  13        157.18        237.58        49.76 o
   7  17  13        966.39        760.49       166.11 o
   8  17  13        217.77        168.59        71.90 o
  -8  18  13         51.34        135.12        52.59 o
  -7  18  13       3007.00       3344.73       252.88 o
  -6  18  13          0.21         19.78        42.92 o
  -5  18  13       3674.09       3777.90       150.74 o
  -4  18  13        200.94        177.00        49.94 o
  -3  18  13        593.91        700.81        85.53 o
  -2  18  13        647.75        742.98        77.08 o
  -1  18  13        819.38        840.44       147.52 o
   0  18  13          3.53         36.36        34.85 o
   1  18  13         42.50         26.74        41.17 o
   2  18  13        339.06        396.84        63.11 o
   3  18  13       1666.98       1527.68       108.69 o
   4  18  13       1870.85       2085.66       210.74 o
   5  18  13       3515.54       3430.18       244.21 o
   6  18  13         17.81         -3.93        42.15 o
   7  18  13        994.02        939.62        91.73 o
  -7  19  13        173.81        192.38        55.77 o
  -6  19  13          5.27         75.62        47.33 o
  -5  19  13        580.30        445.54        76.86 o
  -4  19  13        608.55        660.76        77.08 o
  -3  19  13        718.92        818.26        82.34 o
  -2  19  13        275.90        211.65        54.26 o
  -1  19  13       1714.00       1832.70       113.79 o
   0  19  13         40.88         31.13        52.06 o
   1  19  13       2885.11       2742.01       172.31 o
   2  19  13        299.49        132.64        47.33 o
   3  19  13        777.64        674.19        77.08 o
   4  19  13         41.60         23.97        40.35 o
   5  19  13       1489.59       1264.42       141.32 o
   6  19  13         15.25        -19.14        37.42 o
   7  19  13        528.75        557.83        99.17 o
  -7  20  13       1388.99       1209.88       161.15 o
  -6  20  13         12.88         11.93        70.66 o
  -5  20  13       1364.37       1409.42       110.40 o
  -4  20  13        867.35        863.12        90.27 o
  -3  20  13        808.50        849.29       125.20 o
  -2  20  13        599.90        849.92        86.66 o
  -1  20  13        155.60        149.26        63.22 o
   0  20  13        377.39        329.19        61.36 o
   1  20  13         33.87         39.47        43.41 o
   2  20  13       1687.77       1844.28       205.78 o
   3  20  13         50.38         36.18        70.66 o
   4  20  13        565.21        583.57        78.83 o
   5  20  13       1155.68       1199.96       146.28 o
  -6  21  13         28.05        -34.71        64.46 o
  -5  21  13        303.86        369.76        69.23 o
  -4  21  13        644.21        614.82        84.29 o
  -3  21  13       2563.30       2611.99       338.42 o
  -2  21  13        726.57        923.93        92.86 o
  -1  21  13       1741.88       1688.53       116.49 o
   0  21  13          0.94         53.63        47.24 o
   1  21  13       2885.81       3106.98       141.12 o
   2  21  13        511.84        524.71        75.38 o
   3  21  13       1744.31       1499.88       114.82 o
   4  21  13          0.17        -41.64        41.64 o
  -5  22  13        266.98        334.70        96.69 o
  -4  22  13        328.48        444.38        80.58 o
  -3  22  13       1570.24       1645.95       117.42 o
  -2  22  13          4.89         16.40        45.18 o
  -1  22  13        257.95        358.32        78.10 o
   0  22  13        324.05        269.57        60.01 o
   1  22  13        203.81         92.62        57.02 o
   2  22  13        440.92        387.48        69.23 o
   3  22  13        219.51        221.33        60.17 o
  -3  23  13        911.69        984.27       143.80 o
  -2  23  13        146.67        205.78        63.11 o
  -1  23  13        194.25        272.22        65.72 o
   0  23  13         11.67        -24.79        49.76 o
   1  23  13        943.59        927.21       115.29 o
 -10   0  14         73.61         49.59        59.50 o
  -8   0  14        422.15        404.12        79.34 o
  -6   0  14       4776.17       4358.54       190.90 o
  -4   0  14       1337.54       1182.61        86.77 o
  -2   0  14       4148.02       4564.82       192.14 o
   0   0  14       3917.86       3982.02       100.52 o
   2   0  14       2602.82       2583.71       154.95 o
   4   0  14       2790.32       2531.32       126.44 o
   6   0  14       6995.42       6500.62       247.93 o
   8   0  14       1672.12       1792.51       133.88 o
  10   0  14       1551.49       1762.75       166.11 o
 -11   1  14        130.98        185.71        57.02 o
 -10   1  14         83.81        146.19        48.00 o
  -9   1  14       1464.08       1312.52        96.23 o
  -8   1  14       4218.21       4148.42       144.62 o
  -7   1  14        648.05        613.09        83.06 o
  -6   1  14      18350.08      17597.87       366.39 o
  -5   1  14         24.49         80.91        28.89 o
  -4   1  14       4206.93       3874.34       115.66 o
  -3   1  14         82.50        105.91        17.37 o
  -2   1  14       2203.20       2306.69        65.13 o
  -1   1  14       3260.38       3438.67        62.96 o
   0   1  14         26.84         35.79        11.43 o
   1   1  14        540.88        700.59        44.73 o
   2   1  14        776.85        816.50        31.25 o
   3   1  14        976.43        872.37        39.39 o
   4   1  14       6951.33       6945.73       134.36 o
   5   1  14        502.08        511.91        49.94 o
   6   1  14       6360.85       6263.43       265.28 o
   7   1  14       1596.67       1641.07        87.60 o
   8   1  14       1019.09        948.12        88.01 o
   9   1  14        100.53        -11.85        35.65 o
  10   1  14         12.16         40.91        45.58 o
 -11   2  14       1946.09       2241.59       145.04 o
 -10   2  14        917.75        916.32        88.21 o
  -9   2  14       1263.09       1408.73       163.63 o
  -8   2  14         82.32         79.77        34.93 o
  -7   2  14       1447.79       1413.18        81.51 o
  -6   2  14         67.65         94.21        33.31 o
  -5   2  14        478.28        574.59        53.28 o
  -4   2  14        674.90        580.47        49.94 o
  -3   2  14         98.11        129.59        24.12 o
  -2   2  14      14943.04      15250.81       332.13 o
  -1   2  14        112.32        229.72        17.59 o
   0   2  14      22497.06      24293.14       310.30 o
   1   2  14        704.12        779.73        29.14 o
   2   2  14      10940.92      10794.52       163.59 o
   3   2  14        372.27        258.57        26.22 o
   4   2  14        398.82        426.20        33.86 o
   5   2  14       4071.58       4122.99       205.78 o
   6   2  14        476.35        461.07        51.69 o
   7   2  14        162.08        201.06        43.83 o
   8   2  14        266.32        227.32        88.01 o
   9   2  14       3270.55       3267.25       161.15 o
  10   2  14         48.28         86.77        43.83 o
 -11   3  14        120.17        142.72        52.51 o
 -10   3  14       7897.40       7590.36       265.28 o
  -9   3  14        584.33        695.45        73.57 o
  -8   3  14       6425.21       6062.75       257.84 o
  -7   3  14       1142.07       1026.56        77.88 o
  -6   3  14       1305.96       1381.05       151.23 o
  -5   3  14       3874.96       3902.04       120.93 o
  -4   3  14       1804.48       1721.28        90.74 o
  -3   3  14         18.37         23.06        13.33 o
  -2   3  14       1462.42       1429.65        47.19 o
  -1   3  14       2024.65       2157.68        46.24 o
   0   3  14       1305.23       1348.77        36.69 o
   1   3  14        977.22        988.74        42.44 o
   2   3  14         68.09         64.46        17.18 o
   3   3  14        410.87        427.61        32.45 o
   4   3  14         63.93         40.48        18.50 o
   5   3  14       2028.11       1902.16        81.39 o
   6   3  14       2971.32       3105.37       112.16 o
   7   3  14       3301.98       3194.24       120.00 o
   8   3  14       9705.79       9745.28       247.11 o
   9   3  14        354.48        318.61        55.20 o
  10   3  14       3269.57       3569.68       149.88 o
 -11   4  14         43.73         -4.31        40.21 o
 -10   4  14        721.61        743.44        82.34 o
  -9   4  14        886.60        996.66       123.96 o
  -8   4  14       4901.15       4956.04       228.09 o
  -7   4  14        568.09        433.87        76.86 o
  -6   4  14         72.10         27.27        37.19 o
  -5   4  14        180.40        220.68        36.82 o
  -4   4  14       8306.05       8731.10       167.91 o
  -3   4  14       3015.49       2985.32        74.87 o
  -2   4  14      11139.51      11446.65       195.78 o
  -1   4  14        226.13        240.31        23.92 o
   0   4  14       5065.38       5024.24        90.18 o
   1   4  14       4599.92       4578.28        87.67 o
   2   4  14      12590.91      12690.53       210.67 o
   3   4  14       1732.85       1572.40        77.27 o
   4   4  14      11044.28      10846.45       192.69 o
   5   4  14         49.61         63.67        25.90 o
   6   4  14         26.21         16.79        26.79 o
   7   4  14        455.65        505.94        56.79 o
   8   4  14        713.97        771.88        70.85 o
   9   4  14        349.43        310.85        56.02 o
  10   4  14        110.30         84.29        71.90 o
 -11   5  14        628.22        607.42       109.09 o
 -10   5  14       2943.39       3183.37       195.86 o
  -9   5  14        167.97        146.28        61.98 o
  -8   5  14       1393.89       1172.69       123.96 o
  -7   5  14       1801.12       1911.51       133.88 o
  -6   5  14       2599.95       2387.53       138.84 o
  -5   5  14        705.66        693.92        53.59 o
  -4   5  14      10807.56      10506.53       186.20 o
  -3   5  14        636.14        709.76        71.71 o
  -2   5  14       7833.02       7692.05       241.73 o
  -1   5  14         13.48         11.37        13.31 o
   0   5  14        464.13        522.11        54.82 o
   1   5  14        808.71        808.18        37.80 o
   2   5  14       7492.16       7128.87       135.10 o
   3   5  14          0.87         -6.61        15.75 o
   4   5  14       2803.28       2826.45        79.52 o
   5   5  14         95.57        121.29        24.78 o
   6   5  14        477.53        585.70        56.96 o
   7   5  14       3866.18       3829.21       133.10 o
   8   5  14        960.65        940.96        78.89 o
   9   5  14         90.27         79.34        59.50 o
  10   5  14       3355.35       3493.86       148.98 o
 -11   6  14        626.19        763.61       121.48 o
 -10   6  14       2019.35       2042.91       161.15 o
  -9   6  14          0.96        -12.40        47.11 o
  -8   6  14        686.48        743.78       101.65 o
  -7   6  14       1491.83       1388.39       111.57 o
  -6   6  14       2974.01       3153.62       166.11 o
  -5   6  14        976.39       1029.69        60.17 o
  -4   6  14       5893.79       5512.01       145.04 o
  -3   6  14          8.67          4.34        14.75 o
  -2   6  14         16.88         17.35        18.70 o
  -1   6  14        265.58        377.95        59.87 o
   0   6  14       1957.01       2103.60        59.01 o
   1   6  14       3745.41       4022.99        88.50 o
   2   6  14       7165.38       7095.01       135.91 o
   3   6  14        922.34        839.58        44.87 o
   4   6  14      15763.83      15171.77       323.43 o
   5   6  14       1209.03       1260.70        56.49 o
   6   6  14       2441.08       2646.60       104.79 o
   7   6  14         98.81        143.65        79.34 o
   8   6  14         54.83         91.73        64.46 o
   9   6  14        201.08        229.84        54.35 o
  10   6  14        353.86        397.12        64.58 o
 -10   7  14        912.97       1009.06       123.96 o
  -9   7  14        260.05        247.93        74.38 o
  -8   7  14       2090.85       2032.99       146.28 o
  -7   7  14        310.44        302.47        64.46 o
  -6   7  14       9595.08       9017.81       221.76 o
  -5   7  14       4042.55       3980.06       126.44 o
  -4   7  14       9501.80       9047.68       209.05 o
  -3   7  14        922.17        956.24       109.09 o
  -2   7  14       2084.57       2036.04        70.58 o
  -1   7  14       6127.89       6301.10       133.51 o
   0   7  14         41.18         19.30        20.10 o
   1   7  14       3716.22       3701.39        84.97 o
   2   7  14        519.42        475.09        48.19 o
   3   7  14       1573.30       1472.55        55.24 o
   4   7  14       6790.94       6485.09       136.24 o
   5   7  14       1789.34       1779.41        66.73 o
   6   7  14       1062.70       1046.25       111.57 o
   7   7  14         82.49        119.00        54.54 o
   8   7  14       1531.15       1407.44        89.97 o
   9   7  14        148.01        125.99        48.19 o
  10   7  14       1147.80       1238.87       102.72 o
[truncated: 164,468 more chars]
